# Supplementary material for: Recommended Approaches to the Scientific Evaluation of Ecotoxicological Hazards and Risks of Endocrine-Active Substances
Source: Integr Environ Assess Manag. Author manuscript; Available in PMC 2018 Aug 1. (PMC6069525; doi:10.1002/ieam.1885)
Supplement: Supplement6 — S6 — Case Study Summary Vinclozolin S6 — Vinclozolin — Table S6–5 [file NIHMS1500348-supplement-Supplement6.xlsx]

## Sheet: Fish
Title	Author	Source	Reference	Abstract	Taxa	Type of effect
Effects of tributyltin on medaka (Oryzias latipes) embryos at different stages of development	Bentivegna, CS | Piatkowski, T	AQUATIC TOXICOLOGY | 44 (1-2): 117-128 DEC 1998	1998	Potential mechanisms of action for the toxicity of tributyltin (TBT) were studied in the freshwater fish embryos of medal;a (Oryzias latipes). Toxic concentrations of TBT have been Pound in estuaries and freshwater systems; presumably due to their use as biocides in boat, antifoulant paints and in industry for plastics production. Medaka embryos were exposed to a single concentration of TBT at de…	Fish	Embryotoxicity
Abnormalities in eelpout Zoarces viviparus upon chemical exposure	Brande-Lavridsen, N | Korsgaard, B | Dahllof, I | Strand, J | Tairova, Z | Bjerregaard, P	MARINE ENVIRONMENTAL RESEARCH | 92: 87-94 DEC 2013	2013	Elevated frequencies of abnormal embryos in female eelpout Zoarces viviparus have been demonstrated in Danish, Swedish and German monitoring programmes at certain geographic locations with high levels of anthropogenic input. Pollutants present in areas with high malformation frequencies were selected and tested in a controlled laboratory experiment for their potential to induce abnormalities amon…	Fish	Embryotoxicity
Tributyltin is a potent inhibitor of piscine peroxisome proliferator-activated receptor alpha and beta	Colliar, L | Sturm, A | Leaver, MJ	COMPARATIVE BIOCHEMISTRY AND PHYSIOLOGY C-TOXICOLOGY & PHARMACOLOGY | 153 (1): 168-173 JAN 2011	2011	Increasing evidence suggests that common environmental contaminants can act as endocrine disrupters in fish. However, current data are biased towards environmental estrogens, highlighting the need to elucidate potential pollutant impact on other endocrine axes. Here, we report a high-throughput assay to identify chemicals interacting with piscine peroxisome proliferator-activated receptors (PPARs…	Fish	Receptor-mediated
Effects of sublethal levels of tributyltin chloride on a new toxicity test organism, Liza saliens (Osteichthyes, Mugilidae): a histological study	D'Agati, P | Mansueto, C | Mansueto, V | Pellerito, C | Cangialosi, MV | Fiore, T | Scopelliti, M | Pellerito, L	APPLIED ORGANOMETALLIC CHEMISTRY | 20 (6): 357-367 JUN 2006	2006	The histopathological. effects of 10(-7) and 10(-9) M tributyltin(IV)chloride,TBTCl, solutions on different Liza saliens organs have been studied by light microscope. The fish were sacrificed after 3-4 h incubation in 10(-7) M TBTCl solution or after 15 days incubation in 10(-9) M solution. The observed histopathological changes were dose- and time-dependent. The 10(-7) M TBTCl concentration resu…	Fish	Histopathology
Bioaccumulation of butyltins and liver damage in the demersal fish Cathorops spixii (Siluriformes, Ariidae)	dos Santos, DM | Santos, GS | Cestari, MM | Ribeiro, CAD | de Assis, HCS | Yamamoto, F | Guiloski, IC | de Marchi, MRR | Montone, RC	ENVIRONMENTAL SCIENCE AND POLLUTION RESEARCH | 21 (4): 3166-3174 FEB 2014	2014	The toxicity of butyltin compounds (BTs), mainly tributyltin (TBT), has been reported in different organisms. However, such an analysis in fish after field exposure with reference to the related biomarkers has not been commonly observed in the literature. This study presents the uptake of BTs in the liver of a neotropical marine catfish Cathorops spixii in Paranagua Bay, an important estuarine sy…	Fish	Biomarkers
Biochemical responses in Salmo salar muscle following exposure to ethynylestradiol and tributyltin	Greco, L | Capri, E | Rustad, T	CHEMOSPHERE | 68 (3): 564-571 JUN 2007	2007	This study investigated the effects of nominal concentrations of two endocrine-disrupting chemicals (EDCs) on fish physiology. The effects of the synthetic pharmaceutical estrogen ethynylestradiol (EE2) and the antifoulant tributyltin (TBT) were investigated in exposure studies with immature Atlantic salmon, Salmo salar. Fish were exposed for 7 days to waterborne EE2, TBT, or a combination of bot…	Fish	Biomarkers
Toxicology of environmental chemicals in the flounder (Platichthys flesus) with emphasis on the immune system: field, semi-field (mesocosm) and laboratory studies	Grinwis, GCM | Vethaak, AD | Wester, PW | Vos, JG	TOXICOLOGY LETTERS | 112: 289-301 MAR 15 2000	2000	European flounder (Platichthys flesus) has shown an increased prevalence of liver tumors and lymphocystis disease (a viral infection) that correlated with pollution in field research in Dutch coastal and estuarine waters. Semi-field or mesocosm experiments confirmed the supposed causality. Although these types of research are highly relevant for the feral population, laboratory experiments are ne…	Fish	Immunotoxicity
Tributyltin causes abnormal development in embryos of medaka, Oryzias latipes	Hano, T | Oshima, Y | Kim, SG | Satone, H | Oba, Y | Kitano, T | Inoue, S | Shimasaki, Y | Honjo, T	CHEMOSPHERE | 69 (6): 927-933 OCT 2007	2007	We examined the effects of tributyltin (TBT) on embryonic development, hatching success and sexual differentiation in Japanese medaka (Oryzias latipes). Embryos (within 8 h after fertilization) were exposed to TBT in ovo via nanoinjection at concentrations of 0 (control), 0.16, 0.80, 3.96, 19.2 and 82.1 ng/egg. Embryonic survival, development and hatching were observed. Hatched fry were reared un…	Fish	Embryotoxicity
Reduced sperm counts in guppies (Poecilia reticulata) following exposure to low levels of tributyltin and bisphenol A	Haubruge E;Petit F;Gage MJ;	Proc Biol Sci %2000 , Nov 22	267(1459):2333-7.	There is increasing evidence that normal male reproductive function can be disrupted by exposure to pollutants in the environment that can exogenously mimic, antagonize or block sex-hormone function. One possible consequence of exposure to these xenobiotics is disruption to spermatogenesis, but results thus far provide only indirect and inconsistent evidence. In this study we exposed adult male g…	Fish	Reproduction
Identification of environmental chemicals that induce yolk malabsorption in zebrafish using automated image segmentation	Kalasekar, SM | Zacharia, E | Kessler, N | Ducharme, NA | Gustafsson, JA | Kakadiaris, IA | Bondesson, M	REPRODUCTIVE TOXICOLOGY | 55: 20-29 Sp. Iss. SI AUG 1 2015	2015	Environmental factors affecting nutrient availability during development can cause predisposition to diseases later in life. To identify chemicals in the environment capable of altering nutrient mobilization, we analyzed yolk malabsorption in the zebrafish embryo, which relies on maternally-derived yolk for nutrition during its first week of life. Embryos of the transgenic zebrafish line HGn50D, …	Fish	Embryotoxicity
Exposure to tributyltin induces endoplasmic reticulum stress and the unfolded protein response in zebrafish	Komoike, Y | Matsuoka, M	AQUATIC TOXICOLOGY | 142: 221-229 OCT 15 2013	2013	Tributyltin (TBT) is a major marine contaminant and causes endocrine disruption, hepatotoxicity, immunotoxicity, and neurotoxicity. However, the molecular mechanisms underlying the toxicity of TBT have not been fully elucidated. We examined whether exposure to TBT induces the endoplasmic reticulum (ER) stress response in zebrafish, a model organism. Zebrafish-derived BRF41 fibroblast cells were e…	Fish	Transcriptomics
Effects of tributyltin on salmon interrenal CYP11 beta, steroidogenic factor-1 and glucocorticoid receptor transcripts in the presence and absence of second messenger activator, forskolin	Kortner, TM | Pavlikova, N | Arukwe, A	MARINE ENVIRONMENTAL RESEARCH | 69: S56-S58 Suppl. S 2010	2010	The mechanisms by which TBT produces modulations of the endocrine systems are not fully described In this study juvenile salmon were force-fed diet containing TBT (0 solvent control 01 1 and 10 mg/kg fish) for 72 h Subsequently fish exposed to solvent control and 10 mg/kg TBT were exposed to water-borne concentration of the adenyl cyclase stimulator forskolin (200 mu g/L) for 2 and 4 h Tissue and…	Fish	Transcriptomics
Antiestrogens inhibit xenoestrogen-induced brain aromatase activity but do not prevent xenoestrogen-induced feminization in Japanese medaka (Oryzias latipes)	Kuhl, AJ | Brouwer, M	ENVIRONMENTAL HEALTH PERSPECTIVES | 114 (4): 500-506 APR 2006	2006	In fish, exposure to estrogen or estrogen-mimicking chemicals (xenoestrogeus)during a critical period of development can irreversibly invert sex differentiation. In medaka, a male-to-female reversal upon exposure to a xenoestrogen is accompanied by an increase in brain aromatase expression and activity. However, whether this increase is the direct cause of sex reversal is unknown. In this study w…	Fish	Steroid metabolism
Metabolism of some selected endocrine-disrupting chemicals	Kurihara N;	Radioisotopes	48	Biosis copyright: Biol abs. Rrm journal article mytilus edulis oncorhynchus mykiss methodology toxicology pollution endocrine system diethylstilbestrol analysis metabolism tributyltin methoxychlor enzymes estrogens radiolabeling labeling method detection	Fish	?
Effects of environmental endocrine disruptors on the sex differentiation in Korean rockfish, Sebastes schlegeli	Lee, WK | Lee, KW | Kwak, EJ | Yang, SW | Yang, KS | Park, JC | Joo, HS | Lee, WJ | Lee, WB	WATER SCIENCE AND TECHNOLOGY | 47 (9): 65-70 2003	2003	The effects of estradiol-17beta, methyltestosterone, tributyltin, bisphenol A and 2,4-dinitrophenol on sex differentiation were investigated in the Korean rockfish, Sebastes schlegeli. The 51 day-old fry with undifferentiated gonads were fed with food containing the chemicals at 0.05, 0.5, 5, 50 and 100 mu/g diet for 29 days. Sex ratio and gonadal abnormality after the chemical treatment were det…	Fish	Histopathology
Chronic Exposure to Tributyltin Induces Brain Functional Damage in Juvenile Common Carp (Cyprinus carpio)	Li, ZH | Li, P | Shi, ZC	PLOS ONE | 10 (4): - APR 16 2015	2015	The aim of the present study was to investigate the effect of Tributyltin (TBT) on brain function and neurotoxicity of freshwater teleost. The effects of long-term exposure to TBT on antioxidant related indices (MDA, malondialdehyde; SOD, superoxide dismutase; CAT, catalase; GR, glutathione reductase; GPx, glutathione peroxidase), Na+-K+-ATPase and neurological parameters (AChE, acetylcholinester…	Fish	Biomarkers
EFFECTS OF TRIBUTYLTIN AND OTHER RETINOID RECEPTOR AGONISTS IN REPRODUCTIVE-RELATED ENDPOINTS IN THE ZEBRAFISH (Danio rerio)	Lima, D | Castro, LFC | Coelho, I | Lacerda, R | Gesto, M | Soares, J | Andre, A | Capela, R | Torres, T | Carvalho, AP | Santos, MM	JOURNAL OF TOXICOLOGY AND ENVIRONMENTAL HEALTH-PART A-CURRENT ISSUES | 78 (12): 747-760 JUN 18 2015	2015	Both field and experimental data examined the influence of exposure to environmental contaminant tributyltin (TBT) on marine organisms. Although most attention focused on the imposex phenomenon in gastropods, adverse effects were also observed in other taxonomic groups. It has been shown that imposex induction involves modulation of retinoid signaling in gastropods. Whether TBT influences similar…	Fish	Reproduction
Interacting Effects of Tributyltin and 17 beta-Estradiol in Male Chinese Loach (Misgumus anguillicaudatus)	Lv, XF | Zhou, QF | Luo, WR | Cao, DD | Jiang, GB | Deng, YL	ENVIRONMENTAL TOXICOLOGY | 24 (6): 531-537 DEC 2009	2009	In this study, male Chinese loaches in a semistatic waterborne exposure system were used to study the effects of tributyltin (TBT) on vitellogenin (Vtg) production induced by 17 beta-estradiol (E2), TBT accumulation and distribution in tissues, and the effects of E2 on the distribution of TBT. The results demonstrate that TBT does not induce the synthesis of Vtg in male Chinese loach and that TBT…	Fish	Biomarkers (vtg)
Brain cytochrome P450 aromatase gene isoforms and activity levels in atlantic salmon after waterborne exposure to nominal environmental concentrations of the pharmaceutical ethynylestradiol and antifoulant tributyltin	Lyssimachou, A | Jenssen, BM | Arukwe, A	TOXICOLOGICAL SCIENCES | 91 (1): 82-92 MAY 2006	2006	In this study, the effects of two environmental endocrine disruptors, the synthetic pharmaceutical estrogen (ethynylestradiol, EE2) and antifoulant (tributyltin, TBT) representing two different modes of action on the endocrine system, were studied on brain steroidogenic pathway of juvenile Atlantic salmon (Salmo salar). Neurosteroidogenesis was studied using brain aromatase gene isoforms and enzy…	Fish	Steroid metabolism
Early life exposure to environmental levels of the aromatase inhibitor tributyltin causes masculinisation and irreversible sperm damage in zebrafish (Danio rerio)	McAllister, BG | Kime, DE	AQUATIC TOXICOLOGY | 65 (3): 309-316 NOV 19 2003	2003	To determine whether early life exposure to tributyltin (TBT), an aromatase inhibitor, impaired reproductive function in fish, Danio rerio were exposed to environmentally realistic levels (0.01-100 ng l(-1)) of TBT from 0 to 30, 30 to 60, and 0 to 70 days post-hatch, and the sex ratio and sperm motility of the adults examined 3-5 months after cessation of exposure. Fish exposed for 70 days to 0.1…	Fish	Reproduction
Elucidating the mechanism of action of tributyltin (TBT) in zebrafish	McGinnis, CL | Crivello, JF	AQUATIC TOXICOLOGY | 103 (1-2): 25-31 MAY 2011	2011	Tributyltin (TBT), an antifouling agent, has been implicated in the masculinization of fish species worldwide, but the masculinizing mechanism is not fully understood. We have examined the actions of TBT as an endocrine disruptor in zebrafish (Danio rerio). In HeLa cells transiently co-transfected with plasmid constructs containing the zebrafish estrogen receptors (zfER alpha, zfER beta(1) and zf…	Fish	Receptor-mediated
Molecular and histological evaluation of tributyltin toxicity on spermatogenesis in a marine fish, the mummichog (Fundulus heteroclitus)	Mochida, K | Ito, K | Kono, K | Onduka, T | Kakuno, A | Fujii, K	AQUATIC TOXICOLOGY | 83 (1): 73-83 JUN 5 2007	2007	There is still concern about the effects of organotin compounds (OTs) on marine organisms, and especially on their reproductive systems. We investigated the toxicity of tributyltin oxide (TBTO) on spermatogenesis in a marine fish, mummichog, Fundulus heteroclitus. TBTO exposure caused serious histological damage to the testis, including reduction in counts of spermatids and spermatozoa and malfor…	Fish	Histopathology
Effect of tributyltin oxide exposure on the F-0 and F-1 generations of a marine teleost, the mummichog Fundulus heteroclitus	Mochida, K | Ito, K | Kono, K | Onduka, T | Kakuno, A | Fujii, K	FISHERIES SCIENCE | 76 (2): 333-341 MAR 2010	2010	The effects of organotin compounds on marine organisms, especially on their reproduction, are a continuing source of concern. We performed full-life-cycle exposure tests of tributyltin oxide ( TBTO) at sub-lethal concentrations (0.13, 0.25, 0.5 and 1.0 mu g/l) using a marine fish, the mummichog Fundulus heteroclitus, and studied the toxic effects of exposure to TBTO at various life-cycle stages o…	Fish	Chronic toxicity
Interaction of tributyltin with hepatic cytochrome P450 and uridine diphosphate-glucuronosyl transferase systems of fish: In vitro studies	Morcillo, Y | Janer, G | O'Hara, SCM | Livingstone, DR | Porte, C	ENVIRONMENTAL TOXICOLOGY AND CHEMISTRY | 23 (4): 990-996 APR 2004	2004	Hepatic microsomes of red mullet (Mullus barbatus) and flounder (Platichthys flesus) were preincubated in the presence of a concentration range of the antifouling agent tributyltin (TBT) chloride, and the interactions of TBT with cytochrome P450 and uridine diphosphate-glucuronyl transferase systems were investigated. The enzyme systems were examined in terms of cytochrome P4501A (CYP1A)-catalyze…	Fish	Biomarkers
Effects of Tributyltin (TBT) on In Vitro Hormonal and Biotransformation Responses in Atlantic Salmon (Salmo salar)	Mortensen, AS | Arukwe, A	JOURNAL OF TOXICOLOGY AND ENVIRONMENTAL HEALTH-PART A-CURRENT ISSUES | 72 (3-4): 209-218 2009	2009	The mechanisms by which the biocide tributyltin (TBT) and its metabolites affect the hormonal and xenobiotic biotransformation pathways in aquatic species are not well understood. In this study hepatocytes isolated from salmon were used to evaluate the mechanistical effects of TBT on fish hormonal and xenobiotic biotransformation pathways. Cells were exposed to 0.01, 0.1, 1, or 5 M TBT and sample…	Fish	Biomarkers
Modulation of xenobiotic biotransformation system and hormonal responses in Atlantic salmon (Salmo salar) after exposure to tributyltin JBT)	Mortensen, AS | Arukwe, A	COMPARATIVE BIOCHEMISTRY AND PHYSIOLOGY C-TOXICOLOGY & PHARMACOLOGY | 145 (3): 431-441 APR 2007	2007	Multiple biological effects of tributyltin (TBT) on juvenile salmon have been investigated. Fish were exposed for 7 days to waterborne TBT at nominal concentrations of 50 and 250 mu g/L dissolved in dimethyl sulfoxide (DMSO). Hepatic samples were analyzed for gene expression patterns in the hormonal and xenobiotic biotransformation pathways using validated real-time PCR method. Immunochemical and…	Fish	Biomarkers
Ultrastructural studies of organs from fish subjected to various types of environmental distress	Norrgren L;			Biosis copyright: Biol abs. Rrm abstract baltic salmon stickleback acidification chloroorganic pollutants antifouling paints aluminum tin tributyltin dioxins gill lesions mitochondrial degeneration atretic oocytes offspring mortality membrane glycogen sweden	Fish	Histopathology
Immune-Regulatory Transcriptional Responses in Multiple Organs of Atlantic Salmon After Tributyltin Exposure, Alone or in Combination with Forskolin	Pavlikova, N | Arukwe, A	JOURNAL OF TOXICOLOGY AND ENVIRONMENTAL HEALTH-PART A-CURRENT ISSUES | 74 (7-9): 478-493 2011	2011	Tributyltin (TBT) is a widespread marine pollutant that influences physiological conditions of fish and other aquatic organisms. In addition to effects on reproduction, the immune system has been proposed as a possible target for TBT effects. In the present study, the effects of TBT exposure were examined on the expression of genes involved in immune system compentence in liver and head kidney of…	Fish	Transcriptomics
Peroxisome proliferator-activated receptors, estrogenic responses and biotransformation system in the liver of salmon exposed to tributyltin and second messenger activator	Pavlikova, N | Kortner, TM | Arukwe, A	AQUATIC TOXICOLOGY | 99 (2): 176-185 AUG 15 2010	2010	The mechanisms by which organotin compounds produce modulations of the endocrine systems and other biological responses are not fully understood. In this study, juvenile salmon were force-fed diet containing TBT (0: solvent control, 0.1, 1 and 10 mg/kg fish) for 72 h. Subsequently, fish exposed to solvent control and 10 mg TBT were exposed to waterborne concentration (200 mu g/l) of the adenylate…	Fish	Transcriptomics
Molecular and Cellular Effects of Chemicals Disrupting Steroidogenesis During Early Ovarian Development of Brown Trout (Salmo trutta fario)	Pereira, MLAM | Eppler, E | Thorpe, KL | Wheeler, JR | Burkhardt-Holm, P	ENVIRONMENTAL TOXICOLOGY | 29 (2): 199-206 FEB 2014	2014	A range of chemicals found in the aquatic environment have the potential to influence endocrine function and affect sexual development by mimicking or antagonizing the effects of hormones, or by altering the synthesis and metabolism of hormones. The aim of this study was to evaluate whether the effects of chemicals interfering with sex hormone synthesis may affect the regulation of early ovarian …	Fish	Steroid metabolism
Development of an ex vivo brown trout (Salmo trutta fario) gonad culture for assessing chemical effects on steroidogenesis	Pereira, MLAM | Wheeler, JR | Thorpe, KL | Burkhardt-Holm, P	AQUATIC TOXICOLOGY | 101 (3-4): 500-511 FEB 2011	2011	A variety of natural and synthetic environmental substances have been shown to disrupt vertebrate reproduction through mimicking or modifying the regulation of the endocrine system. Tests to screen for any such chemicals that directly interact with the steroid hormone receptors are widely available; however, few tests have been developed to identify chemicals that affect endocrine function throug…	Fish	Steroid metabolism
Accumulation of tributyltin in olive flounder, Paralichthys olivaceus: its effect on hepatic cytochrome P450	Shim WJ;Jeon JK;Hong SH;Kim NS;Yim UH;Oh JR;Shin YB;	Arch Environ Contam Toxicol %2003 , Apr	44(3):390-7.	Accumulation of tributyltin (TBT) was determined in liver of olive flounder exposed to TBT (3.65, 36.5, 365, 3,650, and 7,300 ng Sn/L) for 10 or 30 days, followed by 60 days depuration. Effect of TBT on hepatic cytochrome P450 content was also measured in liver of olive flounder. TBT was highly accumulated in liver of fish during the 10- to 30-day exposures, and hepatic cytochrome P450 content de…	Fish	Bioaccumulation
Tributyltin causes masculinization in fish	Shimasaki, Y | Kitano, T | Oshima, Y | Inoue, S | Imada, N | Honjo, T	ENVIRONMENTAL TOXICOLOGY AND CHEMISTRY | 22 (1): 141-144 JAN 2003	2003	We examined the effect of tributyltin (TBT) on the sex differentiation process in genetically female Japanese flounder (Paralichthys olivaceus). The fish were fed an artificial diet containing tributyltin oxide (TBTO) at concentrations of 0.1 and 1.0 mug/g diet from 35 to 100 d after hatching, which includes the sex differentiation period. The ratio of sex-reversed males significantly increased t…	Fish	Histopathology
Tributyltin distribution and producing androgenic activity in water, sediment, and fish muscle	Shue, MF | Chen, TC | Bellotindos, LM | Lu, MC	JOURNAL OF ENVIRONMENTAL SCIENCE AND HEALTH PART B-PESTICIDES FOOD CONTAMINANTS AND AGRICULTURAL WASTES | 49 (6): 432-438 JUN 3 2014	2014	This study investigated the concentrations of Tributyltin (TBT) in water, sediment, and fish muscle samples taken from Kaohsiung Harbor and Kaoping River estuary, Taiwan. TBT concentrations in water and sediment samples ranged from less than 18.5 to 34.1ng Sn L-1 and from 2.44 to 29.7ng Sn g(-1) weight per weight (w/w), respectively. Concentrations in the TBT-contaminated fish muscle samples rang…	Fish	Bioaccumulation
Effects of endocrine disrupters on sex steroid synthesis and metabolism pathways in fish	Thibaut, R | Porte, C	JOURNAL OF STEROID BIOCHEMISTRY AND MOLECULAR BIOLOGY | 92 (5): 485-494 DEC 2004	2004	The interactions of estrogenic (nonylphenol, dicofol, atrazine), androgenic (organotins, phthalates, fenarimol) and anti-androgenic compounds (vinclozolin, diuron, p,p'-DDE) with key enzymatic activities involved in both synthesis and metabolism of sex hormones was investigated. Carp testicular microsomes incubated in the presence of androstenedione and different xenobiotics evidenced higher sens…	Fish	Steroid metabolism
Effects of lifetime chemical inhibition of aromatase on the sexual differentiation, sperm characteristics and fertility of medaka (Oryzias latipes) and zebrafish (Danio rerio)	Thresher, R | Gurney, R | Canning, M	AQUATIC TOXICOLOGY | 105 (3-4): 355-360 OCT 2011	2011	The deleterious effects of tributyltin (TBT) on spermiation in fish have been attributed to its role in inhibiting aromatisation of androgens to estrogens, and the critical role of the latter in sperm development. We test this hypothesis by examining sperm parameters, fertilisation and hatching success in males of two fish species exposed throughout life to doses of Fadrozole, a non-steroidal aro…	Fish	Reproduction
Disruptions in aromatase expression in the brain, reproductive behavior, and secondary sexual characteristics in male guppies (Poecilia reticulata) induced by tributyltin	Tian, H | Wu, P | Wang, W | Ru, SG	AQUATIC TOXICOLOGY | 162: 117-125 MAY 2015	2015	Although bioaccumulation of tributyltin (TBT) in fish has been confirmed, information on possible effects of TBT on reproductive system of fish is still relatively scarce, particularly at environmentally relevant levels. To evaluate the adverse effects and intrinsic toxicological properties of TBT in male fish, we studied aromatase gene expression in the brain, sex steroid contents, primary and s…	Fish	Reproduction
Effect of tributyltin on the development of ovary in female cuvier (Sebastiscus marmoratus)	Zhang, JL | Zuo, ZH | Chen, YX | Zhao, Y | Hu, S | Wang, CG	AQUATIC TOXICOLOGY | 83 (3): 174-179 JUL 20 2007	2007	Organotin compounds, such as tributyltin (TBT) used as an antifouling biocide, can induce masculinization in female mollusks. However, few studies addressing the effect of TBT in fish have been reported. This study was conducted to investigate effects of TBT at environmental levels (1, 10, 100 ng/L) on the development of ovary in female cuvier. TBT exposure elevated testosterone levels, increased…	Fish	Histopathology
EFFECT OF TRIBUTYLTIN ON TESTICULAR DEVELOPMENT IN SEBASTISCUS MARMORATUS AND THE MECHANISM INVOLVED	Zhang, JL | Zuo, ZH | He, CY | Cai, JL | Wang, YQ | Chen, YX | Wang, CG	ENVIRONMENTAL TOXICOLOGY AND CHEMISTRY | 28 (7): 1528-1535 JUL 2009	2009	Organotin compounds, such as tributyltin (TBT), that have been used as antifouling biocides can induce masculinization in female mollusks. However, few studies addressing the effects of TBT on fishes have been reported. The present study was conducted to investigate the effects of TBT at environmentally relevant concentrations (1, 10, and 100 ng/L) on testicular development in Sebastiscus marmora…	Fish	Histopathology
Inhibition of thyroidal status related to depression of testicular development in Sebastiscus marmoratus exposed to tributyltin	Zhang, JL | Zuo, ZH | He, CY | Wu, D | Chen, YX | Wang, CG	AQUATIC TOXICOLOGY | 94 (1): 62-67 AUG 13 2009	2009	Organotin compounds, such as tributyltin (TBT), which have been used as antifouling biocides, are still of concern with regard to their effects on marine organisms, and especially their reproductive systems. We investigated the toxicity of TBT at environmentally relevant concentrations (1, 10, and 100 ng/L) on testicular development in a marine fish, Sebastiscus marmoratus. After exposure for 50 …	Fish	Histopathology
Tributyltin chloride results in dorsal curvature in embryo development of Sebastiscus marmoratus via apoptosis pathway	Zhang, JL | Zuo, ZH | Wang, YQ | Yu, A | Chen, YX | Wang, CG	CHEMOSPHERE | 82 (3): 437-442 JAN 2011	2011	Tributyltin (TBT) is a ubiquitous marine environmental contaminant characterized primarily by its reproductive toxicity. However, the embryotoxicity of TBT has not been extensively described, especially in fishes. The aim of this study was to investigate the developmental toxicity of waterborne TBT at environmental levels (0, 0.1, 1, and long L(-1) as Sn) on Sebastiscus marmoratus embryos. Our st…	Fish	Embryotoxicity
Tributyltin exposure causes lipotoxicity responses in the ovaries of rockfish, Sebastiscus marmoratus	Zhang, JL | Zuo, ZH | Xiong, JL | Sun, P | Chen, YX | Wang, CG	CHEMOSPHERE | 90 (3): 1294-1299 JAN 2013	2013	Tributyltin (TBT) is a well-studied endocrine disruptor in mollusks and fishes. Recently. TBT is also recognized as a metabolic disruptor. Since abnormal lipids metabolism can induce negative effects on reproduction, the present study was designed to investigate the effects of TBT on ovarian lipid accumulation and testosterone esterification in rockfish (Sebastiscus marmoratus). After exposure fo…	Fish	Steroid metabolism
Sex-different effects of tributyltin on brain aromatase, estrogen receptor and retinoid X receptor gene expression in rockfish (Sebastiscus marmoratus)	Zhang, JL | Zuo, ZH | Zhu, WW | Sun, P | Wang, CG	MARINE ENVIRONMENTAL RESEARCH | 90: 113-118 SEP 2013	2013	Since the brain plays important roles in reproduction, the brain aromatase (Cyp19b), estrogen receptor (ER), retinoid X receptor (RXR) alpha and peroxisome proliferator-activated receptor gamma were examined in rockfish after TBT exposure (1, 10, and 100 ng L-1). The results showed that the Cyp19b expression was elevated in the male rockfish, while no effect was produced in the females. Inconsist…	Fish	Receptor-mediated
