# Supplementary material for: Recommended Approaches to the Scientific Evaluation of Ecotoxicological Hazards and Risks of Endocrine-Active Substances
Source: Integr Environ Assess Manag. Author manuscript; Available in PMC 2018 Aug 1. (PMC6069525; doi:10.1002/ieam.1885)
Supplement: Supplement7 — S7 — Methods Used for Case Studies [file NIHMS1500348-supplement-Supplement7.xlsx]

## Sheet: Molluscs
Author	Source	Reference	Abstract	Taxa	Type of effect
Abidli, S | Castro, LFC | Lahbib, Y | Reis-Henriques, MA | El Menif, NT | Santos, MM	CHEMOSPHERE | 93 (6): 1161-1167 OCT 2013	2013	In order to further demonstrate that TBT-induced imposex through RXR signaling is not species-specific, Hexaplex trunculus was selected as an experimental model species. We first isolated RXR in H. trunculus, and determined gene transcription through quantitative real-time PCR in key tissues (e.g., penis/penis-forming area and central nervous system:- CNS), upon exposure to tributyltin (TBT) (5 a…	Mollusc	Receptor-mediated
Abidli, S | Santos, MM | Lahbib, Y | Castro, LFC | Reis-Henriques, MA | El Menif, NT	ECOLOGICAL INDICATORS | 13 (1): 13-21 FEB 2012	2012	Tributyltin (TBT)-induced imposex in gastropods is often cited as a prime example of environmental endocrine disruption. Several endocrine-related hypotheses have been proposed to define possible mechanisms by which TBT causes imposex. Recently, it has been demonstrated that mollusks have the ability to control endogenous steroid levels (i.e., testosterone and estradiol) by esterification with fa…	Mollusc	Steroid metabolism
Alzieu, C	ECOTOXICOLOGY | 9 (1-2): 71-76 FEB 2000	2000	Organotins, and more specifically tributyltins (TBT), are introduced into the marine environment by paints designed to protect ship hulls against biological fouling. Lab tests have shown that bivalve reproduction is affected by TBT concentrations exceeding 20 ng.l(-)1. A dose-effect correlation scale describes the effects on embryogenesis and on larval growth: total larval mortality occurs after …	Mollusc	Review
Avaca, MS | Martin, P | van der Molen, S | Narvarte, M	HELGOLAND MARINE RESEARCH | 69 (1): 87-99 MAR 2015	2015	The populations of Buccinanops globulosus from three different sites of northern Patagonia were compared in the female reproductive cycle over a 2-year study period (September 2006-August 2008). These populations differed in demographic and life-history traits (sex ratios, size frequency distributions, growth rates and fecundity). Also, two of these populations show imposex-affected females (Bahi…	Mollusc	Imposex and reproduction
Axiak, V | Micallef, D | Muscat, J | Vella, A | Mintoff, B	ENVIRONMENT INTERNATIONAL | 28 (8): 743-749 MAR 2003	2003	Imposex, i.e., the imposition of male sexual characteristics on female neograstropods, has been used worldwide as a bioindicator of pollution by the antifouling agent TBT as well as to assess the related ecological impact. The recent total ban on the use of TBT in the maritime industry has been partly based on the use of such a biomarker. This is mainly based on the assumption that no other pollu…	Mollusc	Imposex
Barroso, CM | Moreira, MH | Bebianno, MJ	MARINE ECOLOGY PROGRESS SERIES | 230: 127-135 2002	2002	Samples of Nassarius reticulatus (L.) were obtained from May to July 2000 on the W Portuguese coast. N, reticulatus imposex (superimposition of male characters onto female prosobranchs) increased with the proximity of harbours. The percentage of imposex-affected females (%I) varied between 0 and 100%. The penis length index (PLI) and the relative penis length index (RPLI) were between 0 and 10.7 …	Mollusc	Imposex and BT derivatives
Barroso, CM | Reis-Henriques, MA | Ferreira, M | Gibbs, PE | Moreira, MH	APPLIED ORGANOMETALLIC CHEMISTRY | 19 (11): 1141-1148 NOV 2005	2005	Levels of organotin body burden (expressed as tin), imposex and steroid hormones (testosterone, 17 beta-oestradiol, testosterone glucuronide and sulfate conjugates) were investigated in natural populations of Nassarius reticulatus in the Ria de Aveiro (northwest Portugal) between 1997 and 1999. The tributyltin (TBT) whole body burden (b.b.) of females presented increasing gradients from the adjac…	Mollusc	Steroid metabolism
Bryan GW;Burt GR;Gibbs PE;Pascoe PL;	Journal of the Marine Biological Association of the United Kingdom	73	Biosis copyright: Biol abs. Between 1984 and 1993, levels of imposex (The induction of male characters including a penis on females) Were measured in gastropods nassarius (Hinia) Reticulatus (L.) At localities in south-west england. Since tributyltin (Tbt) Was thought to cause imposex, concentrations in tissues and sea-water were also determined. Measurements made prior to the restriction of tbt …	Mollusc	Bioaccumulation
Castro, IB | Arroyo, MF | Costa, PG | Fillmann, G	ARCHIVES OF ENVIRONMENTAL CONTAMINATION AND TOXICOLOGY | 62 (1): 68-77 JAN 2012	2012	The first appraisal of butyltins (BT) contamination linked with imposex incidence in the Pacific coast of South America was performed in the current study. Imposex occurrence was analyzed in three muricid species (Thais biserialis, T. brevidentata, and T. kiosquiformis) distributed along 14 sites from the coastal areas of Ecuador. All studied muricids species showed imposex, which was observed in…	Mollusc	Imposex and BT derivatives
Castro, LFC | Lima, D | Machado, A | Melo, C | Hiromori, Y | Nishikawa, J | Nakanishi, T | Reis-Henriques, MA | Santos, MM	AQUATIC TOXICOLOGY | 85 (1): 57-66 NOV 15 2007	2007	The imposex phenomenon in female prosobranch gastropods provides one of the best documented examples of endocrine disruption in wildlife. While many field studies have demonstrated the negative impact of tributyltin (TBT) upon female gastropods, the mechanism(s) underlying imposex development has not yet been fully clarified. Over the years several hypotheses have been raised to determine the bio…	Mollusc	Receptor-mediated
Chapman, RW | Guillette, LJ	MOLECULAR ECOLOGY | 22 (6): 1485-1487 MAR 2013	2013	Reproduction is the goal of living organisms, and environmental conditions that influence sexual development are therefore critical to understanding adaptation in natural populations. It is not surprising that so much attention has been devoted to the impacts of the physical and chemical environment on this process (Vandenberg etal. ). Chemicals of concern include a variety of endocrine disruptor…	Mollusc	Receptor-mediated
Couceiro, L | Diaz, J | Albaina, N | Barreiro, R | Irabien, JA | Ruiz, JM	CHEMOSPHERE | 76 (3): 424-427 JUL 2009	2009	The gastropod Nassarius reticulatus has been used as a tributyltin (TBT) biomonitor over the last two decades, and it is now endorsed by Atlantic Europe environmental agencies. However, there is one important question debated by the earliest studies still unresolved, namely whether butyltin accumulation in tissues is sex-dependent or not. Thus, a field survey was conducted along the Cantabrian co…	Mollusc	Bioaccumulation
Davies, IM | Harding, MJC | Bailey, SK | Shanks, AM | Lange, R	MARINE ECOLOGY PROGRESS SERIES | 158: 191-204 1997	1997	The sublethal effects of tributyltin oxide (TBT) at concentrations of 2 to 128 ng l(-1) in sea water on imposer development, weight, activity and feeding rate of the adult common dogwhelk Nucella lapillus (L.) were investigated over 12 mo under conditions conforming to the UK Good Laboratory Practice standard. TBT promoted imposer development, with a no-effect concentration of <2 ng l(-1) for exp…	Mollusc	Sublethal
Dominguez-Ojeda, D | Rojas-Garcia, AE | Robledo-Marenco, ML | Barron-Vivanco, BS | Medina-Diaz, IM	ISJ-INVERTEBRATE SURVIVAL JOURNAL | 11: 204-212 2014	2014	Tributyltin (TBT) and its derivatives are widely used as antifouling paints for ships, resulting in their being released into the marine environment. Aquatic invertebrates, particularly marine gastropods, are extremely sensitive to TBT and undergo changes in the imposition of male secondary sex characteristics in response to exposure. This study aimed to evaluate the development of imposex and th…	Mollusc	Receptor-mediated
Duft, M | Schmitt, C | Bachmann, J | Brandelik, C | Schulte-Oehlmann, U | Oehlmann, J	ECOTOXICOLOGY | 16 (1): 169-182 FEB 2007	2007	Recently, prosobranch snails have been recommended as promising candidates for test organisms for the assessment of endocrine active chemicals. Three prosobranch snail species, the freshwater mudsnail Potamopyrgus antipodarum, the freshwater ramshorn snail Marisa cornuarietis, and the marine netted whelk Nassarius reticulatus are portrayed and their respective biotests are presented together with…	Mollusc	Reproduction
Galante-Oliveira, S | Oliveira, I | Pacheco, M | Barroso, CM	JOURNAL OF ENVIRONMENTAL MONITORING | 12 (2): 500-507 2010	2010	Imposex expression in prosobranch gastropods has been widely used as a biomarker of tributyltin (TBT) pollution. Estuaries have been described as the most affected areas by this problem since they usually enclose the main TBT sources-ports, dockyards and marinas-resulting from the compound's application as a biocide in antifouling paints on ships. Using Hydrobia ulvae as a bioindicator, the curre…	Mollusc	Bioaccumulation
Gibbs, PE	JOURNAL OF MOLLUSCAN STUDIES | 62: 403-413 Part 4 NOV 1996	1996	In populations subject to high tributyltin (TBT) pollution, females of the neogastropod Ocenebra erinacea exhibit a characteristic malformation of the oviduct as an effect of advanced imposex. This abnormality is a longitudinal split of the oviduct wall, causing the bursa copulatrix and capsule gland to open directly into the pallial (mantle) cavity. When first discovered it was assumed such a gr…	Mollusc	Population-level
Giusti, A | Barsi, A | Dugue, M | Collinet, M | Thome, JP | Joaquim-Justo, C | Roig, B | Lagadic, L | Ducrot, V	ENVIRONMENTAL TOXICOLOGY AND CHEMISTRY | 32 (7): 1552-1560 JUL 2013	2013	Tributyltin (TBT) and triphenyltin (TPT) are emblematic endocrine disruptors, which have been mostly studied in gonochoric prosobranchs. Although both compounds can simultaneously occur in the environment, they have mainly been tested separately for their effects on snail reproduction. Because large discrepancies in experimental conditions occurred in these tests, the present study aimed to compa…	Mollusc	Reproduction
Gooding, MP | Wilson, VS | Folmar, LC | Marcovich, DT | LeBlanc, GA	ENVIRONMENTAL HEALTH PERSPECTIVES | 111 (4): 426-430 APR 2003	2003	Imposex, the development of male sex characteristics by female gonochoristic snails, has been documented globally and is causally associated with exposure to the ubiquitous environmental contaminant tributyltin (TBT). Elevated testosterone levels in snails also are associated with TBT, and direct exposure to testosterone has been shown to cause imposex. We discovered previously that the mud snail…	Mollusc	Steroid metabolism
Hagger, JA | Depledge, MH | Oehlmann, J | Jobling, S | Galloway, TS	ENVIRONMENTAL HEALTH PERSPECTIVES | 114: 20-26 Suppl. 1 APR 2006	2006	There is a growing body of evidence that indicates common environmental pollutants are capable of disrupting reproductive and developmental processes by interfering with the actions of endogenous hormones. Many reports of endocrine disruption describe changes in the normal development of organs and tissues that are consistent with genetic damage, and recent studies confirm that many chemicals cla…	Mollusc	Genotoxicity - Histopathology
Horiguchi T;	Environ Sci %2006	13(2):77-87.	Imposex, the superimposition of male-type genital organs (penis and vas deferens) on female gastropods, is cause-specific and induced by low concentrations of certain organotins, such as tributyltin (TBT) and triphenyltin (TPT) from antifouling paints. Reproductive failure may be observed at severely affected stages. The history of imposex study and the legislation of organotins are summarized. T…	Mollusc	Review
Horiguchi, T | Ohta, Y | Urushitani, H | Lee, JH | Park, JC | Cho, HS | Shiraishi, H	MARINE ENVIRONMENTAL RESEARCH | 76: 71-79 Sp. Iss. SI MAY 2012	2012	The characteristics of the development of male genitalia (penis and vas deferens) in imposex-exhibiting female rock shells, Thais clavigera, were histologically examined using specimens from a wild population and tributyltin (TBT)-exposed females in the laboratory. A variety of vas deferens morphogenesis patterns were observed in wild female T. clavigera, and the characteristics were summarized. …	Mollusc	Histopathology
Horiguchi, T | Urushitani, H | Ohta, Y | Iguchi, T | Shiraishi, H	ECOTOXICOLOGY | 19 (3): 571-576 Sp. Iss. SI MAR 2010	2010	In the chain of study to further elucidate the role of retinoid X receptor (RXR) in the development of imposex caused by organotin compounds in gastropod mollusks, we established a polyclonal antibody against RXR of the rock shell Thais clavigera. Immunoblotting demonstrated that this antibody could recognize T. clavigera RXR. In males and imposex-exhibiting females, immunohistochemical staining …	Mollusc	Receptor-mediated
Idel, I | Witten, EP | Fischer, J | Kalbfus, W | Zellner, A | Stroben, E | Watermann, B	MARINE ECOLOGY PROGRESS SERIES | 152 (1-3): 197-203 1997	1997	Several species of the subclass Prosobranchia are considered to be suitable organisms for monitoring long-term effects of triorganotin (TOT) compounds. This study utilized Buccinum undatum and Neptunea antiqua from the North Sea and the Irish Sea. Morphological alterations in the genital system (imposer phenomena), the histological structure of the gut, and the gonads were studied. TOT concentrat…	Mollusc	Histopathology
Inoue, S | Oshima, Y | Nagai, K | Yamamoto, T | Go, J | Kai, N | Honjo, T	ENVIRONMENTAL TOXICOLOGY AND CHEMISTRY | 23 (5): 1276-1281 MAY 2004	2004	We examined the effect of tributyltin (TBT) on reproduction of the pearl oyster (Pinctada fucata martensii). In a maternal exposure test, five female pearl oysters were exposed to TBT at measured concentrations of 0 (control), 0.092, or 0.191 mug/L at 25degreesC for one week, and the embryo developmental success (the ratio of normal D-larvae to all larvae) was measured. The embryo developmental s…	Mollusc	Embryotoxicity
Inoue, S | Oshima, Y | Usuki, H | Hamaguchi, M | Hanamura, Y | Kai, N | Shimasaki, Y | Honjo, T	CHEMOSPHERE | 63 (5): 881-888 MAY 2006	2006	We examined the effect of tributyltin (TBT) on embryonic development of the Manila clam, Ruditapes philippinarum. in a maternal exposure test, 100 clams were exposed to TBT at measured concentrations of < 0.01 (control), 0.061, 0.310, or 0.350 mu g/l at 20-22 degrees C for 3 weeks, and the embryo developmental success (the ratio of normal D-larvae to all larvae) was measured. There was a signific…	Mollusc	Embryotoxicity
Inoue, S | Oshima, Y | Usuki, H | Hamaguchi, M | Hanamura, Y | Kai, N | Shimasaki, Y | Honjo, T	CHEMOSPHERE | 66 (7): 1353-1357 JAN 2007	2007	We investigated the effects of waterborne and maternal exposure to tributyltin (TBT) on veliger larvae of the Manila clam, Ruditapes philippinarum. In a waterborne exposure test, veliger larvae (D-larvae stage: 24 h after fertilization) were exposed to TBT at measured concentrations of < 0.01 (control), 0.055, 0.130, 0.340, and 0.600 mu g/l for 13 d. The percentage of normal veliger larvae (the r…	Mollusc	Embryotoxicity
Janer, G | Navarro, JC | Porte, C	COMPARATIVE BIOCHEMISTRY AND PHYSIOLOGY C-TOXICOLOGY & PHARMACOLOGY | 146 (3): 368-374 SEP 2007	2007	Recent studies have shown that organotin compounds affect lipid homeostasis in vertebrates, probably through interaction with RXR and/or PPAR gamma receptors. Molluscs are sensitive species to the toxic effects of tributyltin (TBT), particularly to masculinization, and TBT has been recently shown to bind to molluscs RXR. Thus, we hypothesized that exposure to TBT could affect lipid homeostasis in…	Mollusc	Receptor-mediated
LeBlanc, GA | Gooding, MP | Sternberg, RM	INTEGRATIVE AND COMPARATIVE BIOLOGY | 45 (1): 81-87 FEB 2005	2005	Over the past thirty years, a global occurrence of sexual aberration has occurred whereby females among populations of prosobranch snails exhibit male sex characteristics. This condition, called imposex, has been causally associated with exposure to the biocide tributyltin. Tributyltin-exposed, imposex snails typically have elevated levels of testosterone which have led to the postulate that this…	Mollusc	Steroid metabolism
Leung, KMY | Grist, EPM | Morley, NJ | Morritt, D | Crane, M	CHEMOSPHERE | 66 (7): 1358-1366 JAN 2007	2007	Chronic toxicity, growth and reproduction were measured in the freshwater gastropod Lymnaea stagnalis exposed to waterborne bis(tri-n-butyltin) oxide (TBTO) over a range of four nominal concentrations (0-10 mu g TBT l(-1)). Egg development was completely inhibited at 10 mu g TBT l(-1), whilst abnormal embryonic development was observed at 1 mu g TBT l(-1). For the solvent control and the 0.01 mu …	Mollusc	Reproduction
Leung, KMY | Kwong, RPY | Ng, WC | Horiguchi, T | Qiu, JW | Yang, RQ | Song, MY | Jiang, GB | Zheng, GJ | Lam, PKS	CHEMOSPHERE | 65 (6): 922-938 NOV 2006	2006	As active ingredients of anti-fouling paints that are widely used on ship hulls, organotin compounds, in particular tributyltin (TBT), are well-known endocrine disruptors causing sex changes in marine organisms and widespread in coastal waters and sediments worldwide. In this study, a comprehensive ecological risk assessment (ERA) of organotins was conducted in Hong Kong waters through determinin…	Mollusc	Imposex and reproduction
Leung, KMY | Morley, NJ | Grist, EPM | Morritt, D | Crane, M	MARINE ENVIRONMENTAL RESEARCH | 58 (2-5): 157-162 AUG-DEC 2004	2004	Tributyltin (TBT) is toxic to aquatic organisms and occurs widely in sediments and surface waters of American and European rivers and lakes. This study investigated TBT effects on development and population growth rate (r) of the common, hermaphroditic European freshwater snail Physa fontinalis. Egg ropes of similar age (1-3 days old) were exposed to a control (solvent only) and nominal concentra…	Mollusc	Reproduction
Lima, D | Reis-Henriques, MA | Silva, R | Santos, AI | Castro, LFC | Santos, MM	AQUATIC TOXICOLOGY | 101 (1): 221-227 JAN 17 2011	2011	Despite the large number of studies on the phenomenon of imposex, the mechanism underlying the abnormal growth of male sexual characters onto females in numerous gastropod species is yet to be fully elucidated. Although several hypotheses have been raised over the years, a convincing body of evidence indicates that tributyltin-induced imposex involves the abnormal modulation of the retinoid X rec…	Mollusc	Receptor-mediated
Matthiessen, P | Gibbs, PE	ENVIRONMENTAL TOXICOLOGY AND CHEMISTRY | 17 (1): 37-43 JAN 1998	1998	This article reviews the field and laboratory evidence for endocrine disruption in gastropod mollusks caused by tributyltin (TBT). Abundant and undisputed field data link TBT with an irreversible sexual abnormality of female neogastropod snails known as ""imposex."" This phenomenon is a masculinization process involving the development of male sex organs, notably a penis and a vas deferens; in ce…	Mollusc	Review
Mensink, BP | Kralt, H | Vethaak, AD | Ten Hallers-Tjabbes, CC | Koeman, JH | van Hattum, B | Boon, JP	ENVIRONMENTAL TOXICOLOGY AND PHARMACOLOGY | 11 (1): 49-65 JAN 2002	2002	Here we report a series of experiments on the development and occurrence of imposex in the common whelk, Buccinum undatum, under the influence of (chronic) exposure to butyltin compounds. The main objective of the experiments was to obtain more information about the effects of organotin compounds in the marine environment, which possibly relate to the reported decline of B. undatum in Dutch coast…	Mollusc	Reproduction
Morcillo, Y | Porte, C	ENVIRONMENTAL POLLUTION | 107 (1): 47-52 2000	2000	Clams-Ruditapes decussata-were transplanted to an organotin-polluted marina for a period up to 5 weeks. Tributyltin (TBT) was the major organotin compound detected in clams; TBT accumulation was extremely rapid, it reached a maximum tissue concentration of 290 ng/g wet weight 3 weeks after transplant, which represents a bioaccumulation factor of 12,000. Dibutyltin, monobutyltin and triphenyltin w…	Mollusc	Steroid metabolism
Nishikawa, J | Mamiya, S | Kanayama, T | Nishikawa, T | Shiraishi, F | Horiguchi, T	ENVIRONMENTAL SCIENCE & TECHNOLOGY | 38 (23): 6271-6276 DEC 1 2004	2004	Organotin compounds released from antifouling paints, such as tributyltin (TBT) and triphenyltin (TPT), are potent inducers of imposex (a superimposition of male genital tracts, such as penis and vas deferens, on females) in marine gastropods. Little is known about the induction mechanism of gastropod imposex. Here, we show that organotins bind the human retinoid X receptors (hRXRs) with high aff…	Mollusc	Receptor-mediated
Oehlmann, J | Di Benedetto, P | Tillmann, M | Duft, M | Oetken, M | Schulte-Oehlmann, U	ECOTOXICOLOGY | 16 (1): 29-43 FEB 2007	2007	Prosobranch snails represent almost 50% of all recent molluscs, are ubiquitously distributed, play important roles in various ecosystems and exhibit a variety of reproductive modes and life-cycle-strategies. Many of them attain life spans of several years, which in combination with their limited ability to metabolize organic chemicals, may contribute to the fact that prosobranchs constitute one o…	Mollusc	Review
Park, JJ | Shin, YK | Hung, SS | Romano, N | Cheon, YP | Kim, JW	ANIMAL CELLS AND SYSTEMS | 19 (1): 61-68 JAN 2 2015	2015	A well-established xenoandrogen, tributyltin (TBT) causes sexual interferences in various animal models including gastropods. In bivalves, the disrupting effects of TBT on reproduction are largely unevaluated. In this study, we carried out a test on reproduction of the bivalve (Gomphina veneriformis) affected by TBT (0.4, 0.6, and 0.8 mu g L-1). The experimental period was 36 weeks, starting in O…	Mollusc	Reproduction
Pascoal, S | Carvalho, G | Vasieva, O | Hughes, R | Cossins, A | Fang, YX | Ashelford, K | Olohan, L | Barroso, C | Mendo, S | Creer, S	MOLECULAR ECOLOGY | 22 (6): 1589-1608 MAR 2013	2013	Anthropogenic endocrine disruptors now contaminate all environments globally, with concomitant deleterious effects across diverse taxa. While most studies on endocrine disruption (ED) have focused on vertebrates, the superimposition of male sexual characteristics in the female dogwhelk, Nucella lapillus (imposex), caused by organotins, provides one of the most clearcut ecological examples of anth…	Mollusc	Transcriptomics
Pavoni, B | Centanni, E | Valcanover, S | Fasolato, M | Ceccato, S | Tagliapietra, D	MARINE POLLUTION BULLETIN | 55 (10-12): 505-511 2007	2007	Specimens of Nassarius nitidus were collected in seven stations of the Venice Lagoon to assess the levels of tributyltin (TBT) and its metabolites monobutyltin and dibutyltin in the tissues and monitor their effect on organisms, in particular the phenomenon of imposex (superimposition of male sexual characteristics on females). The following values of population indices were found: vas deferens s…	Mollusc	Imposex and BT derivatives
Power, AJ | Keegan, BF	MARINE POLLUTION BULLETIN | 42 (9): 761-772 SEP 2001	2001	The extent to which open seas and oceanic waters have been contaminated by TBT is unclear since most sampling programmes have concentrated on inshore areas, particularly near harbours. Accordingly, the red whelk, Neptunea antiqua L. (Mollusca: Prosobranchia), a sublittoral and dioecious prosobranch species, was selected to investigate the potential effects of TBT-induced imposex in the central we…	Mollusc	Imposex
Qiu, JW | Chan, KM | Leung, KMY	MARINE POLLUTION BULLETIN | 63 (5-12): 482-488 Sp. Iss. SI 2011	2011	This study investigated butyltin contamination in Hong Kong waters using the rock shell Thais clavigera as a biomonitor. We collected rock shells from nine coastal sites in both winter 2005 and summer 2006 to examine the spatial and seasonal patterns. The relative penis size index (RPSI) and vas deferens sequence index (VDSI) were determined following a standard protocol, while the tissue concent…	Mollusc	Imposex
Regoli, L | Chan, HM | de Lafontaine, Y | Mikaelian, I	AQUATIC TOXICOLOGY | 53 (2): 115-126 JUL 2001	2001	Toxic antifouling agents such as tributyltin (TBT) and triphenyltin (TPT) have been released in aquatic ecosystems through the use of antifouling paint applied to ship hulls. pleasure crafts and fish nets and these compounds can bioaccumulate in aquatic organisms. The purpose of this study was 1) to assess the extent of the distribution of organotins From a contaminated marina to the St. Lawrence…	Mollusc	Histopathology
Ruiz, JM | Albaina, N | Carro, B | Barreiro, R	SCIENCE OF THE TOTAL ENVIRONMENT | 502: 167-171 JAN 1 2015	2015	Environmental quality in coastal Europe has improved since the complete 2003 ban on the use of tributyltin (TBT) in antifouling paints. However, there is evidence that TBT is entering the water column, presumably from illegal practices. We determined the concentration of butyltins (BTs: TBT and derivatives) in populations of two gastropods, the rock snail Nucella lapillus (n = 17) and the mud sna…	Mollusc	Bioaccumulation
RUIZ, JM | BRYAN, GW | GIBBS, PE	MARINE BIOLOGY | 124 (1): 119-126 NOV 1995	1995	A static renewal test was run for 30 d to assess the effects of the antifoulant tributyltin (TBT, nominal concentrations of 50, 125, 250 and 500 ng Sn l(-1)) on the survival and growth of 240 mu m-long pediveliger larvae of the bivalve Scrobicularia plana (da Costal settling in fine sand. Exposure to nominal TBT levels of > 125 ng Sn l(-1) (actual range of 37 to 102 ng Sn l(-1), as analysed) resu…	Mollusc	Embryotoxicity
Schipper, CA | Smit, MGD | Kaag, NHBM | Vethaak, AD	MARINE ENVIRONMENTAL RESEARCH | 66 (2): 231-239 AUG 2008	2008	In the present study an integrated ecological risk assessment based on multiple lines of evidence (LOEs) was evaluated in order to better assess the risk from TBT in Dutch harbours and open coastal waters. On the basis of spatial distributions of measured tributyltin (TBT) concentrations in sediments and suspended matter, predictions of the intersex index (ISI) in Littorina littorea and the ecolo…	Mollusc	Intersex
Schulte-Oehlmann, U | Oehlmann, J | Bauer, B | Fioroni, P | Leffler, US	HYDROBIOLOGIA | 378: 215-225 1998	1998	A shot description of the imposer condition in Hydrobia ulvae is presented. In this species four different imposer stages with two types of development were identified. In laboratory experiments the mud snail accumulates TBT in a time and concentration-dependent manner. Increasing biological indices e.g. VDSI (vas deferens sequence index), female penis length (FPL) and the imposer incidence are s…	Mollusc	Imposex
Sternberg, RM | Gooding, MP | Hotchkiss, AK | LeBlanc, GA	ECOTOXICOLOGY | 19 (1): 4-23 JAN 2010	2010	Prosobranch snails have been afflicted globally by a condition whereby females develop male sex characteristics, most notably a penis. This condition, known as imposex, has been causally associated with the ubiquitous environmental contaminant tributyltin (TBT). Deduction of the mechanism by which TBT causes imposex has been hampered by the lack of understanding of the normal endocrine regulation…	Mollusc	Review
Sternberg, RM | LeBlanc, GA	AQUATIC TOXICOLOGY | 78 (3): 233-242 JUN 30 2006	2006	Exposure to tributyltin (TBT) has been causally associated with the global occurrence of a pseudohermaphroditic condition called imposex in neogastropod species. TBT elevates free testosterone levels in these organisms, and this upsurge in testosterone may be involved in the development of imposex. We investigated the ability of TBT to inhibit acyl coenzyme A:testosterone acyltransferase (ATAT) a…	Mollusc	Steroid metabolism
Strand, J | Jorgensen, A | Tairova, Z	ENVIRONMENT INTERNATIONAL | 35 (4): 707-711 MAY 2009	2009	An almost ubiquitous occurrence of imposex and butyltins in the molluscs from US Virgin Islands gives evidence to a widespread contamination with the antifouling agent tributyltin (TBT), which most likely is related to a relatively intense ship traffic. Three different muricid neogastropod species Thais deltoidea, Thais rustica and Purpura patula all seem to have potential as suitable and sensiti…	Mollusc	Bioaccumulation
Svavarsson, J | Granmo, A | Ekelund, R | Szpunar, J	MARINE POLLUTION BULLETIN | 42 (5): 370-376 MAY 2001	2001	Transplanted common whelk (Buccinum undatum) (Mollusca, Gastropoda) accumulated fairly high levels of organotins (tributyltin (TBT) and triphenyltin (TPT)) during exposure in three harbours with different TBT contamination, This did not though lead to an increase in imposer frequency in the adult females studied. Simulating harbour dredging in an experiment using suspended sediment from one of th…	Mollusc	Bioaccumulation
Titley-O'Neal, CP | Munkittrick, KR | MacDonald, BA	JOURNAL OF ENVIRONMENTAL MONITORING | 13 (9): 2360-2388 SEP 2011	2011	Female masculinisation (FM) in gastropods (imposex, intersex and ovo-testis) has been documented in > 260 species globally. Biomonitoring studies use FM to indirectly assess the presence of tributyltin (TBT), a once popular biocide in antifouling paint, which has since been regulated. Laboratory studies confirm that FM in gastropods can be induced not only by TBT, but other tin (Sn) compounds, Sn…	Mollusc	Review
Viglino, L | Pelletier, E | Lee, LEJ	ARCHIVES OF ENVIRONMENTAL CONTAMINATION AND TOXICOLOGY | 50 (1): 45-59 JAN 2006	2006	The distribution and accumulation of butyltins in various tissues of 13 benthic and pelagic species living in the sub-Arctic Saguenay Fjord (Canada) were investigated. Butyltin contamination was ubiquitous in this ecosystem with tributyltin (TBT) biota to sediment accumulation factors (BSAF) ranging between 0.22 and 11, but without any important biomagnification between trophic levels. The large …	Mollusc	Bioaccumulation
Wang, XH | Fang, C | Hong, HS | Wang, WX	AQUATIC TOXICOLOGY | 99 (3): 413-422 SEP 1 2010	2010	In this study, female and male Thais clavigera whelks were exposed to aqueous and dietary (using oysteis as the prey) tributyltin gm for up to 45 days. followed by a 30-day depuration, in order to examine the gender differences in TBT accumulation and transformation The metabolites of TBT [dibutyltin (DBT) and monobutyltin (MBT)] were also measured in different tissues of the whelks (digestive, r…	Mollusc	Bioaccumulation
