# Supplementary material for: Recommended Approaches to the Scientific Evaluation of Ecotoxicological Hazards and Risks of Endocrine-Active Substances
Source: Integr Environ Assess Manag. Author manuscript; Available in PMC 2018 Aug 1. (PMC6069525; doi:10.1002/ieam.1885)
Supplement: Supplement8 [file NIHMS1500348-supplement-Supplement8.xlsx]

## Sheet: Other species
Title	Author	Source	Reference	Abstract	Taxa	Type of effect
Cadmium, Copper and Tributyltin effects on fertilization of Paracentrotus lividus (Echinodermata)	Arizza, V | Di Fazio, G | Celi, M | Parrinello, N | Vazzana, M	ITALIAN JOURNAL OF ANIMAL SCIENCE | 8: 839-841 Suppl. 2 2009	2009	Marine environments are continuously being threatened by a large number of xenobiotics from anthropogenic sources. The effect of chemical pollution on living organisms are numerous and may impair reproductive success of adults species of marine invertebrate and vertebrate through effects on gamete quality. Echinoderms are characterized by external fertilizzation and gametes, free of any type of p…	Echinodermata	Reproduction
Evaluation of environmental levels and biological impact of TBT in Malta (central Mediterranean)	Axiak V;Vella AJ;Agius D;Bonnici P;Cassar G;Casson R;Chircop P;Micallef D;Mintoff B;Sammut M;	Sci Total Environ %2000 , Aug 21	258(1-2):89-97.	Chemical monitoring for butyltins in bulk seawater, surface microlayer and superficial sediments determined that the two main local sources of marine contamination by tributyltin (TBT) compounds in Malta are ship-repairing dockyards and marinas. In bulk seawater, TBT values ranged from below the detection limit of 5 ng Sn l(-1) to 300 ng Sn l(-1); in sediments derived from the most polluted areas…	Multispecies	Biomarkers
Comparison of Toxicity and Bioaccumulation of Tributyltin in Hyalella azteca and Five Other Freshwater Invertebrates	Bartlett, AJ | Borgmann, U | Dixon, DG | Batchelor, SP | Maguire, RJ	WATER QUALITY RESEARCH JOURNAL OF CANADA | 42 (1): 1-10 2007	2007	This study evaluates the suitability of using Hyalella azteca as a predictor of the risk that tributyltin (TBT) poses to freshwater Invertebrates by comparing the toxicity and bioaccumulation of TBT m H azteca to five species Hexagenia limbata, Physella gyrina,Tubifex tubifex, Chironomus riparius and Daphnia magna Young from each species were added to aquaria containing sediment spiked with TBT c…	Multispecies	Bioaccumulation and toxicity
Accumulation of tributyltin in Hyalella azteca as an indicator of chronic toxicity: Survival, growth, and reproduction	Bartlett, AJ | Borgmann, U | Dixon, DG | Batchelor, SP | Maguire, RJ	ENVIRONMENTAL TOXICOLOGY AND CHEMISTRY | 23 (12): 2878-2888 DEC 2004	2004	The chronic toxicity of tributyltin (TBT) was examined by exposing two successive generations of the freshwater amphipod, Hyalella azteca, to sediments spiked with TBT Survival was the most sensitive measure of effect, with lethal concentration resulting in 50% mortality (LC50) values on a water and body concentration basis ranging from 76 to 145 ng Sn/L and 2,790 to 4,300 ng Sn/g, respectively. …	Arthropod	Chronic toxicity
Toxicity of organic compounds to marine invertebrate embryos and larvae: A comparison between the sea urchin embryogenesis bioassay and alternative test species	Bellas, J | Beiras, R | Marino-Balsa, J | Fernandez, N	ECOTOXICOLOGY | 14 (3): 337-353 APR 2005	2005	This study investigated the toxic effects of the insecticides lindane and chlorpyrifos, the herbicide diuron, the organometallic antifoulant tributyltin (TBT), and the surfactant sodium dodecyl sulfate (SDS) on the early life stages of Paracentrotus lividus ( Echinodermata, Euechinoidea), Ciona intestinalis ( Chordata, Ascidiacea), Maja squinado and Palaemon serratus ( Arthropoda, Crustacea) in l…	Multispecies	Embryotoxicity
High tolerance to tributyltin in embryos and larvae of the horseshoe crab, Limulus polyphemus	Botton, ML | Hodge, M | Gonzalez, TI	ESTUARIES | 21 (2): 340-346 JUN 1998	1998	The effects of acute and chronic exposure to tributyltin (TBT) were examined in bioassays using horseshoe crab (Limulus polyphemus) embryos and ""trilobite"" larvae. Larvae had >95% survival after 24-h exposure to nominal concentrations of 1-500 mu g I-1 TBT. Survival was also high following 48-h and 72-h exposure to less than or equal to 100 mu g l(-1) TBT; >50% mortality was seen only after 48-…	Arthropod	Embryotoxicity
Screening of ovarian steroidogenic pathway in Ciona intestinalis and its modulation after tributyltin exposure	Cangialosi, MV | Puccia, E | Mazzola, A | Mansueto, V | Arukwe, A	TOXICOLOGY AND APPLIED PHARMACOLOGY | 245 (1): 124-133 MAY 15 2010	2010	In this study, we have identified several ovarian steroids in Ciona with high similarity to vertebrate steroids and showed that cholesterol, corticosterone, dehydroepiandrosterone, estrone, estradiol-17 beta, testosterone, pregnenolone, progesterone, have identical molecular spectra with vertebrate steroids. In addition, we have studied the effects of an endocrine disruptor (tributyltin: TBT) on …	Ascidiacea	Steroid metabolism
Embryotoxic effects of organotin compounds on Styela plicata (Tunicata; Ascidiacea)	Cima, F | Ballarin, L | Bressa, G | Martinucci, GB | Burighel, P	FRESENIUS ENVIRONMENTAL BULLETIN | 5 (11-12): 718-722 NOV-DEC 1996	1996	The aim of this study was to set up a procedure revealing the effects and mechanism of action of various organotin compounds on the embryonic development of the filter-feeding marine invertebrate Styela plicata. Results show that the embryotoxic effects of these environmental pollutants on this ascidian species are irreversible, occur in a dose-dependent manner, and depend on organotin liposolubi…	Ascidiacea	Embryotoxicity
Organotin speciation and tissue distribution in rat dams, fetuses, and neonates following oral administration of tributyltin chloride	Cooke GM;Forsyth DS;Bondy GS;Tachon R;Tague B;Coady L;	J Toxicol Environ Health A %2008	71(6):384-95.	Tributyltin (TBT) is a biocide that contaminates human foodstuffs, especially shellfish. TBT is an endocrine disrupter, producing imposex in several marine gastropods. Previous studies showed that oral dosing of rat dams with TBT chloride leads to abnormal fetal and postnatal development. In this study, the tissue distribution and speciation of organotins in tissues were examined in dams, fetuses…	Mammals	Bioaccumulation and tissue distribution
The missing biomarker link: Relationships between effects on the cellular energy allocation biomarker of toxicant-stressed Daphnia magna and corresponding population characteristics	De Coen, WM | Janssen, CR	ENVIRONMENTAL TOXICOLOGY AND CHEMISTRY | 22 (7): 1632-1641 JUL 2003	2003	The cellular energy allocation (CEA) methodology was used to assess the adverse effects of toxic stress on the energy budget of test organisms. This biochemical assay is quantified by determining changes in the available energy reserves, E. (total carbohydrate, protein, and lipid content) and the energy consumption, E. (electron transport activity). The CEA methodology was fully explored by using…	Arthropod	Energy allocation
Use and role of invertebrate models in endocrine disruptor research and testing	Defur, PL	ILAR JOURNAL | 45 (4): 484-493 2004	2004	Historically, invertebrates have been excellent models for studying endocrine systems and for testing toxic chemicals. Some invertebrate endocrine systems are well suited for testing chemicals and environmental media because of the ease of using certain species, their sensitivity to toxic chemicals, and the broad choice of models from which to choose. Such assays will be useful in identifying end…	Multispecies	Review
Ecological significance of endocrine disruption in marine invertebrates	Depledge, MH | Billinghurst, Z	MARINE POLLUTION BULLETIN | 39 (1-12): 32-38 JAN-DEC 1999	1999	Anthropogenic chemicals which can disrupt the hormonal (endocrine) systems of wildlife species are currently a major cause for concern. Reproductive hormone-receptor systems appear to be especially vulnerable. In the past few years, numerous effects of endocrine disrupting chemicals on wildlife have emerged including changes in the sex of riverine fish, reproductive failure in birds and abnormali…	Multispecies	Review
Effects of tri-n-butyltin(IV) chloride on neurulation of Ciona intestinalis (Tunicata, Ascidiacea): an ultrastructural study	Dolcemascolo, G | Gianguzza, P | Pellerito, C | Pellerito, L | Gianguzza, M	APPLIED ORGANOMETALLIC CHEMISTRY | 19 (1): 11-22 JAN 2005	2005	This paper reports the cytotoxic effects of tri-n-butyltin (IV) chloride, TBTCl, on the neurulation process of the ascidian Ciona intestinalis. Exposure of the embryos at early neurula stage in 10(-5) and 10(-7) M TBT (IV) chloride solutions for 1-2 h provoked the irreversible arrest of their development. Morphological and ultrastructural observations suggested that most probably there are two pr…	Ascidiacea	Embryotoxicity
Comparison of tributyltin compound effects on the alga Scenedesmus quadricauda and the benthic organisms Tubifex tubifex and Chironomus plumosus	Fargasov A;	Ecotoxicol Environ Saf %1998 , Nov	41(3):222-30.	The inhibitory and toxic effects of five tributyltin compounds and one dibutyltin compound were determined under standardized conditions on the freshwater plankton alga Scenedesmus quadricauda and the benthic organisms Tubifex tubifex and Chironomus plumosus. Observed were the mortality of benthos after 96 h and the inhibition of growth, photosynthesis, and chlorophyll a content of the alga after…	Multispecies	Acute toxicity
Imposex and surface sediment speciation: A combined approach to evaluate organotin contamination in Guanabara Bay, Rio de Janeiro, Brazil	Fernandez, MA | Wagener, ADR | Limaverde, AM | Scofield, AL | Pinheiro, FM | Rodrigues, E	MARINE ENVIRONMENTAL RESEARCH | 59 (5): 435-452 JUN 2005	2005	An integrated biological-chemical survey of organotin compounds was carried out in Guanabara Bay, the second most important Brazilian harbor complex. The biological survey revealed high levels of imposex in Stramonita haemastoma populations. Inside the bay values of relative penis length index from 42.7 to 107.6 and vas deferens sequence index from III to VI were found, while organisms collected …	Environmental levels
Adverse Effect of Antifouling Compounds on the Reproductive Mechanisms of the Ascidian Ciona intestinalis	Gallo, A | Tosti, E	MARINE DRUGS | 11 (9): 3554-3568 SEP 2013	2013	Fertilization and embryo development that occur in sea water are sensitive to xenobiotics from anthropogenic sources. In this work, we evaluated the influence of two antifouling biocides, tributyltin (TBT) and diuron, on the reproductive mechanisms of the marine invertebrate Ciona intestinalis. By using electrophysiological techniques, we examined the impact of these compounds on the electrical p…	Ascidiacea	Reproduction
Effects of tributyltin on Ca2+ homeostasis and mechanisms controlling cell cycling in sea urchin eggs	Girard J;Ferrua C;Pesando D;	Aquatic Toxicology (Amsterdam)	38	Biosis copyright: Biol abs. Tributyltin (Tbt) Is one of the widespread organotins in the marine environment: We have investigated its cellular targets in the eggs of the marine invertebrate sea urchin paracentrotus lividus. Tbt was used at concentrations ranging from 10-9 to 10-4 m. The lipophilic character of tbt makes that the magnitude of the effects varied according to the concentration of eg…	Echinodermata	Embryotoxicity
Environmental obesogens: organotins and endocrine disruption via nuclear receptor signaling	GrN F;Blumberg B;	Endocrinology %2006 , Jun	147(6	Over the last two decades, the incidence of obesity and associated metabolic syndrome diseases has risen dramatically, becoming a global health crisis. Increased caloric intake and decreased physical activity are believed to represent the root causes of this dramatic rise. However, recent findings highlight the possible involvement of environmental obesogens, xenobiotic chemicals that can disrupt…	Mammals	Receptor-mediated
Organotins: a review of their reproductive toxicity, biochemistry, and environmental fate	Graceli JB;Sena GC;Lopes PF;Zamprogno GC;da Costa MB;Godoi AF;Dos Santos DM;de Marchi MR;Dos Santos Fernandez MA;	Reprod Toxicol %2013 , Apr	36:40-52.	The review purposes are to (1) evaluate the experimental evidence for adverse effects on reproduction and metabolism and (2) identify the current knowledge of analytical procedures, biochemistry and environmental aspects relating to organotins. Organotins are pollutants that are used as biocides in antifouling paints. They produce endocrine-disrupting effects in mollusks, such as imposex. In rode…	Multispecies	Review
The Obesogen Tributyltin	Grun, F	ENDOCRINE DISRUPTERS | 94: 277-325 2014	2014	The obesogen hypothesis postulates the role of environmental chemical pollutants that disrupt homeostatic controls and adaptive mechanisms to promote adipose-dependent weight gain leading to obesity and metabolic syndrome complications. One of the most direct molecular mechanisms for coupling environmental chemical exposures to perturbed physiology invokes pollutants mimicking endogenous endocrin…	Human
Ecdysteroid synthesis and imaginal disc development in the midge Chironomus riparius as biomarkers for endocrine effects of tributyltin	Hahn, T | Schulz, R	ENVIRONMENTAL TOXICOLOGY AND CHEMISTRY | 21 (5): 1052-1057 MAY 2002	2002	Acute effects of the endocrine disruptor bis(tri-n-butyltin) oxide (TBTO) on molting-hormone biosynthesis and imaginal-disc development were investigated in larvae of the midge Chironomus riparius (Meigen). Ecdysteroid synthesis was measured by 24-h incubation of molting-hormone-synthesizing tissues (prothoracic glands) in vitro with or without the addition of TBTO. The amount of ecdysteroids pro…	Arthropod	Steroid metabolism
A probabilistic ecological risk assessment of tributyltin in surface waters of the Chesapeake Bay watershed	Hall, LW | Scott, MC | Killen, WD | Unger, MA	HUMAN AND ECOLOGICAL RISK ASSESSMENT | 6 (1): 141-179 FEB 2000	2000	The goal of this study was to conduct a probabilistic ecological risk assessment for tributyltin (TBT) in surface waters of the Chesapeake Bay watershed. Ecological risk was characterized by comparing the probability distributions of environmental exposure concentrations with the probability distributions of species response data determined from laboratory studies. The overlap of these distributi…	Multispecies	Acute and chronic toxicity
Effect of bis(tributyltin) oxide on reproduction and population growth rate of calanoid copepod Schmackeria poplesia	Huang, Y | Zhu, LY | Qiu, XC | Zhang, TW	CHINESE JOURNAL OF OCEANOLOGY AND LIMNOLOGY | 28 (2): 280-287 MAR 2010	2010	A full life-cycle toxicity test, combined with histology, on calanoid copepod Schmackeria poplesia was used to study the effect of bis(tributyltin) oxide (TBTO). The results indicate no sex-specific differences in TBTO toxicity. Long-term mortalities of the copepods exposed to concentrations higher than 20 ng TBTO L(-1) were significantly elevated compared with that of control, and larval develop…	Copepod	Population-level
Developmental effects: oestrogen-induced vaginal changes and organotin-induced adipogenesis	Iguchi T;Watanabe H;Ohta Y;Blumberg B;	Int J Androl %2008 , Apr	31(2):263-8.	The emerging paradigm, the foetal origin of adult disease, is a new framework for considering the effects of endocrine disrupters on human and animal health. Prenatal diethylstilbestrol (DES) exposure resulted in various reproductive tract abnormalities in women, which is called as DES syndrome. Similar abnormalities have been demonstrated in experimental animals exposed perinatally to oestrogens…	Mammals	Receptor-mediated
Commonality in Signaling of Endocrine Disruption from Snail to Human	Iguchi, T | Katsu, Y	BIOSCIENCE | 58 (11): 1061-1067 DEC 2008	2008	Several nuclear receptors have recently been identified as mediators of endocrine disruption as well as steroid hormone receptors. The ubiquitous environmental contaminant tributyltin chloride (TBT) is a ligand for retinoid X receptor (RXR) in rock shell at the nanomolar level, and it acts as a ligand for both the RXR and the peroxisome proliferator-activated receptor gamma in the frog Xenopus la…	Multispecies	Receptor-mediated
Endocrine disrupting organotin compounds are potent inducers of imposex in gastropods and adipogenesis in vertebrates	Iguchi, T | Katsu, Y | Horiguchi, T | Watanabe, H | Blumberg, B | Ohta, Y	MOLECULAR & CELLULAR TOXICOLOGY | 3 (1): 1-10 MAR 31 2007	2007	The persistent and ubiquitous environmental contaminant, tributyltin chloride (TBT), induces not only imposex in gastropods but also the differentiation of adipocytes in vitro and increases adipose mass in vivo in vertebrates. TBT is a nanomolar affinity ligand for retinoid X receptor (RXR) in the rock shell (Thais clavigera) and for both the RXR and the peroxisome proliferator activated receptor…	Multispecies	Receptor-mediated
Androgen metabolism in invertebrates and its modulation by xenoandrogens - A comparative study	Janer, G | LeBlanc, GA | Porte, C	TRENDS IN COMPARATIVE ENDOCRINOLOGY AND NEUROBIOLOGY | 1040: 354-356 2005	2005	Marisa cornuarietis (Mollusc), Hyalella azteca (Crustacean), and Paracentrotus lividus (Echinoderm) demonstrated the ability to metabolize androgens through different pathways catalyzed by 5 alpha-reductases (5 alpha-R), hydroxysteroid dehydrogenases (HSD), hydroxylases, sulfotransferases (SULT), and fatty-acid acyl-CoA acyltransferases (ATAT). Interspecies differences and tissue-specific distrib…	Multispecies	Steroid metabolism
Testosterone conjugating activities in invertebrates: are they targets for endocrine disruptors?	Janer, G | Sternberg, RM | LeBlanc, GA | Porte, C	AQUATIC TOXICOLOGY | 71 (3): 273-282 FEB 10 2005	2005	Testosterone conjugation activities, microsomal acyltransferases and cytosolic sulfotransferases, were investigated in three invertebrate species, the gastropod Marisa cormnuarietis, the amphipod Hyalella azteca, and the echinoderm Paracentrotus lividus. The goals of the study were to characterize steroid conjugation pathways in different invertebrate phyla and to assess the susceptibility of tho…	Multispecies	Steroid metabolism
Organotin compounds promote adipocyte differentiation as agonists of the peroxisome proliferator-activated receptor gamma/retinoid x receptor pathway	Kanayama, T | Kobayashi, N | Mamiya, S | Nakanishi, T | Nishikawa, J	MOLECULAR PHARMACOLOGY | 67 (3): 766-774 MAR 2005	2005	Nuclear receptors play important roles in the maintenance of the endocrine system, regulation of organ differentiation, and fetal development. Endocrine disruptors exert their adverse effects by disrupting the endocrine system via various mechanisms. To assess the effects of endocrine disruptors on nuclear receptors, we developed a high-throughput method for identifying activators of nuclear rece…	Mammals	Receptor-mediated
Acute and chronic toxicity of tributyltin and linear alkylbenzene sulfonate to the marine copepod Acartia tonsa	Kusk, KO | Petersen, S	ENVIRONMENTAL TOXICOLOGY AND CHEMISTRY | 16 (8): 1629-1633 AUG 1997	1997	The acute toxicities of linear alkylbenzene sulfonate (LAS) and tributyltin (TBT) to the marine copepod Acartia tonsa were tested in 48-h tests at two salinities, 18 and 28 parts per thousand. For LAS 48-h median lethal concentration (LC50) Values were 2.1 and 8.8 mg/L, respectively. For TBT the 48-h LC50 values were 0.47 and 0.24 mu g/L, respectively. The given effect concentrations are based on…	Copepod	Acute and chronic toxicity
Acute and chronic toxicities of tributyltin to various life stages of the marine polychaete Hydroides elegans	Lau, MC | Chan, KM | Leung, KMY | Luan, TG | Yang, MS | Qiu, JW	CHEMOSPHERE | 69 (1): 135-144 AUG 2007	2007	Experiments were performed to determine the acute and chronic toxicities of tributyltin (TBT) (nominal concentrations) to polychaete Hydroides elegans. Firstly, static tests were performed to examine the lethal effect of TBT on five life stages of H. elegans. The 48-h LC(50) (95% CI) for the eggs. 2-cells, trochophores, juveniles and adults was 0.18 (0.15-0.20), 0.97 (0.77-1.23), 2.36 (2.11-2.65)…	Polychaeta	Acute and chronic toxicity
Changes in the metabolic elimination profile of testosterone following exposure of the crustacean Daphnia magna to tributyltin	LeBlanc, GA | McLachlan, JB	ECOTOXICOLOGY AND ENVIRONMENTAL SAFETY | 45 (3): 296-303 MAR 2000	2000	The biocide tributyltin has been found to cause the development of pseudohermaphroditic conditions in some neogastropod species, These abnormalities of the reproductive system have adversely affected the fecundity of some field populations of gastropods, resulting in local population declines. Current evidence suggests that tributyltin elicits these effects by interfering with the biotransformati…	Arthropod	Steroid metabolism
Effects of tributyltin oxide on survival and osmoregulation of the shrimp Penaeus japonicus (crustacea, decapoda)	Lignot, JH | Pannier, F | Trilles, JP | Charmantier, G	AQUATIC TOXICOLOGY | 41 (4): 277-299 APR 30 1998	1998	The acute toxicity of tributyltin oxide (TBTO) was determined in larvae (nauplii, zoeae 1-3. mysis 1-3), post-larvae (PL stages) and juvenile shrimp (Penaeus japonicus Bate), in two media, seawater (SW) and diluted seawater (DSW; 1100 and 550 mosm kg(-1) approximate to 37 and 19%). survival, osmoregulatory capacity and Na+-K+ ATPase activity were measured. A gill and epipodite histopathological s…	Arthropod	Osmoregulation
Impact of Tributyltin on Immune Response and Life History Traits of Chironomus riparius: Single and Multigeneration Effects and Recovery from Pollution	Lilley, TM | Ruokolainen, L | Pikkarainen, A | Laine, VN | Kilpimaa, J | Rantala, MJ | Nikinmaa, M	ENVIRONMENTAL SCIENCE & TECHNOLOGY | 46 (13): 7382-7389 JUL 3 2012	2012	Chironomids play an important role in the detritus cycle and as a component in brackish- and freshwater benthic and terrestrial food webs. If TBT is present in their environment, then they may accumulate tributyltin (TBT) during their juvenile period, which negatively affects many of their life history characteristics. The aim of this experiment is to test the effects of three TBT sediment concen…	Arthropod	Chronic toxicity
Life Cycle Responses of the Midge Chironomus riparius to Compounds with Different Modes of Action	Marinkovic, M | Verweij, RA | Nummerdor, GA | Jonker, MJ | Kraak, MHS | Admiraal, W	ENVIRONMENTAL SCIENCE & TECHNOLOGY | 45 (4): 1645-1651 FEB 15 2011	2011	Compounds with different modes of action may affect life cycles of biota differently. The aim of the present study was therefore to investigate the impact of four chemicals with different modes of action, including the essential metal copper, the nonessential metal cadmium, the organometal tributyltin, and the polycyclic aromatic compound phenanthrene, on chronic lethal and sublethal life-cycle e…	Arthropod	Chronic toxicity
Tributyltin Induced Perturbations in Steroid Hormone Metabolism	Mason AZ;	RePORTER Database National Institutes of Health		There has been increasing concern over the role of dietary and environmental steroids, and steroid mines on the increased occurrence of various abnormalities in steroidally responsive target tissues in both males females. In mammals, these compounds often appear to elicit their effect at the transcriptional level through their competitive interaction for the estrogen/androgen receptors. However, …	Multispecies	Review
Inhibition of rat testis microsomal 3 beta-hydroxysteroid dehydrogenase activity by tributyltin	McVey, MJ | Cooke, GM	JOURNAL OF STEROID BIOCHEMISTRY AND MOLECULAR BIOLOGY | 86 (1): 99-105 JUL 2003	2003	In this study, we have examined the effects of a range of organotin compounds (mono-, di-, tributyltin, mono-, di-, trioctyltin) on the activities of rat testis microsomal 3beta-hydroxysteroid dehydrogenase (3beta-HSD), 17-hydroxylase (17-OHase) and 17beta-hydroxysteroid dehydrogenase (17beta-HSD). 17-OHase activity was inhibited by more than 50% compared with the control rate by 59 muM tributylt…	Mammals	Steroid metabolism
Sensitivity of Selenastrum capricornutum, Daphnia magna and submitochondrial particles to tributyltin	Miani P;Scotto S;Perin G;Argese E;	Environ Technol	14	Biosis copyright: Biol abs. The purpose of this study was to evaluate the sensitivity to tributyltin (Tbt) Of two aquatic organsims belonging to two different levels of the feeding chain: Selenastrum capricornutum alga and daphnia magna crustacean. The ec50 value at 96 h for selenastrum capricornutum and the ones at 24 h and 45 h for daphnia magna with relative confidence intervals and noec value…	Multispecies	Acute toxicity
Preliminary studies on the TBTO effects on fresh water biotic communities. AU - DI DELUPIS GD	Miniero R;	Riv Idrobiol	28	Biosis copyright: Biol abs. The effects of tbto (Bis-tributyltin-oxide) Biocide widely used as an antifouling on a biotic community from a perennial puddle of fresh water have been studied through the microcosm method. The biotic community of the microcosm included fitoplantonic (Producers) And zooplanctonic (Consumers) Components as well as protozoa and fungi (Saprophyts). After reaching an equi…	Multispecies	Community-level
DNA damage and transcriptional changes induced by tributyltin (TBT) after short in vivo exposures of Chironomus riparius (Diptera) larvae	Morales, M | Martinez-Paz, P | Ozaez, I | Martinez-Guitarte, JL | Morcillo, G	COMPARATIVE BIOCHEMISTRY AND PHYSIOLOGY C-TOXICOLOGY & PHARMACOLOGY | 158 (2): 57-63 AUG 2013	2013	Tributyltin (TBT) is a widespread environmental contaminant in aquatic systems whose adverse effects in development and reproduction are related to its well-known endocrine-disrupting activity. In this work, the early molecular effects of TBT in Chironomus riparius (Diptera) were evaluated by analyzing its DNA damaging potential and the transcriptional response of different endocrine-related gene…	Arthropod	Transcriptomics
Endocrine disruption induced by organotin compounds; organotins function as a powerful agonist for nuclear receptors rather than an aromatase inhibitor	Nakanishi T;	J Toxicol Sci %2008 , Aug	33(3):269-76.	Organotin compounds have been widely used as antifouling biocides for ships and fishing nets, agricultural fungicides and rodent repellents. These widespread uses have resulted in the release of increasing amounts of organotins into the environment. In aquatic invertebrates, particularly marine gastropods, organotin compounds, such as tributyltin (TBT) and triphenyltin (TPT), induce irreversible …	Human	Receptor-mediated
Molecular targets of organotin compounds in endocrine disruption: do organotin compounds function as aromatase inhibitors in mammals?	Nakanishi T;Nishikawa J;Tanaka K;	Environ Sci %2006	13(2):89-100.	Tributyltin (TBT) and triphenyltin (TPT) cause masculinization in female mollusks. These compounds may act as potential competitive inhibitors of aromatase, which converts androgens to estrogens, although effective concentrations are high. TBT and TPT may, therefore, increase the levels of unconverted androgens in invertebrates and vertebrates. However, at concentrations effective for aromatase i…	Mammals	Review
Alteration of [14C]-testosterone metabolism after chronic exposure of Daphnia magna to tributyltin	Oberd”rster E;Rittschof D;Leblanc GA;	Arch Environ Contam Toxicol %1998 , Jan	34(1):21-5.	Tributyltin (TBT) is a marine biocide that has been shown to alter the activity of cytochrome P450 monooxygenases and elicit toxicity indicative of androgenization in some species. The present study was conducted to determine whether TBT altered P450-, reductase-, and transferase-mediated testosterone metabolic processes in Daphnia magna at sublethal exposure concentrations. Two generations of da…	Arthropod	Steroid metabolism
Peptide hormones versus steroid hormones: Case studies from snail and turtle populations	Oberdorster, E	ENVIRONMENTAL HORMONES: THE SCIENTIFIC BASIS OF ENDOCRINE DISRUPTION | 948: 75-79 2001	2001	The proposed mechanisms of masculinization in gastropod mollusks (imposex) and feminization in oviparous vertebrates has focused primarily on the interaction of xenobiotics with the steroid hormone system. The, evidence does not support the proposed mechanism of imposex induction, inhibition of CYP 19 (aromatase), since the changes in steroid titers occur only in the later stages of imposex. In a…	Multispecies	Steroid metabolism
Induction of cytochrome P450 3A and heat shock protein by tributyltin in blue crab, Callinectes sapidus	Oberdorster, E | Rittschof, D | McClellan-Green, P	AQUATIC TOXICOLOGY | 41 (1-2): 83-100 MAR 1998	1998	Tributyltin (TBT), a toxic contaminant in aquatic environments, breaks down cytochrome P450 enzymes (P450s) in vitro. To determine in vivo effects of long-term TBT-exposure in aquatic invertebrates, respiration rates, heat shock protein induction, microsomal cytochrome P450 levels and metabolism of [C-14]testosterone were examined in the hepatopancreas of blue crabs fed TBT. Four groups of crabs …	Arthropod	Biomarkers
Biological effects of tributyltin exposure on the caprellid amphipod, Caprella danilevskii	Ohji, M | Arai, T | Miyazaki, N	JOURNAL OF THE MARINE BIOLOGICAL ASSOCIATION OF THE UNITED KINGDOM | 83 (1): 111-117 FEB 2003	2003	To examine the biological effects of tributyltin (TBT) exposure, the caprellid amphipod, Caprella danilevskii, was exposed to five levels (0, 10, 100, 1000 and 10 000 ng l(-1)) of TBT during the embryonic stage (five days). Although the female proportion was 36% of the total in the control, the female proportion changed dramatically in the hatched juvenile, i.e. the proportion of females was foun…	Arthropod	Population-level
Chronic effects of tributyltin on the caprellid amphipod Caprella danilevskii	Ohji, M | Arai, T | Miyazaki, N	MARINE POLLUTION BULLETIN | 46 (10): 1263-1272 OCT 2003	1905-06-25	In order to examine the biological effects by TBT exposure, experiments involving the exposure of five levels of TBT concentrations (0, 10: 1 00 1000 and 10,000 ng l(-1)) were conducted on the caprellid amphipod Caprella danilevskii, over a generation after hatching. Marked delays in growth and molting during the early developmental stage and maturation were found in both 100 and 1000 ng TBTCl l(…	Arthropod	Chronic toxicity
Toxicity of organotin compounds: Shared and unshared biochemical targets and mechanisms in animal cells	Pagliarani, A | Nesci, S | Ventrella, V	TOXICOLOGY IN VITRO | 27 (2): 978-990 MAR 2013	2013	Most biochemical effects of organotin compounds leading to toxicity are astonishingly similar in different animal species. In vitro tests, designed to explore organotin action modes at cell level by minimizing interfering factors, point out akin responses to these man-made environmental pollutants from prokaryotes to mammals. On the other hand, a broad susceptibility range to organotin toxicants …	Multispecies	Review
TBT Effects on the Development of Intersex (Ovotestis) in Female Fresh Water Prawn Macrobrachium rosenbergii	Peranandam, R | Palanisamy, I | Lourdaraj, AV | Natesan, M | Vimalananthan, AP | Thangaiyan, S | Perumal, A | Muthukalingan, K	BIOMED RESEARCH INTERNATIONAL | : - 2014	2014	The impact of tributyltin (TBT) on the female gonad and the endocrine system in Macrobrachium rosenbergii was studied. Prawns were exposed to environmentally realistic concentrations of 10, 100, and 1000 ng/L of TBT for 6 months. Dose dependent effects were noticed in TBT exposed prawns. At 1000ng/L TBT caused ovotestis formation (formation of male germ cells in ovary). Presence immature oocytes,…	Arthropod	Histopathology
Bioaccumulation of tributyltin and its impact on spermatogenesis in mud crab Scylla serrata (Forskal)	Peranandam, R | Palanisamy, I | Natesan, M | Lourduraj, AV | Muthukalingan, K	TURKISH JOURNAL OF BIOLOGY | 37 (3): 296-304 2013	2013	The effects of tributyltin (TBT) on the spermatogenesis of mud crab Scylla serrata were studied. TBT-exposed crabs exhibited a decrease in the gonadosomatic Index and the hepatosomatic Index compared to the crabs in the control group. Bioaccumulation of the TBT levels also varied in different tissues. The treated crabs showed variation in the weight of the testes with respect to TBT concentration…	Arthropod	Histopathology
Ecological impacts of tributyltin on estuarine communities in the Hastings River, NSW Australia	Roach, AC | Wilson, SP	MARINE POLLUTION BULLETIN | 58 (12): 1780-1786 DEC 2009	2009	Oyster (Saccostrea commercialis) biomonitoring, assessment of oyster and gastropod (Bembicium auratum) abundance, and gastropod imposex were used to measure the significance of tributyltin (TBT) contamination in an intertidal mangrove forest. We studied the bioavailable levels of TBT in oysters approximately 1 km downstream and 2 km upstream from a TBT waste disposal site. We found observable dec…	Multispecies	Community-level
Tributyltin or triphenyltin inhibits aromatase activity in the human granulosa-like tumor cell line KGN	Saitoh, M | Yanase, T | Morinaga, H | Tanabe, M | Mu, YM | Nishi, Y | Nomura, M | Okabe, T | Goto, K | Takayanagi, R | Nawata, H	BIOCHEMICAL AND BIOPHYSICAL RESEARCH COMMUNICATIONS | 289 (1): 198-204 NOV 23 2001	2001	The superimposition of male sex organs (penis and vas deferens) in a female gastropod, called imposex, is widely attributed to the exposure to tributyltin (TBT) compounds, used world-wide in antifouling paints for ships. It has been hypothesized that the TBT-induced imposex is mediated by an increasing androgen level relative to the estrogen level, namely a decreased conversion of androgens to es…	Human	?
Effects of tributyltin exposure in hermit crabs: Clibanarius vittatus as a model	Sant'Anna BS;Santos DM;Marchi MR;Zara FJ;Turra A;	Environ Toxicol Chem %2012 , Mar	31(3):632-8.	Tributyltin (TBT) contamination affects the reproductive system of many species of invertebrates worldwide. The present study was designed to evaluate the effects of exposure to TBT pollution on the reproduction of the hermit crab Clibanarius vittatus. An orthogonal experiment was designed with two treatments: contamination (with or without TBT in the food) and crab sex (males and females). The a…	Arthropod	Histopathology
Several environmental pollutants have binding affinities for both androgen receptor and estrogen receptor alpha	Satoh, K | Nagai, F | Aoki, N	JOURNAL OF HEALTH SCIENCE | 47 (5): 495-501 OCT 2001	2001	We determined the binding affinities of some chemicals suspected of having endocrine-disrupting effects for androgen and/or estrogen receptors (ADR and ER alpha) by a non-radioisotope (RI) receptor binding assay. Tributyltin had the highest binding affinity for ADR with an IC50 of 7.6 x 10(-6) M, but no affinity for ER alpha. Bisphenol A and 4-nonylphenol strongly bound to both ADR (IC50 values o…	Mammals	Receptor-mediated
Effects of low dose treatment of tributyltin on the regulation of estrogen receptor functions in MCF-7 cells	Sharan, S | Nikhil, K | Roy, P	TOXICOLOGY AND APPLIED PHARMACOLOGY | 269 (2): 176-186 JUN 1 2013	2013	Endocrine disrupting chemicals are the natural/synthetic compounds which mimic or inhibit the actions of endogenous hormones. Organotin compounds, such as tributyltin (TBT) are typical environmental contaminants and suspected endocrine-disrupting chemical. The present study evaluates the estrogenic potential of this compound in vitro in ER (+) breast adenocarcinoma, MCF-7 cell line. Our data show…	Human	Receptor-mediated
Perinatal exposure to low doses of tributyltin chloride advances puberty and affects patterns of estrous cyclicity in female mice	Si J;Han X;Zhang F;Xin Q;An L;Li G;Li C;	Environ Toxicol %2012 , Nov	27(11):662-70.	Tributyltin (TBT), a proven endocrine-disrupting chemical, is well known to induce imposex in female gastropods. Herein we demonstrate the effects of low doses of tributyltin chloride (TBTCl) on the female offspring of KM mice. Pregnant mice were administered by gavage with 0, 1, 10, or 100 &mu;g TBTCl/kg body weight/day from day 6 of pregnancy through the period of lactation. TBTCl dramatically …	Mammals	Embryotoxicity
History on organotin compounds, from snails to humans	Sousa, ACA | Pastorinho, MR | Takahashi, S | Tanabe, S	ENVIRONMENTAL CHEMISTRY LETTERS | 12 (1): 117-137 MAR 2014	2014	Organotin compounds are industrial chemicals used as biocides, polyvinyl chloride stabilizers and industrial catalysts for the manufacture of silicone and polyurethane foams. Despite multiple applications, organotin notoriety is due to tributyltin, a potent biocide used in antifouling paints. Because of the intensive use of tributyltin for the protection of ships' hulls, tributyltin has been larg…	Multispecies	Review
Effects of TBT on the male reproductive system during puberty	Stahlschmidt B;Grote K;Kuriyama S;Appel KE;Sch”nfelder G;Chahoud I;			Tributyltin (TBT), an environmental pollutant and endocrine-disrupting chemical, is generally known to show deleterious reproductive effects in invertebrates and mammalians, e.g. it causes superimposing of male genitals in some gastropodes. Until now, there is no study dealing with effects on the male reproductive system after postnatal exposure with TBT. Therefore, we conducted an in vivo study …	Mammals	Reproduction
Testosterone metabolism in the estuarine mysid Neomysis integer (Crustacea; Mysidacea) following tributyltin exposure	Verslycke, T | Poelmans, S | De Wasch, K | Vercauteren, J | Devos, C | Moens, L | Sandra, P | De Brabander, HF | Janssen, CR	ENVIRONMENTAL TOXICOLOGY AND CHEMISTRY | 22 (9): 2030-2036 SEP 2003	2003	Current evidence suggests that the biocide tributyltin (TBT) causes the development of imposex, a state of pseudohermaphrodism in which females exhibit functional secondary male characteristics, by altering the biotransformation or elimination of testosterone. Imposex in gastropods following TBT exposure is the most complete example of the effects of an endocrine disrupter on marine invertebrates…	Arthropod	Steroid metabolism
Tributyltin compounds	WHO working group;	Environmental Health Criteria , 116 (1990 ) 273 p		Physical and chemical properties: TBTO is a colourless liquid with a characteristic odour and a relative density of I .1 7 to I .1 8. The solubility in water is low, varying between < 1.0 and > 100 mg/litre. The octanol/water partition coefficient (log Pow) lies between 3.19 and 3.84 for distilled water and is 3.54 for sea water. TBTO adsorbs strongly to particulate matter, the reported adsorptio…	Multispecies	Review
Ambient Aquatic Life Water Quality Criteria for Tributyltin (TBT) - Final		Govt Reports Announcements & Index (GRA &I ), Issue 08 , %2004		See also PB93-167047Tributyltin (TBT) is a highly toxic biocide that has been used extensively to protect the hulls of large ships. It is a problem in the aquatic environment because it is extremely toxic to non-target organisms, is linked to imposex and immuno-supression in snails and bivalves, and can be persistent. EPA is developing ambient water quality criteria for TBT through its authority …	Regulation	Review
