# Supplementary material for: Recommended Approaches to the Scientific Evaluation of Ecotoxicological Hazards and Risks of Endocrine-Active Substances
Source: Integr Environ Assess Manag. Author manuscript; Available in PMC 2018 Aug 1. (PMC6069525; doi:10.1002/ieam.1885)
Supplement: Supplement9 [file NIHMS1500348-supplement-Supplement9.xlsx]

## Sheet: in vitro
Taxonomic Group	Species name	Study Type	Conceptual Framework Level	Klimisch Score	Test Chemical	Concentrations Tested	Endpoint	Endpoint Value	Comments	Reference
Fish	Pimephales promelas	AR transactivation assay	Level 2	4	?	NA			Trenbolone not tested	Ellestad et al. 2014
Fish	Pimephales promelas	PR transactivation assay	Level 2	4	?	NA			Trenbolone not tested	Ellestad et al. 2014
Fish	Pimephales promelas	PR transactivation assay	Level 2	4		NA			Review paper on FDA RA for trnbolone residues in meat	Farber 1991
Fish	Pimephales promelas	competitive fhAR binding assays with R1881	Level 2	1	17-beta trenbolone		IC50	16 nM	This IC50 is lower than 11KT but maybe a funtion of asay tmeperature ; R1881 had an IC50 = 1.6 nM	Wilson et al. 2004
Fish	Pimephales promelas	competitive fhAR binding assays with R1881	Level 2	2	17-alpha trenbolone		IC50	8 nM	This IC50 is lower than 11KT but maybe a funtion of asay tmeperatureR1881 had an IC50 = 1.6 nM	Wilson et al. 2004
Fish	Gambusia affinis	mfAR1 transcriptional activation assay	Level 2	1	17-beta trenbolone		EC50	6.9x10^-10 M	AR from mosquito fish transiently transfected into a mammalian cell line with a luciferase reporter. Relative potency to 11-KT =180	Katsu et al. 2007
Fish	Gambusia affinis	mfAR1 transcriptional activation assay	Level 2	1	17-beta trenbolone		EC50	4.0x10^-9 M	AR from mosquito fish transiently transfected into a mammalian cell line with a luciferase reporter. Relative potency to 11-KT =86	Katsu et al. 2007
Fish	Gasterosteus aculeatus	Cell culture assay asaying spiggin production	Level 2	2	17-beta trenbolone		Induction of spiggin	LOEC = 10^-10 M; Max reponse at 10^-6 M		Jolly et al. 2006
Fish	Danio rerio	Genetox paper		4	Trenbolone				Genetox paper	Boettcher et al. 2011
Fish	Oncorhynchus mykiss (Rainbow trout)	Hepatocytes exposed for 24h to 1000ng/L 17a photoproducts	2	1	17-alpha Trenbolone photoproducts	1 ug/L	Vitellogenin mRNA	4.25±0.06 ng/L E2 equivalents	Previous study found 17alpha has lower estrogenic activity than 17beta; hypothesised conjugated triene structure of photoproducts can induce estrogenicity in absence of aromatic ring	Kolodziej et al., 2013
Fish	Oncorhynchus mykiss (Rainbow trout)	Hepatocytes exposed for 24h to 1000ng/L 17b photoproducts	2	1	17-beta Trenbolone photoproducts	1 ug/L	Vitellogenin mRNA	3±0.01 ng/L E2 equivalents		Kolodziej et al., 2013
Fish	Pimephales promelas	Evauating anti-estrogenicity is sediments from an Ag watershed	Level 2	3	sediment and sediment extracts		ER-alpha and VTG mRNA expression		Paper useful for Problem formulation - indicates [resence of ani estrogenic compounds in sediemnts from Ag watersheds. 17-beta trenbolone was idenitified in sediment extracts.	Sellin-Jeffries 2015
Fish (in vitro)	Melanotaenia fluviatilis (Marray-Darling rainbow fish)	In vitro transactivation assay using cloned AR receptors alpha and beta	2	2	17-beta trenbolone	1x10-12 to 1x10-6 M	ARalpha transactivation	EC50: 0.41 nM	beta-TRB was 2.5 x more potent than 11-KT in activating ARalpha	Bain et al. 2015
Fish (in vitro)	Melanotaenia fluviatilis (Marray-Darling rainbow fish)	In vitro transactivation assay using cloned AR receptors alpha and beta	2	2	17-beta trenbolone	1x10-12 to 1x10-6 M	ARbeta transactivation	EC50: 3.43 nM	beta-TRB was less than half as potent as 11-KT in activating Arbeta; represents a 5-fold difference in relative potency between the rainbow fish receptor subtypes	Bain et al. 2015
Frogs	Xenopus laevis	Affect in geminal vesicle breakdown	Level 3	2	Trenbolone	Trenbolone (98%)	EC50 for germinal vesicle breakdown	Trenbolone was found to induce Xenopus GVBD at low concentrations. In three independent repeated experiments, the 4h-EC50 values of trenbolone for GVBD varied from 232.5 to 2315.7 nM, with a range of 32.2–1045.4 nM for 8h-EC50	Found that trenbolone even at the low concentration of 10 nM (2.7 lg/L) can induce amphibian oocyte maturation , despite the potential of trenbolone to induce GVBD was 100-fold lower than that of testosterone. Given the lg/L levels of trenbolone in some water samples. Result has aroused new concerns for effects of trenbolone on oocyte maturation at environmentally relevant concentrations.	Cao et al. 2014
bovine		competitive bPR receptor binding assays with ORG2058	Level 2	1	17-beta trenbolone	NA	RBA	1.37		Bauer et al. 2001
bovine		competitive bPR receptor binding assays with ORG2059	Level 2	1	17-alpha trenbolone	NA	RBA	0.0204		Bauer et al. 2001
bovine		competitive bPR receptor binding assays with ORG2060	Level 2	1	Triendione	NA	RBA	0.0103		Bauer et al. 2001
Monkey		competitive AR binding assays with R1881 using cytosol from COS-1 cells	Level 2	1	17-beta trenbolone (98%)		IC50	33 nM		Wilson et al. 2002
Monkey		GR reporter in CV-1 cells	Level 2	1	17-beta trenbolone (98%)					Wilson et al. 2002
Monkey		Purpose was to evaluate occurrence of 17α- and 17β-trenbolone in a beef cattle feedlot discharge and in river water upstream and downstream from the discharge. In addition, measured androgenic activity of the discharge using CV-1 cells transiently cotransfected with human androgen receptor and reporter gene constructs	2	2	Effluent containing alpha and beta trenbolone		AR driven transactivation		Whole-water samples from the discharge caused a significant androgenic response and contained detectable concentrations of 17α- and 17β-trenbolone. Further work is needed to ascertain the degree to which synthetic androgens such as trenbolone contribute to androgenic activity of feedlot discharges.	Durhan et al. 2006
Rat	Ratus ratus	competitive rAR receptor binding asaay with R1881	Level 2	1	Trenbolone ≥95%	NA	IC50 (M) and RBA	IC50= 1.3x10^-8; 138	Part of OECD method verification	Kim et al. 2010
Rat	Ratus ratus	competitive AR binding assays with R1881 using rat prostate cytosol	Level 2	1	17-beta trenbolone (98%)		IC50	4 nM		Wilson et al. 2002
Rat	Ratus ratus	nuclear translocation	Level 2	2	17-beta trenbolone (98%)		nuclear translocation	as low as 1 pM		Wilson et al. 2002
Rat	Ratus ratus	Hershberger SC	Level 3	2	17-beta trenbolone (98%)	50, 100, 200 ug/rat	male AR responsive accessory tissues		sig effects at 50 ug/day and above	Wilson et al. 2002
Rat	Ratus ratus	Hershberger oral gavage	Level 3	1	17-beta trenbolone (98%)	0.1, 1, 10, 50 mg/kg	male AR responsive accessory tissues		sig effects at 10 ug/day and above	Wilson et al. 2002
Rat	Ratus ratus	In utero screening assay	Level 4	2	17-beta trenbolone (98%)	0.1, 0.5, 1, 2 mg/rat	AGD, nipple display		attenuated display of nipples in female offspring in dose related manner. Significance starting at 0.5 mg/rat/day.	Wilson et al. 2002
human	Homo sapien	competitive hAR receptor binding assays with DHT	Level 2	1	17-beta trenbolone	NA	RBA	1.09		Bauer et al. 2001
human	Homo sapien	competitive hAR receptor binding assays with DHT	Level 2	1	17-alpha trenbolone	NA	RBA	0.045		Bauer et al. 2001
human	Homo sapien	competitive hAR receptor binding assays with DHT	Level 2	1	Triendione	NA	RBA	0.0036	prohormone to trenbalone	Bauer et al. 2001
human	Homo sapien	competitive hSHBG receptor binding assays with DHT	Level 2	2	17-beta trenbolone	NA	RBA	NA	Residual specific activity binding to hSHBG in presence of 2500-fold of competitior is 29%	Bauer et al. 2001
human	Homo sapien	competitive hSHBG receptor binding assays with DHT	Level 2	2	17-alpha trenbolone	NA	RBA	NA	Residual specific activity binding to hSHBG in presence of 2500-fold of competitior is 95% showing weak affinity	Bauer et al. 2001
human	Homo sapien	competitive hSHBG receptor binding assays with DHT	Level 2	2	Triendione	NA	RBA	NA	Residual specific activity binding to hSHBG in presence of 2500-fold of competitior is 88% showing weak affinity	Bauer et al. 2001
human	Homo sapien	AR transactivation assay	Level 2	1	17-beta trenbolone		EC50	2.18 nM	T47D human breast cancer cell line stably transformed	Blankvoort et al. 2001
human	Homo sapien	AR transactivation assay	Level 2	1	17-beta trenbolone 98%		relative potency to DHT	180	MDA-kb2 human breast cancer cell line transiently tranfected AR responsive reporter construct; addditivity	Blake et al. 2010
human	Homo sapien	AR transactivation assay	Level 2	1	17-alpha trenbolone 99.9%		relative potency to DHT	3.7	MDA-kb2 human breast cancer cell line transiently tranfected AR responsive reporter construct; additivity	Blake et al. 2010
human	Homo sapien	AR transactivation assay	Level 2							find Willimsen P et al 2004 cited in Blake [62]
human	Homo sapien	AR reporter induction in MDA-kb2 cells	Level 2	1	17-beta trenbolone (98%)		AR induction	induction at 10 pM and max induction at 1 nM		Wilson et al. 2002
human	Homo sapien	E-screen	Level 2	3	Effluent and down stream sites from feed lots		results expressed as E2 equivalents		Not clear what was in effluents but good paper for Problem formulation to establish measureable estrogenic acivity in runoff from feed lots.	Soto et al. 2004
human	Homo sapien	A-screen	Level 2	3	Effluent and down stream sites from feed lots		results expressed as R1881 equivalents		Not clear what was in effluents but good paper for Problem formulation to establish measureable androgenic acivity in runoff from feed lots. Based on analytical analyses androgenic activity was determined to be from natural androgens.	Soto et al. 2004
human	Homo sapien	H295R steroidogenic gene expression and hormone production	Level 2	1	Trenbolone	25 ug/L	E2, T and P production and induction of steroidogenic genes	Induction of CYP19 OF 2.5x; 52% decrease in T levels	Additivity also reported between ethinylestradiol (EE2) and trenbolone increased E2 production 3.7 fold. Trenbolone at concentrations ranging form 0 to 780 ug/L did not effect expression of any of the five steroidogenic genes.	Gracia et al. 2007
human	Homo sapien	Review paper for human dietary RA	NA	4	Trenbolone				Reviews in vitro ata on potency of trenbolone. Some cited papers not reviewedin this exercise and can be added to this review.	Galbraith 2002
human	Homo sapien	Assessing induction of AR driven transcriptional activation with concnetrated samples from air collections	2	2	Airborne particulate matter collected at feedlots.				Deomstrates another potential route of exposure to be evaluated. No significant correlations were observed between individual steroid concentrations or total androgen/estrogen concentration and in vitro activity, indicating the contributions of additional, unquantified compounds to observed androgenic and estrogenic activity. Results indicate that steroids affiliated with feedyard particulate mat…	Wooten et al. 2015

## Sheet: Mechanistic Endpoints
Taxonomic Group	Species name	Study Type	Test Chemical	Concentrations Tested	Mechanistic Endpoint	Klimisch score for mechanistic endpoint	Conceptual Framework Level for Mechanistic Endpoint	Mechanistic NOEC (ug/L)	Mechanistic LOEC (ug/L)	Comments	Reference
Fish	Gasterosteus aculeatus	Male and female adult stickleback exposed for up to 21 days; measurement of spiggin, vtg, GSI	17-beta trenbolone	50, 500, 5000 ug/L	Spiggin induction in females	2	3	500	5000	Intercalibration exercise between 3 labs, all finding effect at 5000 ug/L (nominal. Measured concs varied between all three labs, and averaged 58% of nominal.	Allen et al. 2008
Fish	Gasterosteus aculeatus	Male and female adult stickleback exposed for up to 21 days; measurement of spiggin, vtg, GSI	17-beta trenbolone	50, 500, 5000 ug/L	Spiggin levels in males	2	3	>5000	N/A	No effect at two labs; some effects at one lab, but data did not support NOEC/LOEC determination	Allen et al. 2008
Fish	Gasterosteus aculeatus	Male and female adult stickleback exposed for up to 21 days; measurement of spiggin, vtg, GSI	17-beta trenbolone	50, 500, 5000 ug/L	Vtg levels in males	2	3	>5000	N/A		Allen et al. 2008
Fish	Gasterosteus aculeatus	Male and female adult stickleback exposed for up to 21 days; measurement of spiggin, vtg, GSI	17-beta trenbolone	50, 500, 5000 ug/L	Vtg levels in males	2	3	>5000	N/A	High variability in the data at all three labs did not support identifcation of NOEC/LOEC	Allen et al. 2008
Fish	Gasterosteus aculeatus	Male and female adult stickleback exposed for up to 21 days; measurement of spiggin, vtg, GSI	17-beta trenbolone	50, 500, 5000 ug/L	GSI	2	3	>5000	N/A	No consistent pattern, with high variability	Allen et al. 2008
Fish	Pimephales promelas	21-day FSTRA, flow-through, measured	17b-trenbolone	0.005, 0.05, 0.5, 5.0, 50 ug/L	Tubercles (female)	2	4	0.005	0.05	Increased	G. Ankley et al. 2003
Fish	Pimephales promelas	21-day FSTRA, flow-through, measured	17b-trenbolone	0.005, 0.05, 0.5, 5.0, 50 ug/L	Plasma vitellogenin, female	2	4	0.005	0.05	Decreased	G. Ankley et al. 2003
Fish	Pimephales promelas	21-day FSTRA, flow-through, measured	17b-trenbolone	0.005, 0.05, 0.5, 5.0, 50 ug/L	Plasma testosterone, female	2	4	0.05	0.5	Decreased	G. Ankley et al. 2003
Fish	Pimephales promelas	21-day FSTRA, flow-through, measured	17b-trenbolone	0.005, 0.05, 0.5, 5.0, 50 ug/L	Plasma estradiol, female	2	4	0.05	0.5	Decreased	G. Ankley et al. 2003
Fish	Pimephales promelas	21-day FSTRA, flow-through, measured	17b-trenbolone	0.005, 0.05, 0.5, 5.0, 50 ug/L	Plasma 11-ketotesosterone, male	2	4	5	50	Decreased	G. Ankley et al. 2003
Fish	Pimephales promelas	21-day FSTRA, flow-through, measured	17b-trenbolone	0.005, 0.05, 0.5, 5.0, 50 ug/L	Plasma vitellogenin, male	2	4	5	50	Increase	G. Ankley et al. 2003
Fish	Pimephales promelas	21-day FSTRA, flow-through, measured	17b-trenbolone	0.005, 0.05, 0.5, 5.0, 50 ug/L	Plasma estradiol, males	2	4	5	50	Increase	G. Ankley et al. 2003
Fish	Pimephales promelas	21-day FSTRA, flow-through, measured	17b-trenbolone	0.005, 0.05, 0.5, 5.0, 50	Gonad histology (oocyte atresia), female	2	4	< 0.05	0.05	Increased (qualitative assessment); only 0.05 and 0.5 treatment groups assessed	G. Ankley et al. 2003
Fish	Pimephales promelas	21-day FSTRA, flow-through, measured	17b-trenbolone	0.005, 0.05, 0.5, 5.0, 50 ug/L	Tubercles (male)	2	4	>50	N/A	No effect	G. Ankley et al. 2003
Fish	Pimephales promelas	21-day FSTRA, flow-through, measured	17b-trenbolone	0.005, 0.05, 0.5, 5.0, 50 ug/L	Gonad histology, male	2	4	>50	N/A	No effect	G. Ankley et al. 2003
Fish	Pimephales promelas	21-day FSTRA, flow-through, measured	17b-trenbolone	0.005, 0.05, 0.5, 5.0, 50 ug/L	Plasma testosterone. male	2	4	>50	N/A	No effect	G. Ankley et al. 2003
Fish	Pimephales promelas	Adult females, 14 days, flow-through, measured	17b-trenbolone	0.5 ug/L	Tubercle Production	2	3	N/A	Only a single concentration of 0.5 ug/L was evaluated in this study.	Tubercles induced; co-exposure to flutamide blocked response confirming AR-based interactions of the two chemcials	G. Ankley et al. 2004
Fish	Pimephales promelas	Adult females, 14 days, flow-through, measured	17b-trenbolone	0.5 ug/L	Plasma Vitellogenin	2	3	N/A	Only a single concentration of 0.5 ug/L was evaluated in this study.	Vitellognein reduced; co-exposure to flutamide blocked response indicating AR interaction between the two chemicals	G. Ankley et al. 2004
Fish	Pimephales promelas	Adult females, 14 days, flow-through, measured	17b-trenbolone	0.5 ug/l	Tubercle Production	2	3	N/A	Only a single concentration of 0.5 ug/L was evaluated in this study.	Tubercles induced; co-exposure to bisphenol A blocked response	G. Ankley et al. 2010
Fish	Pimephales promelas	Adult males, 14 days, flow-through, measured	17b-trenbolone	0.5 ug/L	Tubercle Production	2	3	N/A	Only a single concentration of 0.5 ug/L was evaluated in this study.	No effect alone or in co-exposure with bisphenol A	G. Ankley et al. 2010
Fish	Pimephales promelas	Adult females, 14 days, flow-through, measured	17b-trenbolone	0.5 ug/L	Plasma Vitellogenin	2	3	N/A	Only a single concentration of 0.5 ug/L was evaluated in this study.	Vitellogenin reduced; co-expsoure to bisphenol A reduced response indicating AR interaction between the two chemicals	G. Ankley et al. 2010
Fish	Pimephales promelas	Adult males, 14 days, flow-through, measured	17b-trenbolone	0.5 ug/L	Plasma Vitellogenin	2	3	N/A	Only a single concentration of 0.5 ug/L was evaluated in this study.	No effect alone or in co-exposure with bisphenol A	G. Ankley et al. 2010
Fish	Pimephales promelas	Adult females, 14 days, flow-through, measured	17b-trenbolone	0.5 ug/L	Tubercle Production	2	3	N/A	Only a single concentration of 0.5 ug/L was evaluated in this study.	Tubercles induced; co-exposure with cyproterone acetate reduced response indicating AR interaction between the two chemicals	G. Ankley et al. 2010
Fish	Pimephales promelas	Adult males, 14 days, flow-through, measured	17b-trenbolone	0.5 ug/L	Tubercle Production	2	3	N/A	Only a single concentration of 0.5 ug/L was evaluated in this study.	No effect alone or in combination with cyproterone acetate	G. Ankley et al. 2010
Fish	Pimephales promelas	Adult females, 14 days, flow-through, measured	17b-trenbolone	0.5 ug/L	Plasma Vitellogenin	2	3	N/A	Only a single concentration of 0.5 ug/L was evaluated in this study.	Vitellogenin reduced; co-exposure to cyproterone acetate reduced effect indicating AR interaction between the two chemicals	G. Ankley et al. 2010
Fish	Pimephales promelas	Adult males, 14 days, flow-through, measured	17b-trenbolone	0.5 ug/L	Plasma Vitellogenin	2	3	N/A	Only a single concentration of 0.5 ug/L was evaluated in this study.	No effect alone or in combination with cyproterone acetate	G. Ankley et al. 2010
Fish	Pimephales promelas	Adult females, 14 days, flow-through, measured	17b-trenbolone	0.5 ug/L (three studies)	Tubercle Production	2	3	N/A	Only a single concentration of 0.5 ug/L was evaluated in this study.	Tubercles induced; co-exposure to EE2, triclocarban or ammonia did not reduce affect indicating no interaction at leven of AR	G. Ankley et al. 2010
Fish	Pimephales promelas	Adult males, 14 days, flow-through, measured	17b-trenbolone	0.5 ug/L (three studies)	Tubercle Production	2	3	N/A	Only a single concentration of 0.5 ug/L was evaluated in this study.	No effect alone or in combination with EE2, triclocarban or ammonia	G. Ankley et al. 2010
Fish	Pimephales promelas	Adult females, 14 days, flow-through, measured	17b-trenbolone	0.5 ug/L (three studies)	Plasma Vitellogenin	2	3	N/A	Only a single concentration of 0.5 ug/L was evaluated in this study.	Vitellogenin reduced; co-exposure to EE2, triclocarban or ammonia did not affect response indicating no interaction at level of AR	G. Ankley et al. 2010
Fish	Pimephales promelas	Adult males, 14 days, flow-through, measured	17b-trenbolone	0.5 ug/L (three studies)	Plasma Vitellogenin	2	3	N/A	Only a single concentration of 0.5 ug/L was evaluated in this study.	No effect alone or in combination with EE2, triclocarban or ammonia	G. Ankley et al. 2010
Fish	Gasterosteus aculeatus	Ex vivo exposures of leucocyte suspensions to TBA for 12 hrs, followed by measurements of immunotoxicity	trenbolone acetate	0, 0.1, 1, 100 nM	Cellular mortality (apoptosis & necrosis)	2	2	>31	N/A	Despite changes in various immune parameters, there was no effect on cellular mortality	Bado-Nadilles et al 2014
Fish	Gasterosteus aculeatus	Ex vivo exposures of leucocyte suspensions to TBA for 12 hrs, followed by measurements of immunotoxicity	trenbolone acetate	0, 0.1, 1, 100 nM	Phagocytosis activity	2	2	>31	N/A	No effect on phagocytosis activity	Bado-Nadilles et al 2014
Fish	Gasterosteus aculeatus	Ex vivo exposures of leucocyte suspensions to TBA for 12 hrs, followed by measurements of immunotoxicity	trenbolone acetate	0, 0.1, 1, 100 nM	Leucocyte distribution; decrease in granulocyte-macrophages	2	2	N/A	N/A	Changes in leucocyte distribution only significant at 1 nM; no concentration dependence	Bado-Nadilles et al 2014
Fish	Gasterosteus aculeatus	Ex vivo exposures of leucocyte suspensions to TBA for 12 hrs, followed by measurements of immunotoxicity	trenbolone acetate	0, 0.1, 1, 100 nM	Reaction Oxygen Species (ROS) levels	2	2	<0.031	0.031	Increase in ROS levels	Bado-Nadilles et al 2014
Fish	Gasterosteus aculeatus	Ex vivo exposures of leucocyte suspensions to TBA for 12 hrs, followed by measurements of immunotoxicity	trenbolone acetate	0, 0.1, 1, 100 nM	Respiratory burst activity	2	2	<0.031	0.031	Reduction in respiratory burst activity, considered by authors to be related to increased ROS basal levels	Bado-Nadilles et al 2014
fish	Danio rerio	OECD TG 234. Zebrafish exposed from 1 h post fertilization to 60 days post hatch	17-beta Trenbolone (Sigma Aldrich)	0.001, 0.003, 0.01 and 0.03 µg/L	Vitellogenin	2	4	0.003	0.01	A significant decrease in males was found at 0.01 and 0.03 µg/L	Baumann et al., 2013
Fish	Danio rerio	OECD TG 234. Zebrafish exposed from 1 h post fertilization to 60 days post hatch	17-beta Trenbolone (Sigma Aldrich)	0.001, 0.003, 0.01 and 0.03 µg/L	Gonad maturity index	2	4	0.003	0.01	increased maturity of male gonads	Baumann et al., 2013
Fish	Danio rerio	OECD TG 234. Zebrafish exposed from 1 h post fertilization to 100 days post hatch or 60 days post hatch and 40 days recovery	17-beta Trenbolone (Sigma Aldrich)	0.001, 0.003, 0.01 and 0.03 µg/L	vitellogenin	2	4	0.003	0.01	A significant decrease in males was found at 0.01 and 0.03 µg/L at 60 dph and 100 dph R and at 0.003 at 100 dph C	Baumann et al., 2014
Fish	Danio rerio	OECD TG 234. Zebrafish exposed from 1 h post fertilization to 100 days post hatch or 60 days post hatch and 40 days recovery	17-beta Trenbolone (Sigma Aldrich)	0.001, 0.003, 0.01 and 0.03 µg/L	Gonad maturity index	2	4	0.003	0.01	increased maturity of male gonads	Baumann et al., 2014
fish	Danio rerio	OECD TG 234. Zebrafish exposed from 1 h post fertilization to 100 days post hatch: C or 60 days post hatch and 40 days recovery: R	17-beta Trenbolone (Sigma Aldrich)	0.001, 0.003, 0.01 and 0.03 µg/L	aromatase cyp19b mRNA expression in the brain	2	4	<0.001	0.001	Significant increase in 0.001 R and 0.003 C but not in higher concentrations	Baumann et al., 2014
Fish	Danio rerio	A two-generation test with zebrafish starting with fertilized eggs from adults preexposed for 21 days and continuing until F2 reached 35 days. In total 177 days	17-beta trenbolone, Steraloids, UK	nominal concentrations of 1, 3, 10, 30 and 90 ng/L mean measured: 0.59, 1.1, 3.6, 14.9 and 31.4 ng/L	Plasma vitellogenin in F0	2	5	0.0006	0.0011	Decreased plasma vitellogenin in males at 1.1 ng/L. no effect in the other exposure groups and in females. Untraditionally the vitellogenin was normalized against total plasma protein!	Boettcher, 2011
fish	Danio rerio	A two-generation test with zebrafish starting with fertilized eggs from adults preexposed for 21 days and continuing until F2 reached 35 days. In total 177 days	17-beta trenbolone, Steraloids, UK	nominal concentrations of 1, 3, 10, 30 and 90 ng/L mean measured: 0.59, 1.1, 3.6, 14.9 and 31.4 ng/L	11-keto testosterone in male F0 plasma	2	5	0.015	0.031	Decreased 11-keto testosterone in the highest exposure group of males	Boettcher, 2011
Fish	Danio rerio	A two-generation test with zebrafish starting with fertilized eggs from adults preexposed for 21 days and continuing until F2 reached 35 days. In total 177 days	17-beta trenbolone, Steraloids, UK	nominal concentrations of 1, 3, 10, 30 and 90 ng/L mean measured: 0.59, 1.1, 3.6, 14.9 and 31.4 ng/L	Plasma vitellogenin in adult F1	2	5	>0.031	N/A	No effect in males in all concentrations and no effect in females in the two lowest test concentrations. No females developed in higher test concentrations. Untraditionally the vitellogenin was normalized against total plasma protein!	Boettcher, 2011
fish	Danio rerio	A two-generation test with zebrafish starting with fertilized eggs from adults preexposed for 21 days and continuing until F2 reached 35 days. In total 177 days	17-beta trenbolone, Steraloids, UK	nominal concentrations of 1, 3, 10, 30 and 90 ng/L mean measured: 0.59, 1.1, 3.6, 14.9 and 31.4 ng/L	histopathology of female gonads	2	5	<0.0006	0.0006	mild fibrosis starting at the lowest test concentration, more severe observations at higher concentrations, e.g. egg debris in oviducts	Boettcher, 2011
Fish	Gambusia holbrooki (Eastern mosquitofish)	Exposure of adult, sexually mature females in a static-renewal system for up to 21 days	17-beta trenbolone	0.1, 1, 10 ug/L	Number of bone segments in anal fin ray 3 on day 21	2	3	1	10	Significant increase in bone segments in 3rd ray of anal fin, but no hooks or serrae were observed.	Brockmeier et al. 2013
Fish	Gambusia holbrooki (Eastern mosquitofish)	Exposure of adult, sexually mature females in a static-renewal system for up to 21 days, with fish sampled on days 3, 7, 14, 21	17-beta trenbolone	0.1, 1, 10 ug/L	Reduction in Vtg gene expression (day 21)	2	3	1	10	Hepatic vtg gene expression reduced at 10 ug/L at all time points. Also reduced at 1 ug/L, but only at one timepoint (day 14). There was no correlation b/w anal fin elongation and reduction in vtg gene expression.	Brockmeier et al. 2013
Fish	Gambusia holbrooki (Eastern mosquitofish)	Exposure of adult, sexually mature females in a static-renewal system for up to 21 days, with fish sampled on days 3, 7, 14, 21	17-beta trenbolone	0.1, 1, 10 ug/L	Anal fin elongation	2	3	N/A	N/A - see comment	Anal fin ratio was signicantly greater than controls at: 10 ug/L on day 7, at 1 ug/L on day s 14 and 21, and at 0.1 ug/L on day 14. There doesn't appear to be consistent time and concentration dependent increase.	Brockmeier et al. 2013
Fish	Pimephales promelas	2-day static-renewal, unmeasured	17b-trenbolone	0.05 ug/L	Hepatic expression in males of estrogen receptor and vitellogenin transcripts	3	3	>0.05	N/A	No effect	Cavallin et al. 2014
Fish	Pimephales promelas	2-day static-renewal, unmeasured	17b-trenbolone	0.05 ug/L	Ex vivo synthesis of sex steroids in testis	3	3	>0.05	N/A	No effect	Cavallin et al. 2014
Fish	Pimephales promelas	Adult males, 14 days, flow-through, measured	17b-trenbolone	0.5 ug/L	Hepatic metabolome (NMR)	2	3	>0.5	N/A	Minimal to no effects	Collette et al. 2010
Fish	Cyprinidon variegatus (Sheepshead minnow)	Multigeneration study initiated with adult fish (F0) and continued until hatch of F3	17-beta Trenbolone (Purity 95%)	0.007, 0.027, 0.13, 0.87, 4.1 ug/L	Histological changes in ovaries F0	1	5	0.027	0.13	9/13 females at 0.13 ug/L had atypical ovaries, with abnormal architecture, proliferation of germinal epithelium, abnormal oocyte development, severy inflammatory response with degenerative changes. !2 /15 fish at 0.87 ug/L were male with normal testes	Cripe et al. 2010
Fish	Cyprinidon variegatus (Sheepshead minnow)	Multigeneration study initiated with adult fish (F0) and continued until hatch of F3	17-beta Trenbolone (Purity 95%)	0.007, 0.027, 0.13, 0.87, 4.1 ug/L	Female VTG F0	1	5	0.13	0.87	Also sign. reduced at 0.87 ug/L, but no conc dependence.	Cripe et al. 2010
Fish	Cyprinidon variegatus (Sheepshead minnow)	Multigeneration study initiated with adult fish (F0) and continued until hatch of F3	17-beta Trenbolone (Purity 95%)	0.007, 0.027, 0.13, 0.87, 4.1 ug/L	Histological changes in ovaries F0	1	5	0.13	0.87	Increased in oocyte atresia	Cripe et al. 2010
Fish	Cyprinidon variegatus (Sheepshead minnow)	Multigeneration study initiated with adult fish (F0) and continued until hatch of F3	17-beta Trenbolone (Purity 95%)	0.007, 0.027, 0.13, 0.87, 4.1 ug/L	Female VTG F1	1	5	>0.87	N/A	No effect in F1 generation	Cripe et al. 2010
Fish	Cyprinidon variegatus (Sheepshead minnow)	Multigeneration study initiated with adult fish (F0) and continued until hatch of F3	17-beta Trenbolone (Purity 95%)	0.007, 0.027, 0.13, 0.87, 4.1 ug/L	Female GSI	1	5	see note	see note	The authors derived NOEC and LOEC for various generations, but also state that there were no concentration dependent effects. A LOEC was determined as any lowest concentration with a stat sign effect, regardless of dose response.	Cripe et al. 2010
Fish	Cyprinidon variegatus (Sheepshead minnow)	Multigeneration study initiated with adult fish (F0) and continued until hatch of F3	17-beta Trenbolone (Purity 95%)	0.007, 0.027, 0.13, 0.87, 4.1 ug/L	Male GSI	1	5	see note	see note	see above	Cripe et al. 2010
Fish	Cyprinidon variegatus (Sheepshead minnow)	Multigeneration study initiated with adult fish (F0) and continued until hatch of F3	17-beta Trenbolone (Purity 95%)	0.007, 0.027, 0.13, 0.87, 4.1 ug/L	Female HSI	1	5	see note	see note	see above	Cripe et al. 2010
Fish	Cyprinidon variegatus (Sheepshead minnow)	Multigeneration study initiated with adult fish (F0) and continued until hatch of F3	17-beta Trenbolone (Purity 95%)	0.007, 0.027, 0.13, 0.87, 4.1 ug/L	Male HSI	1	5	see note	see note	see above	Cripe et al. 2010
Fish	Channel catfish	Fry fed TBA treated diets for 60 days, and then reared in clean water, with assessments at 120 days, 18 months and 3 years	trenbolone acetate	50 and 100 mg/kg	Reduced GSI	2	4	<50 mg/kg	50 mg/kg	All treated fish had lower GSI at both time points	Davis et al. 2000
Mammals	Wistar Rats	Infusion pumps implanted	Trenbolone acetate	2 mg/kg/Day	Fat mass, Lipid profile, Cardiac structure	?	3	N/A	only one concentration used in this study	No cadiac and hepatic effects. Improvements in body composition, lipid profile, insulin sensitivity	Donner et al. 2015
Fish	Pimephales promelas	4 day exposure in a flowthrough system; 4 replicate tanks with 6 fish in each tank (3 males, 3 females)	17-beta Trenbolone	solvent control (ethanol), 0.1 and 1 ug/L	estrogen receptor 1 mRNA	2	3	0.1	1	significantly increased from ethanol solvent control	Dorts et al 2009
Fish	Pimephales promelas	4 day exposure in a flowthrough system; 4 replicate tanks with 6 fish in each tank (3 males, 3 females)	17-beta Trenbolone	solvent control (ethanol), 0.1 and 1 ug/L	vtg1 mRNA (liver)	2	3	<0.1	0.1	significantly decreased from ethanol solvent control	Dorts et al 2009
Fish	Pimephales promelas	4 day exposure in a flowthrough system; 4 replicate tanks with 6 fish in each tank (3 males, 3 females)	17-beta Trenbolone	solvent control (ethanol), 0.1 and 1 ug/L	cyp19a1b/rpl8 (brain)	2	3	<0.1	0.1	significantly decreased from ethanol solvent control	Dorts et al 2009
Fish	Pimephales promelas	8-d, flow-through, measured, sampled on 1, 2, 4 and 8 d	17b-trenbolone	0.05, 0.5 ug/L	Plasma vitellogenin, females	2	3	0.05	0.5	Decreased on days 4 and 8	Ekman et al. 2011
Fish	Pimephales promelas	8-d, flow-through, measured, sampled on 1, 2, 4 and 8 d	17b-trenbolone	0.05, 0.5 ug/l	Ex vivo synthesis of sex steroids in ovaries	2	3	<0.05	0.05	Estradiol and testosterone synthesis decreased on days 1 and 2	Ekman et al. 2011
Fish	Pimephales promelas	8-d, flow-through, measured, sampled on 1, 2, 4 and 8 d	17b-trenbolone	0.05, 0.5 ug/L	Ex vivo synthesis of testosterone in testis	2	3	<0.05	0.05	Decreased on day 1	Ekman et al. 2011
Fish	Pimephales promelas	8-d, flow-through, measured, sampled on 1, 2, 4 and 8 d	17b-trenbolone	0.05, 0.5 ug/L	Plasma estradiol, females	2	3	<0.05	0.05	Decreased on days 1 and 2	Ekman et al. 2011
Fish	Pimephales promelas	8-d, flow-through, measured, sampled on 1, 2, 4 and 8 d	17b-trenbolone	0.05, 0.5	Plasma testosterone, males	2	3	>0.5	N/A	No effect	Ekman et al. 2011
Fish	Oryzias latipes	Adult femlae fish exposed to 3 metabolites of trenbolone acetate for total of 14 days (static renewal every 48hrs)	17-beta Trenbolone	0, 0.01, 0.1, 1 ug/L	ovarian histopathology	2	3	0.1	1	decrease in percentage of primary ovarian follicles	Forsgren et al., 2014
Fish	Oryzias latipes	Adult femlae fish exposed to 3 metabolites of trenbolone acetate for total of 14 days (static renewal every 48hrs)	17-alpha Trenbolone	0, 0.01, 0.1, 1 ug/L	ovarian histopathology	2	3	0.1	1	decrease in percentage of primary ovarian follicles	Forsgren et al., 2014
Fish	Oryzias latipes	Adult femlae fish exposed to 3 metabolites of trenbolone acetate for total of 14 days (static renewal every 48hrs)	trendione	0, 0.01, 0.1, 1 ug/L	ovarian histopathology	2	3	0.1	1	decrease in percentage of primary ovarian follicles	Forsgren et al., 2014
Fish	Oryzias latipes	Adult femlae fish exposed to 3 metabolites of trenbolone acetate for total of 14 days (static renewal every 48hrs)	17-beta Trenbolone	0, 0.01, 0.1, 1 ug/L	11-KT	2	3	0.1	1	decrease compared to controls	Forsgren et al., 2014
Fish	Oryzias latipes	Adult femlae fish exposed to 3 metabolites of trenbolone acetate for total of 14 days (static renewal every 48hrs)	17-alpha Trenbolone	0, 0.01, 0.1, 1 ug/L	E2 levels	2	3	<0.01	0.01	increase in E2 levels compared to control but not a monotonic dose response.	Forsgren et al., 2014
Fish	Oryzias latipes	Adult femlae fish exposed to 3 metabolites of trenbolone acetate for total of 14 days (static renewal every 48hrs)	trendione	0, 0.01, 0.1, 1 ug/L	E2 and Testosterone levels	2	3	<0.01	0.01	Both statistically decreased compared to controls	Forsgren et al., 2014
Mammals		Validation of Hershberger Assay	Trenbolone	1; 8; 40 mg/kg/day	weight gain	n.a.	n.a.	8 mg/kg/day	40 mg/kg/day		Owens et al. 2006; 2007; Moon et al. 2008, 2009
Fish	Pimephales promelas	2-d, flow-through, measured	17b-trenbolone	0.05, 0.5, 5 ug/L	Plasma estradiol, females	2	3	<0.05	0.05	Decreased in all treatment groups	Garcia-Reyero et al. 2009
Fish	Pimephales promelas	2-d, flow-through, measured	17b-trenbolone	5 ug/L	Ovarian gene expression (microrray)	2	3	N/A	only one concentration used for this endpoint	5 ug/L upregulated 385 genes and downregulated 368 genes in the ovary	Garcia-Reyero et al. 2009
Fish	Cyprinodon variegatus	21 d exposure of reproductively mature male and female sheepshead minnow	17-beta Trenbolone (Sigma Aldrich)	0.005, 0.05 and 5.0 µg/L	estrogen-responsive peptides	2	4	0.05	5		Hemmer et al., 2008
Fish	Cyprinodon variegatus	21 d exposure of reproductively mature male and female sheepshead minnow	17-beta Trenbolone (Sigma Aldrich)	0.005, 0.05 and 5.0 µg/L	histopathology	2	4	0.05	5	increase in ovarian atresia	Hemmer et al., 2008
Fish	Cyprinodon variegatus	21 d exposure of reproductively mature male and female sheepshead minnow	17-beta Trenbolone (Sigma Aldrich)	0.005, 0.05 and 5.0 µg/L	Male HSI	2	4	0.05	5	increased male HSI	Hemmer et al., 2008
Fish	Cyprinodon variegatus	21 d exposure of reproductively mature male and female sheepshead minnow	17-beta Trenbolone (Sigma Aldrich)	0.005, 0.05 and 5.0 µg/L	vitellogenin		4	>5	N/A		Hemmer et al., 2008
Fish	Cyprinodon variegatus	7 d exposure of reproductively mature female sheepshead minnow	17-beta Trenbolone (Sigma Aldrich)	5.0 µg/L	estrogen-responsive peptides in an androgen-specific expression model using plasma protein profiling	2	4	<5	5		Hemmer et al., 2011
Birds	Coturnix japonica (Japanese quail)	Reproduction assay with exposure from juvenile birds	17 β- Trenbolone (> 95 % purity)	5 and 20 ppm	sperm penetration assay	2	4	5 ppm	20 ppm		Henry et al. 2012
Fish	Danio rerio	OECD TG 234. Zebrafish exposed from fertilization to 59 days post hatch. Vitellogenin sampling at 38 dph	trenbolone acetate	0.0097, 0.023, 0.193, 2.779 µg/L	vitellogenin	2	4	0.023	0.193	decreased vitellogenin	Holbech et al., 2006
Fish	Pimephales promelas	21-day FSTRA, flow-through, measured	17a-trenbolone	0.003, 0.01, 0.03, 0.1 ug/L	Tubercle Production	2	4	0.01	0.03	Increased in females	Jensen et al. 2006
Fish	Pimephales promelas	21-day FSTRA, flow-through, measured	17a-trenbolone	0.003, 0.01, 0.03, 0.1 ug/L	Plasma vitellogenin	2	4	0.01	0.03	Decreased in females	Jensen et al. 2006
Fish	Pimephales promelas	21-day FSTRA, flow-through, measured	17a-trenbolone	0.003, 0.01, 0.03, 0.1 ug/L	Plasma testosterone	2	4	0.01	0.03	Decreased in females	Jensen et al. 2006
Fish	Pimephales promelas	21-day FSTRA, flow-through, measured	17a-trenbolone	0.003, 0.01, 0.03, 0.1 ug/L	Plasma estradiol	2	4	0.03	0.1	Decreased in females	Jensen et al. 2006
Fish	Pimephales promelas	21-day FSTRA, flow-through, measured	17a-trenbolone	0.175, 0.7, 1.75, 3.5, 7.0 ug/L	Tubercle Production	2	4	<0.175	0.175	Increased in females in all treatments	Jensen et al. 2006
Fish	Pimephales promelas	21-day FSTRA, flow-through, measured	17a-trenbolone	0.003, 0.01, 0.03, 0.1 ug/L	Tubercle production, plasma vitellogenin, estradiol, testosterone and 11ketotestosterone	2	4	>0.1	N/A	No effects on any of these endpoints in males	Jensen et al. 2006
Fish	Pimephales promelas	Larval (10 dph), 10 d, static-renewal, measured	17b-trenbolone	0.005 ug/L	Gene expression (whole body): cyp17 (lyase), cyp19a (aromatase), star (steroid acute regulatory protein) and ar (androgen receptor)	2	3	N/A	Only a single concentrations of 0.005 ug/L evaluated in this study.	Decreased cyp17, cyp19a and star in females; decreased star in males	Leet et al. 2015
Amphibians	Pelophylax nigromaculatus	Tadpoles at Gosner stage 24/25 (5 dpf) were exposed in a static-renewal system till completion of metamorphosis at stage 42	17-beta Trenbolone (>98%)	0.1, 1, and 10 ug/L	CYP17 gene expression	2	4	0.1	1	increased expression in testes compared to solvent control testes	Li et al., 2014
Amphibians	Pelophylax nigromaculatus	Tadpoles at Gosner stage 24/25 (5 dpf) were exposed in a static-renewal system till completion of metamorphosis at stage 42	17-beta Trenbolone (>98%)	0.1, 1, and 10 ug/L	Hepato-somatic index	2	4	10	N/A	no effect at highest concentration tested	Li et al., 2014
Amphibians	Pelophylax nigromaculatus	Tadpoles at Gosner stage 24/25 (5 dpf) were exposed in a static-renewal system till completion of metamorphosis at stage 42	17-beta Trenbolone (>98%)	0.1, 1, and 10 ug/L	Srd5alpha 2 gene expression	2	4	10	N/A	No effects at highest concentration evaluated	Li et al., 2014
Amphibians	Pelophylax nigromaculatus	Tadpoles at Gosner stage 24/25 (5 dpf) were exposed in a static-renewal system till completion of metamorphosis at stage 42	17-beta Trenbolone (>98%)	0.1, 1, and 10 ug/L	CYP19 gene expression	2	4	<0.1	0.1	decreased expression in ambiguous gonad relative to solvent control ovary	Li et al., 2014
Amphibians	Pelophylax nigromaculatus	Tadpoles at Gosner stage 24/25 (5 dpf) were exposed in a static-renewal system till completion of metamorphosis at stage 42	17-beta Trenbolone (>98%)	0.1, 1, and 10 ug/L	SOX3 gene expression	2	4	<0.1	0.1	decreased expression in ambiguous gonad relative to solvent control ovary	Li et al., 2014
Amphibians	Pelophylax nigromaculatus	Tadpoles at Gosner stage 24/25 (5 dpf) were exposed in a static-renewal system till completion of metamorphosis at stage 42	17-beta Trenbolone (>98%)	0.1, 1, and 10 ug/L	TBPL2 gene expression	2	4	<0.1	0.1	decreased expression in ambiguous gonad relative to solvent control ovary	Li et al., 2014
Amphibians	Pelophylax nigromaculatus	Tadpoles at Gosner stage 24/25 (5 dpf) were exposed in a static-renewal system till completion of metamorphosis at stage 42	17-beta Trenbolone (>98%)	0.1, 1, and 10 ug/L	Emi2 gene expression	2	4	<0.1	0.1	decreased expression in ambiguous gonad relative to solvent control ovary	Li et al., 2014
Amphibians	Pelophylax nigromaculatus	Tadpoles at Gosner stage 24/25 (5 dpf) were exposed in a static-renewal system till completion of metamorphosis at stage 42	17-beta Trenbolone (>98%)	0.1, 1, and 10 ug/L	TFIIIA gene expression	2	4	<0.1	0.1	decreased expression in ambiguous gonad relative to solvent control ovary	Li et al., 2014
Amphibians	Pelophylax nigromaculatus	Tadpoles at Gosner stage 24/25 (5 dpf) were exposed in a static-renewal system till completion of metamorphosis at stage 42	17-beta Trenbolone (>98%)	0.1, 1, and 10 ug/L	TEX15 gene expression	2	4	<0.1	0.1	decreased expression in ambiguous gonad relative to solvent control ovary	Li et al., 2014
Amphibians	Pelophylax nigromaculatus	Tadpoles at Gosner stage 24/25 (5 dpf) were exposed in a static-renewal system till completion of metamorphosis at stage 42	17-beta Trenbolone (>98%)	0.1, 1, and 10 ug/L	CYP17 gene expression	2	4	<0.1	0.1	increased expression in ambiguous gonad relative to solvent control ovary;	Li et al., 2014
fish	Oncorhynchus mykiss	21 d exposure of juvenile monosex male rainbow trout	trenbolone acetate	0.08 and 2.82 µg/L	11-keto testosterone	2	3	0.08	2.82	decreased plasma concentration	Massart et al., 2015
fish	Oncorhynchus mykiss	21 d exposure of juvenile monosex male rainbow trout	trenbolone acetate	0.08 and 2.82 µg/L	Effect on plasma lysozyme activity of rainbow trout male juveniles	4	!	0.08	2.82		Massart et al., 2015
fish	Oncorhynchus mykiss	21 d exposure of juvenile monosex male rainbow trout	trenbolone acetate	0.08 and 2.82 µg/L	Blood leucocyte populations	4	!	>2.82	N/A	thrombocytes, lymphocytes and neutrophil populations remained unchanged	Massart et al., 2015
fish	Oncorhynchus mykiss	21 d exposure of juvenile monosex male rainbow trout	trenbolone acetate	0.08 and 2.82 µg/L	Effect on myeloperoxidase activity (MPO)	4	!	>2.82	N/A	No effect on MPO	Massart et al., 2015
Fish	Pimephales promelas	21-day FSTRA, flow-through, measured	17b-trenbolone	0.05, 0.5 ug/L	Vitellogenin gene expression (liver)	2	3	0.05	0.5	Two different vtg isoform decreased	Miracle et al. 2006
Fish	Danio rerio	Zebrafish exposed from fertilization to 60 or 230 days post hatch. Or to 60 days post hatch followed by 170 days depuration	17-beta Trenbolone (Steraloids)	0.009, 0.016, 0.026 µg/L	vitellogenin	2	4	>0.026	N/A	No effect in males up to 26 ng/L and in females at 9.2 ng/L	Morthorst et al., 2010
Amphibians	Xenopus tropicalis	(Exp 2) tadpoles were 48 hrs old (hatch) at start of exposure till completion of metamorphosis	17-beta Trenbolone	(Exp 2) 0, 0.0037, 0.011, 0.033, and 0.1 ug/L	secondary sex characteristics	1	4	0.033	0.1	statistically significant increase in nuptial pad presence	Olmstead et al., 2012
Amphibians	Xenopus tropicalis	(Exp 2) tadpoles were 48 hrs old (hatch) at start of exposure till completion of metamorphosis	17-beta Trenbolone	(Exp 2) 0, 0.0037, 0.011, 0.033, and 0.1 ug/L	presence of intersex tissue	1	4	0.033	0.1		Olmstead et al., 2012
Amphibians	Xenopus tropicalis	(Exp 2) tadpoles were 48 hrs old (hatch) at start of exposure till completion of metamorphosis	17-beta Trenbolone	(Exp 2) 0, 0.0037, 0.011, 0.033, and 0.1 ug/L	Wolffian duct hypertrophy	1	4	0.033	0.1		Olmstead et al., 2012
Amphibians	Xenopus tropicalis	(Exp 2) tadpoles were 48 hrs old (hatch) at start of exposure till completion of metamorphosis	17-beta Trenbolone	(Exp 2) 0, 0.0037, 0.011, 0.033, and 0.1 ug/L	kidney histopath	1	4	>0.1	N/A		Olmstead et al., 2012
Fish	Danio rerio	fish embryos were exposed from one day post hatch to 60 days post-hatch in a static renewal system	17-beta Trenbolone	0.01 and 0.05 ug/L	vtg	2	4	0.01	0.05	decreased vtg whole body homogenate	Orn et al 2006
Fish	Oryzias latipes	fish embryos were exposed from one day post hatch to 60 days post-hatch in a static renewal system	17-beta Trenbolone	0.01 and 0.05 ug/L	vtg	2	4	0.01	0.05	decreased vtg whole body homogenate	Orn et al 2006
Fish	Danio rerio	fish embryos were exposed from one day post hatch to 60 days post-hatch in a static renewal system	17-beta Trenbolone	0.01 and 0.05 ug/L	testicular area and spermatozoa percentage	2	4	0.01	0.05	significantly higher than controls	Orn et al 2006
Fish	Oryzias latipes	fish embryos were exposed from one day post hatch to 60 days post-hatch in a static renewal system	17-beta Trenbolone	0.01 and 0.05 ug/L	spermatozoa percentage	2	4	0.01	0.05	significantly higher than controls	Orn et al 2006
Fish	Oryzias latipes	sexually mature males and females exposed for 7 days in continuous static renewal system	17-beta Trenbolone	0, 0.05, 0.5, 5 ug/L	female GSI	2	4	0.05	0.5	increase in female GSI	Park et al 2009
Fish	Oryzias latipes	sexually mature males and females exposed for 7 days in continuous static renewal system	17-beta Trenbolone	0, 0.05, 0.5, 5 ug/L	testes and ovarian histopathology	2	4	0.5	5	accelerated spermatozoa; fewer spermatogonia; more mature oocytes, disrupted yolk accumulation	Park et al 2009
Fish	Oryzias latipes	sexually mature males and females exposed for 7 days in continuous static renewal system	17-beta Trenbolone	0, 0.05, 0.5, 5 ug/L	AR gene	2	4	0.5	5	upregulation in ovary	Park et al 2009
Fish	Oryzias latipes	sexually mature males and females exposed for 7 days in continuous static renewal system	17-beta Trenbolone	0, 0.05, 0.5, 5 ug/L	female LSI	2	4	<0.05	0.05	increase in female LSI	Park et al 2009
Birds	Coturnix japonica (Japanese quail)	Skeletal growth	Trenbolone acetate	5; 50 µg/egg	Tarsus growth, culmen length	2	3	>50 ug/egg	N/A		Quinn et al. 2005
Birds	Coturnix japonica (Japanese quail)	Reproduction assay with exposure of eggs	Trenbolone acetate	0.05; 0.5; 5; 50 µg/egg	weight of bursa of Fabricius	2	3	0.5 µg/egg	5 µg/egg		Quinn et al. 2007b
Fish	Gambusia holbrooki	Adult male and female Eastern mosquitofish exposed for 21 days	17-beta Trenbolone Novachem, Germany	0.006 µg/L	anal fin morphology	2	3	N/A	Only a single concentration of 0.006 ug/L was evaluated in this study.	No effect in males and females	Saaristo et al., 2013
Fish	Gambusia holbrooki	Adult male and female Eastern mosquitofish exposed for 21 days	17-beta Trenbolone Novachem, Germany	0.006 µg/L	Female mating behaviour	2	3	N/A	Only a single concentration of 0.006 ug/L was used in this study.	sex-specific behavioral effects	Saaristo et al., 2013
Fish	Oryzias latipes	sexually mature males and females exposed for 14-21 days in continuous flow	17-beta Trenbolone	0, 0.05, 0.5, 5 ug/L	secondary sex characteristics	1	4	0.05	0.5	male character appeared in females in the 365 and 4010 ng/L treatment groups at days 14 and 21	Seki et al., 2006
Fish	Pimephales promelas	sexually mature males and females exposed for 14-21 days in continuous flow	17-beta Trenbolone	0, 0.05, 0.5, 5 ug/L	secondary sex characteristics	1	4	0.05	0.5	male character appeared in females in the 401 ng/L or greater treatment groups at days 14 and 21	Seki et al., 2006
Fish	Danio rerio	sexually mature males and females exposed for 14-21 days in continuous flow	17-beta Trenbolone	0, 0.05, 0.5, 5 ug/L	VTG	1	4	0.05	0.5	decrease in female blood plasma VTG, no change in male VTG; mean measured = 351	Seki et al., 2006
Fish	Danio rerio	sexually mature males and females exposed for 14-21 days in continuous flow	17-beta Trenbolone	0, 0.05, 0.5, 5 ug/L	female GSI	1	4	0.5	5	decrease at 21 days; only n=5 fish per time point	Seki et al., 2006
Fish	Pimephales promelas	sexually mature males and females exposed for 14-21 days in continuous flow	17-beta Trenbolone	0, 0.05, 0.5, 5 ug/L	female GSI	1	4	0.5	5	increase at 14, but not 21 days; only n=5 fish per time point	Seki et al., 2006
Fish	Pimephales promelas	sexually mature males and females exposed for 14-21 days in continuous flow	17-beta Trenbolone	0, 0.05, 0.5, 5 ug/L	VTG	1	4	0.5	5	decrease in female blood plasma VTG, no change in male VTG; mean measured = 4060	Seki et al., 2006
Fish	Oryzias latipes	sexually mature males and females exposed for 14-21 days in continuous flow	17-beta Trenbolone	0, 0.05, 0.5, 5 ug/L	male GSI	1	4	>5	N/A	n=3-5 fish - not enough replication	Seki et al., 2006
Fish	Danio rerio	sexually mature males and females exposed for 14-21 days in continuous flow	17-beta Trenbolone	0, 0.05, 0.5, 5 ug/L	male GSI	1	4	>5	N/A	n=3-5 fish - not enough replication	Seki et al., 2006
Fish	Pimephales promelas	sexually mature males and females exposed for 14-21 days in continuous flow	17-beta Trenbolone	0, 0.05, 0.5, 5 ug/L	male GSI	1	4	>5	N/A	n=3-5 fish - not enough replication	Seki et al., 2006
Fish	Oryzias latipes	sexually mature males and females exposed for 14-21 days in continuous flow	17-beta Trenbolone	0, 0.05, 0.5, 5 ug/L	female GSI	1	4	>5	N/A	n=3-5 fish - not enough replication	Seki et al., 2006
Fish	Oryzias latipes	sexually mature males and females exposed for 14-21 days in continuous flow	17-beta Trenbolone	0, 0.05, 0.5, 5 ug/L	VTG	1	4	<0.05	0.05	decrease in female liver VTG, no change in male VTG; measured conc = 39.7	Seki et al., 2006
Fish	Gambusia affnis affnis	western mosquitofish exposed from 0-28 dph	17-beta Trenbolone (Sigma Aldrich)	0.1, 0.3, 1.0, 10 µg/L	Gonopodium differentiation	2	3	0.1	0.3	Length of analfin and gonopodium like structures	Sone et al., 2005
Fish	Gambusia affnis affnis	western mosquitofish exposed from 0-28 dph (adult females)	17-beta Trenbolone (Sigma Aldrich)	0.1, 0.3, 1.0, 10 µg/L	Quantitative RT-PCR analysis of ARa and ARb mRNA expression in the anal fin	2	3	<0.1	0.1	mRNA expression of both AR genes was up-regulated by all concentrations of TB	Sone et al., 2005
Fish	Zoarces viviparus	Adult male eelpout exposed for 21 days in a flow through system	17-beta Trenbolone (Steraloids)	0.003 and 0.011 ug/L	Testis ERa mRNA expression	2	3	0.003	0.0011	descreased relative expression (no effect on liver ERa expression)	Velasco-Santamaría et al 2009
Fish	Zoarces viviparus	Adult male eelpout exposed for 21 days in a flow through system	17-beta Trenbolone (Steraloids)	0.003 and 0.011 ug/L	histopathology of testis	2	3	0.003	0.0011	moderate interstitial fibrosis	Velasco-Santamaría et al 2009
Fish	Zoarces viviparus	Adult male eelpout exposed for 21 days in a flow through system	17-beta Trenbolone (Steraloids)	0.003 and 0.011 ug/L	Vitellogenin	2	3	>0.011	N/A	no effect on plasma vitellogenin	Velasco-Santamaría et al 2009
Fish	Zoarces viviparus	Adult male eelpout exposed for 21 days in a flow through system	17-beta Trenbolone (Steraloids)	0.003 and 0.011 ug/L	Testis tubule diameter and tubule number	2	3	>0.011	N/A	No effect	Velasco-Santamaría et al 2009
Fish	Zoarces viviparus	Adult male eelpout exposed for 19 days in a flow through system	17-beta Trenbolone (Steraloids)	0.059 and 0.684 µg/L	vitellogenin	2	3	>0.684	N/A	no effect on plasma vitellogenin or liver vitellogenin mRNA expression	Velasco-Santamaría et al 2013
Fish	Zoarces viviparus	Adult male eelpout exposed for 19 days in a flow through system	17-beta Trenbolone (Steraloids)	0.059 and 0.684 µg/L	Liver ERa mRNA expression	2	3	>0.684	N/A	No effect on liver ERa expression	Velasco-Santamaría et al 2013
Fish	Zoarces viviparus	Adult male eelpout exposed for 19 days in a flow through system	17-beta Trenbolone (Steraloids)	0.059 and 0.684 µg/L	testis histopathology	2	3	<0.059	0.059	tewsticular alterations and effect on tubule length	Velasco-Santamaría et al 2013
Fish	Cottus sp (European bullhead)	Bullheads exposed for 14 days in semi-static system, then sacrificed for KEH measurement	trenbolone acetate (≥98% purity)	0, 1.26, 6.5 ug/L	Kidney epithelium height (KEH)	2	3	<1.26	1.26	Dose-dependent increase in KEH	Villeret et al. 2013
Fish	Cottus sp (European bullhead)	Bullheads exposed for 21 days in semi-static system, then sacrificed for KEH measurement	trenbolone acetate (≥98% purity)	0, 1.26, 6.5 ug/L	Kidney epithelium height (KEH)	2	3	<1.26	1.26	Dose-dependent increase in KEH	Villeret et al. 2013
Fish	Oryzias latipes	sexually mature males and females exposed for 7 days in continuous static renewal system	17-beta Trenbolone	0, 0.05, 0.5, 5 ug/L	female GSI	2	4	0.05	0.5	increase in female GSI, but decrease at higher concentration	Zhang et al 2008
Fish	Oryzias latipes	sexually mature males and females exposed for 7 days in continuous static renewal system	17-beta Trenbolone	0, 0.05, 0.5, 5 ug/L	Male LSI	2	4	0.05	0.5	increase in male LSI, but decrease at higher concentration	Zhang et al 2008
Fish	Oryzias latipes	sexually mature males and females exposed for 7 days in continuous static renewal system	17-beta Trenbolone	0, 0.05, 0.5, 5 ug/L	VTG - 1, VTG-2, CHG H, , CHG HM in liver of males and females	2	4	0.05	0.5	Downregulated genes	Zhang et al 2008
Fish	Oryzias latipes	sexually mature males and females exposed for 7 days in continuous static renewal system	17-beta Trenbolone	0, 0.05, 0.5, 5 ug/L	STAR in testes	2	4	0.05	0.5	Downregulated genes	Zhang et al 2008
Fish	Oryzias latipes	sexually mature males and females exposed for 7 days in continuous static renewal system	17-beta Trenbolone	0, 0.05, 0.5, 5 ug/L	HDLR gene in ovary	2	4	0.05	0.5	Downregulated genes	Zhang et al 2008
Fish	Oryzias latipes	sexually mature males and females exposed for 7 days in continuous static renewal system	17-beta Trenbolone	0, 0.05, 0.5, 5 ug/L	CYP19A in ovary	2	4	0.5	5	upregulation in ovary	Zhang et al 2008
Fish	Oryzias latipes	sexually mature males and females exposed for 7 days in continuous static renewal system	17-beta Trenbolone	0, 0.05, 0.5, 5 ug/L	CYP19b in brain of females	2	4	0.5	5	Downregulated genes	Zhang et al 2008
Fish	Oryzias latipes	sexually mature males and females exposed for 7 days in continuous static renewal system	17-beta Trenbolone	0, 0.05, 0.5, 5 ug/L	ER alpha in ovary	2	4	0.5	5	upregulated in ovary	Zhang et al 2008
Fish	Oryzias latipes	sexually mature males and females exposed for 7 days in continuous static renewal system	17-beta Trenbolone	0, 0.05, 0.5, 5 ug/L	CHG L gene in male liver	2	4	<0.05	0.05	Downregulated genes	Zhang et al 2008
Fish	Oryzias latipes	sexually mature males and females exposed for 7 days in continuous static renewal system	17-beta Trenbolone	0, 0.05, 0.5, 5 ug/L	GnRH II gene in brain of females	2	4	<0.05	0.05	upregulated in brain	Zhang et al 2008
Fish	Gambusia affnis affnis	western mosquitofish exposed from 0-28 dph	17-beta Trenbolone (Sigma Aldrich)	0.3, 1.0, 10 µg/L	Ovotestes	2	3	0.3	1	All females exposed to 1 and 10 µg/L developed ovotestis	Sone et al., 2005
Fish	Oryzias latipes	Trans-generational test: F0 from 11-16 weeks post-fertilization (wpf),), F1 and F2 from 0-16 wpf	17-beta Trenbolone	0, 0.002, 0.005, 0.013, 0.032, 0.084 ug/L	F0 adult male papillae	1	5	0.084	>0.084		USEPA 2013 ISR for the medaka Multigen test
Fish	Oryzias latipes	Trans-generational test: F0 from 11-16 weeks post-fertilization (wpf),), F1 and F2 from 0-16 wpf	17-beta Trenbolone	0, 0.002, 0.005, 0.013, 0.032, 0.084 ug/L	F0 adult female papillae	1	5	0.032	0.084		USEPA 2013 ISR for the medaka Multigen test
Fish	Oryzias latipes	Trans-generational test: F0 from 11-16 weeks post-fertilization (wpf),), F1 and F2 from 0-16 wpf	17-beta Trenbolone	0, 0.002, 0.005, 0.013, 0.032, 0.084 ug/L	F1 subadult male papillae	1	5	0.084	>0.084		USEPA 2013 ISR for the medaka Multigen test
Fish	Oryzias latipes	Trans-generational test: F0 from 11-16 weeks post-fertilization (wpf),), F1 and F2 from 0-16 wpf	17-beta Trenbolone	0, 0.002, 0.005, 0.013, 0.032, 0.084 ug/L	F1 subadult female papillae	1	5	0.013	0.032		USEPA 2013 ISR for the medaka Multigen test
Fish	Oryzias latipes	Trans-generational test: F0 from 11-16 weeks post-fertilization (wpf),), F1 and F2 from 0-16 wpf	17-beta Trenbolone	0, 0.002, 0.005, 0.013, 0.032, 0.084 ug/L	F1 adult male papillae	1	5	0.084	>0.084		USEPA 2013 ISR for the medaka Multigen test
Fish	Oryzias latipes	Trans-generational test: F0 from 11-16 weeks post-fertilization (wpf),), F1 and F2 from 0-16 wpf	17-beta Trenbolone	0, 0.002, 0.005, 0.013, 0.032, 0.084 ug/L	F1 adult female papillae	1	5	0.032	0.084		USEPA 2013 ISR for the medaka Multigen test
Fish	Oryzias latipes	Trans-generational test: F0 from 11-16 weeks post-fertilization (wpf),), F1 and F2 from 0-16 wpf	17-beta Trenbolone	0, 0.002, 0.005, 0.013, 0.032, 0.084 ug/L	F2 subadult male papillae	1	5	0.013	>0.013		USEPA 2013 ISR for the medaka Multigen test
Fish	Oryzias latipes	Trans-generational test: F0 from 11-16 weeks post-fertilization (wpf),), F1 and F2 from 0-16 wpf	17-beta Trenbolone	0, 0.002, 0.005, 0.013, 0.032, 0.084 ug/L	F2 subadult female papillae	1	5	0.013	>0.013		USEPA 2013 ISR for the medaka Multigen test
Fish	Oryzias latipes	Trans-generational test: F0 from 11-16 weeks post-fertilization (wpf),), F1 and F2 from 0-16 wpf	17-beta Trenbolone	0, 0.002, 0.005, 0.013, 0.032, 0.084 ug/L	F2 adult male papillae	1	5	0.013	>0.013		USEPA 2013 ISR for the medaka Multigen test
Fish	Oryzias latipes	Trans-generational test: F0 from 11-16 weeks post-fertilization (wpf),), F1 and F2 from 0-16 wpf	17-beta Trenbolone	0, 0.002, 0.005, 0.013, 0.032, 0.084 ug/L	F2 adult female papillae	1	5	0.013	>0.013		USEPA 2013 ISR for the medaka Multigen test
Fish	Oryzias latipes	Trans-generational test: F0 from 11-16 weeks post-fertilization (wpf),), F1 and F2 from 0-16 wpf	17-beta Trenbolone	0, 0.002, 0.005, 0.013, 0.032, 0.084 ug/L	F0 adult male VTG	1	5	0.084	>0.084		USEPA 2013 ISR for the medaka Multigen test
Fish	Oryzias latipes	Trans-generational test: F0 from 11-16 weeks post-fertilization (wpf),), F1 and F2 from 0-16 wpf	17-beta Trenbolone	0, 0.002, 0.005, 0.013, 0.032, 0.084 ug/L	F0 adult female VTG	1	5	0.084	>0.084		USEPA 2013 ISR for the medaka Multigen test
Fish	Oryzias latipes	Trans-generational test: F0 from 11-16 weeks post-fertilization (wpf),), F1 and F2 from 0-16 wpf	17-beta Trenbolone	0, 0.002, 0.005, 0.013, 0.032, 0.084 ug/L	F1 subadult male VTG	1	5	0.084	>0.084		USEPA 2013 ISR for the medaka Multigen test
Fish	Oryzias latipes	Trans-generational test: F0 from 11-16 weeks post-fertilization (wpf),), F1 and F2 from 0-16 wpf	17-beta Trenbolone	0, 0.002, 0.005, 0.013, 0.032, 0.084 ug/L	F1 subadult female VTG	1	5	0.032	0.084		USEPA 2013 ISR for the medaka Multigen test
Fish	Oryzias latipes	Trans-generational test: F0 from 11-16 weeks post-fertilization (wpf),), F1 and F2 from 0-16 wpf	17-beta Trenbolone	0, 0.002, 0.005, 0.013, 0.032, 0.084 ug/L	F1 adult male VTG	1	5	0.013	0.032		USEPA 2013 ISR for the medaka Multigen test
Fish	Oryzias latipes	Trans-generational test: F0 from 11-16 weeks post-fertilization (wpf),), F1 and F2 from 0-16 wpf	17-beta Trenbolone	0, 0.002, 0.005, 0.013, 0.032, 0.084 ug/L	F1 adult female VTG	1	5	0.032	0.084		USEPA 2013 ISR for the medaka Multigen test
Fish	Oryzias latipes	Trans-generational test: F0 from 11-16 weeks post-fertilization (wpf),), F1 and F2 from 0-16 wpf	17-beta Trenbolone	0, 0.002, 0.005, 0.013, 0.032, 0.084 ug/L	F2 subadult male VTG	1	5	0.013	>0.013		USEPA 2013 ISR for the medaka Multigen test
Fish	Oryzias latipes	Trans-generational test: F0 from 11-16 weeks post-fertilization (wpf),), F1 and F2 from 0-16 wpf	17-beta Trenbolone	0, 0.002, 0.005, 0.013, 0.032, 0.084 ug/L	F2 subadult female VTG	1	5	0.013	>0.013		USEPA 2013 ISR for the medaka Multigen test
Fish	Oryzias latipes	Trans-generational test: F0 from 11-16 weeks post-fertilization (wpf),), F1 and F2 from 0-16 wpf	17-beta Trenbolone	0, 0.002, 0.005, 0.013, 0.032, 0.084 ug/L	F2 adult male VTG	1	5	0.013	>0.013		USEPA 2013 ISR for the medaka Multigen test
Fish	Oryzias latipes	Trans-generational test: F0 from 11-16 weeks post-fertilization (wpf),), F1 and F2 from 0-16 wpf	17-beta Trenbolone	0, 0.002, 0.005, 0.013, 0.032, 0.084 ug/L	F2 adult female VTG	1	5	0.013	>0.013		USEPA 2013 ISR for the medaka Multigen test
Fish	Oryzias latipes	Trans-generational test: F0 from 11-16 weeks post-fertilization (wpf),), F1 and F2 from 0-16 wpf	17-beta Trenbolone	0, 0.002, 0.005, 0.013, 0.032, 0.084 ug/L	F0 adult male gonad phenotype	1	5	0.084	>0.084		USEPA 2013 ISR for the medaka Multigen test
Fish	Oryzias latipes	Trans-generational test: F0 from 11-16 weeks post-fertilization (wpf),), F1 and F2 from 0-16 wpf	17-beta Trenbolone	0, 0.002, 0.005, 0.013, 0.032, 0.084 ug/L	F0 adult female gonad phenotype	1	5	0.084	>0.084		USEPA 2013 ISR for the medaka Multigen test
Fish	Oryzias latipes	Trans-generational test: F0 from 11-16 weeks post-fertilization (wpf),), F1 and F2 from 0-16 wpf	17-beta Trenbolone	0, 0.002, 0.005, 0.013, 0.032, 0.084 ug/L	F1 subadult male gonad phenotype	1	5	0.084	>0.084		USEPA 2013 ISR for the medaka Multigen test
Fish	Oryzias latipes	Trans-generational test: F0 from 11-16 weeks post-fertilization (wpf),), F1 and F2 from 0-16 wpf	17-beta Trenbolone	0, 0.002, 0.005, 0.013, 0.032, 0.084 ug/L	F1 subadult female gonad phenotype	1	5	0.013	0.032		USEPA 2013 ISR for the medaka Multigen test
Fish	Oryzias latipes	Trans-generational test: F0 from 11-16 weeks post-fertilization (wpf),), F1 and F2 from 0-16 wpf	17-beta Trenbolone	0, 0.002, 0.005, 0.013, 0.032, 0.084 ug/L	F1 adult male gonad phenotype	1	5	0.084	>0.084		USEPA 2013 ISR for the medaka Multigen test
Fish	Oryzias latipes	Trans-generational test: F0 from 11-16 weeks post-fertilization (wpf),), F1 and F2 from 0-16 wpf	17-beta Trenbolone	0, 0.002, 0.005, 0.013, 0.032, 0.084 ug/L	F1 adult female gonad phenotype	1	5	0.032	0.084		USEPA 2013 ISR for the medaka Multigen test
Fish	Oryzias latipes	Trans-generational test: F0 from 11-16 weeks post-fertilization (wpf),), F1 and F2 from 0-16 wpf	17-beta Trenbolone	0, 0.002, 0.005, 0.013, 0.032, 0.084 ug/L	F2 subadult male gonad phenotype	1	5	0.013	>0.013		USEPA 2013 ISR for the medaka Multigen test
Fish	Oryzias latipes	Trans-generational test: F0 from 11-16 weeks post-fertilization (wpf),), F1 and F2 from 0-16 wpf	17-beta Trenbolone	0, 0.002, 0.005, 0.013, 0.032, 0.084 ug/L	F2 subadult female gonad phenotype	1	5	0.013	>0.013		USEPA 2013 ISR for the medaka Multigen test
Fish	Oryzias latipes	Trans-generational test: F0 from 11-16 weeks post-fertilization (wpf),), F1 and F2 from 0-16 wpf	17-beta Trenbolone	0, 0.002, 0.005, 0.013, 0.032, 0.084 ug/L	F2 adult male gonad phenotype	1	5	0.013	>0.013		USEPA 2013 ISR for the medaka Multigen test
Fish	Oryzias latipes	Trans-generational test: F0 from 11-16 weeks post-fertilization (wpf),), F1 and F2 from 0-16 wpf	17-beta Trenbolone	0, 0.002, 0.005, 0.013, 0.032, 0.084 ug/L	F2 adult female gonad phenotype	1	5	0.013	>0.013		USEPA 2013 ISR for the medaka Multigen test

## Sheet: Population (Apical) Endpoints
Taxonomic Group	Species name	Study Type	Test Chemical	Concentrations Tested	Population-level Endpoint	Klimisch score for population level endpoint	Conceptual Framework Level for Population Level Endpoint	Population Level NOEC (ug/L)	Population level LOEC (ug/L)	Comments	Reference
Fish	Lepomis macrochirus (Bluegill)	Fry (28 days old) fed treated diets for 30 days, then fed untreated diets until maturity when sex was determined	trenbolone acetate	12.5, 25, 50 mg/kg	Sex ratio	2	4	<12.5 mg/kg	12.5 mg/kg	At 12.5 and 25 mg/kg the number of females was decreased and the number of intersex fish increased, whilst % male was unaffected. At 50 mg/kg both the % males and % females decreased, with increased % of intersex.	Al-Ablani & Phelps 2002
Fish	Lepomis macrochirus (Bluegill)	Fry (28 days old) fed treated diets for 30 days, then fed untreated diets until maturity when sex was determined	trenbolone acetate	50, 75, 100 mg/kg	Sex ratio	2	4	<50 mg/kg	50 mg/kg	Concentration dependent decrease in % males, whilst % females reduced to approx baseline of 20% (17 - 24%) across all treatments. Increase in number of intersex fish. Response in males appears to depend on dose and timing (cf lower concentration range above). Authors unable to provide explanation for this effect. Also stand in contrast to masulinisation achieved by same authors with aqueous immer…	Al-Ablani & Phelps 2002
Fish	Lepomis macrochirus (Bluegill)	Fry (28 days old) fed treated diets for 60 days, then fed untreated diets until maturity when sex was determined	trenbolone acetate	50 mg/kg	Sex ratio	2	4	no NOEC available	Single concentration tested 50 mg/kg	0% males, reduced % of females, increased % intersex and sterile fish	Al-Ablani & Phelps 2002
Fish	Pimephales promelas	21-d FSTRA, flow-through, measured	17b-trenbolone	0.005, 0.05, 0.5, 5.0, 50 ug/L	Egg Production	1	4	0.005	0.05	Reduced	Ankley et al. 2003
Fish	Pimephales promelas	21-d FSTRA, flow-through, measured	17b-trenbolone	0.005, 0.05, 0.5, 5.0, 50 ug/L	Female Body Weight	1	4	0.05	0.5	Increase in females	Ankley et al. 2003
Fish	Pimephales promelas	21-d FSTRA, flow-through, measured	17b-trenbolone	0.005, 0.05, 0.5, 5.0, 50 ug/L	Survival	1	4	>50	N/A	No effect on males or females	Ankley et al. 2003
Fish	Pimephales promelas	21-d FSTRA, flow-through, measured	17b-trenbolone	0.005, 0.05, 0.5, 5.0, 50 ug/L	Male Body Weight	1	4	>50	N/A	No effect in males	Ankley et al. 2003
Fish	Pimephales promelas	21-d FSTRA, flow-through, measured	17b-trenbolone	0.005, 0.05, 0.5, 5.0, 50 ug/L	Fertility	1	4	>50	N/A	No effect	Ankley et al. 2003
Fish	Pomoxis nigromaculatus (black crappie)	Immersion of fry for 5h/day every 3-5 days on 7 occassions between 40 and 66 dph	trenbolone acetate	1000 ug/L	Sex ratio	2	4	N/A	Single concentration tested: 1000 ug/L	100% male population achieved; gonadal morphology and histology of treated males was similar to control males; no intersex fish	Arslan & Phelps 2004
Fish	Pomoxis nigromaculatus (black crappie)	Immersion of fry for 5h/day every 3-5 days on 10 occassions between 45 and 86 dph	trenbolone acetate	1000 ug/L	Sex ratio	2	4	N/A	Single concentration tested: 1000 ug/L	100% male population achieved; gonadal morphology and histology of treated males was similar to control males; no intersex fish	Arslan & Phelps 2004
Fish	Oreochromis niloticus (Nile Tilapia)	2- hr immersions of fry (10 dpf) without ultrasound on 10 and 13 dpf	trenbolone acetate	100, 250 ug/L	Sex ratio	2	4	<100	100 ug/L	Both concentrations resulted in significantly higher proporitions of males. % not given in text, but approx. 88 and 93% at 100 and 250 ug/L, respectively, read from graphs.	Bart et al. 2003
Fish	Oreochromis niloticus (Nile Tilapia)	2- hr immersions of fry (10 dpf) with ultrasound on 10 and 13 dpf	trenbolone acetate	100, 250 ug/L	Sex ratio	2	4	<100	100 ug/L	Both concentrations resulted in significantly higher proporitions of males. Mean of 98% masulinisation across three replicates at 250 ug/L. Two replicates had 100% males. % males at 100 ug/L not given in text, but approx. 93%, read from graphs. Ultrasound treatment enhanced the effect of TBA.	Bart et al. 2003
Fish	Danio rerio	OECD TG 234. Zebrafish exposed from 1 h post fertilization to 60 days post hatch	17-beta Trenbolone (Sigma Aldrich)	0.001, 0.003, 0.01 and 0.03 µg/L	Altered Sex Ratio	2	4	0.003	0.01	At 0.01 µg/L, significant less phenotypic females were observed by gonad histology. No phenotypic females at 0.03 µg/L	Baumann et al., 2013
Fish	Danio rerio	OECD TG 234. Zebrafish exposed from 1 h post fertilization to 60 days post hatch	17-beta Trenbolone (Sigma Aldrich)	0.001, 0.003, 0.01 and 0.03 µg/L	Hatch	2	4	> 0.03	N/A	No effect at the highest test concentration	Baumann et al., 2013
Fish	Danio rerio	OECD TG 234. Zebrafish exposed from 1 h post fertilization to 60 days post hatch	17-beta Trenbolone (Sigma Aldrich)	0.001, 0.003, 0.01 and 0.03 µg/L	Mortality	2	4	>0.03	N/A	No effect at the highest test concentration	Baumann et al., 2013
Fish	Danio rerio	OECD TG 234. Zebrafish exposed from 1 h post fertilization to 60 days post hatch	17-beta Trenbolone (Sigma Aldrich)	0.001, 0.003, 0.01 and 0.03 µg/L	growth	2	4	>0.03	N/A	No effect at the highest test concentration	Baumann et al., 2013
Fish	Danio rerio	OECD TG 234. Zebrafish exposed from 1 h post fertilization to 100 days post hatch or 60 days post hatch and 40 days recovery	17-beta Trenbolone (Sigma Aldrich)	0.001, 0.003, 0.01 and 0.03 µg/L	growth (weight)	2	4	0.001	0.003	increased growth in both genders at 0.003 µg/L at 60 dph. Decreased growth at 0.01 and 0,03 R and 0.03 C	Baumann et al., 2014
Fish	Danio rerio	OECD TG 234. Zebrafish exposed from 1 h post fertilization to 100 days post hatch or 60 days post hatch and 40 days recovery	17-beta Trenbolone (Sigma Aldrich)	0.001, 0.003, 0.01 and 0.03 µg/L	Altered sex ratio	2	4	0.003	0.01	At 0.01 µg/L, significant less phenotypic females were observed by gonad histology at both 60 dph + 40 d recovery and 100 d continous exposure. No phenotypic females at 0.01 and 0.03 µg/L after recovery	Baumann et al., 2014
Fish	Danio rerio	OECD TG 234. Zebrafish exposed from 1 h post fertilization to 100 days post hatch: C or 60 days post hatch and 40 days recovery: R	17-beta Trenbolone (Sigma Aldrich)	0.001, 0.003, 0.01 and 0.03 µg/L	Mortality	2	4	>0.03	N/A	No effect at the highest test concentration	Baumann et al., 2014
Fish	Poecilia reticulata (guppy)	21-day flow-through exposure, followed by behaviour trials in clean water (15 mins duration)	17-beta Trenbolone	0.022 ug/L	Number of male courtshipt bouts in 15 mins	2	?	N/A	Single concentration tested : 0.022 ug/L	Exposure did not increase this male behaviour. However, both exposed and unexposed males performed fewer courting events when paired with exposed females. This parameter was also positively associated with male orange pigmentation and male condition index and negativelyassociated with female length.	Bertram et al. 2015
Fish	Poecilia reticulata (guppy)	21-day slow-through exposure, followed by behaviour trials in clean water (15 mins duration)	17-beta Trenbolone	0.022 ug/L	Number of male sneaked mating attempts in 15 mins	2	?	N/A	Single concentration tested : 0.022 ug/L	This parameter was varied significantly, with treatment, condition index and female length. Males in control treatment performed fewer sneaking attempts than any other combination. Unexposed males paired with exposed females snuck more than exposed males paired with exposed females. Condition index and female length were negatively associated with sneaking attempts.	Bertram et al. 2015
Fish	Poecilia reticulata (guppy)	21-day exposure, followed by behaviour trials in clean water (15 mins duration)	17-beta Trenbolone	0.022 ug/L	Number of times female actively associated with male (measure of mating intent)	2	?	N/A	Single concentration tested : 0.022 ug/L	Unexposed females associated 18.9% more frequently with exposed males than unexposed males.	Bertram et al. 2015
Fish	Poecilia reticulata (guppy)	21-day flow-through exposure, followed by behaviour trials in clean water (15 mins duration)	17-beta Trenbolone	0.022 ug/L	Male condition index	2	4	N/A	Single concentration tested : 0.022 ug/L	Males had higher condition index, as they were heavier than unexposed males	Bertram et al. 2015
Fish	Danio rerio	A two-generation test with zebrafisk starting with fertilized eggs from adults preexposed for 21 days and continuing until F2 reached 35 days. In total 177 days	17-beta trenbolone, Steraloids, UK	nominal concentrations of 1, 3, 10, 30 and 90 ng/L mean measured: 0.59, 1.1, 3.6, 14.9 and 31.4 ng/L	Fecundity and fertilization in F0 (parental generation)	2	5	<0.0006	0.0006	Decreased cummulative fecundity and increased fertilization at the two lowest test concentrations. No effect at higher concentrations.	Boettcher, 2011
Fish	Danio rerio	A two-generation test with zebrafisk starting with fertilized eggs from adults preexposed for 21 days and continuing until F2 reached 35 days. In total 177 days	17-beta trenbolone, Steraloids, UK	nominal concentrations of 1, 3, 10, 30 and 90 ng/L mean measured: 0.59, 1.1, 3.6, 14.9 and 31.4 ng/L	survival of F1 at 56 dph	2	5	<0.0006	0.0006	increased survival in the two lowest groups and decreased survival in the two highest groups	Boettcher, 2011
Fish	Danio rerio	A two-generation test with zebrafisk starting with fertilized eggs from adults preexposed for 21 days and continuing until F2 reached 35 days. In total 177 days	17-beta trenbolone, Steraloids, UK	nominal concentrations of 1, 3, 10, 30 and 90 ng/L mean measured: 0.59, 1.1, 3.6, 14.9 and 31.4 ng/L	F2 Length and weight	2	5	<0.0006	0.0006	At 28 days post hatch: significant increased length at 0.6 ng/L and decreased length at 1.1 ng/L. No effect on weight	Boettcher, 2011
Fish	Danio rerio	A two-generation test with zebrafisk starting with fertilized eggs from adults preexposed for 21 days and continuing until F2 reached 35 days. In total 177 days	17-beta trenbolone, Steraloids, UK	nominal concentrations of 1, 3, 10, 30 and 90 ng/L mean measured: 0.59, 1.1, 3.6, 14.9 and 31.4 ng/L	Growth in adult F1	2	5	0.0006	0.0011	increased growth in adult F1 at 1.1 ng. No effect in other groups	Boettcher, 2011
Fish	Danio rerio	A two-generation test with zebrafisk starting with fertilized eggs from adults preexposed for 21 days and continuing until F2 reached 35 days. In total 177 days	17-beta trenbolone, Steraloids, UK	nominal concentrations of 1, 3, 10, 30 and 90 ng/L mean measured: 0.59, 1.1, 3.6, 14.9 and 31.4 ng/L	Fecundity in F1 generation	2	5	0.0006	0.0011	increased fecundity at 1.1 ng/L. No fecundity measures in higher exposure groups due to lack of female fish.	Boettcher, 2011
Fish	Danio rerio	A two-generation test with zebrafisk starting with fertilized eggs from adults preexposed for 21 days and continuing until F2 reached 35 days. In total 177 days	17-beta trenbolone, Steraloids, UK	nominal concentrations of 1, 3, 10, 30 and 90 ng/L mean measured: 0.59, 1.1, 3.6, 14.9 and 31.4 ng/L	F2 hatching	2	5	0.0006	0.0011	delayed hatch but not difference in final hatching rate	Boettcher, 2011
Fish	Danio rerio	A two-generation test with zebrafisk starting with fertilized eggs from adults preexposed for 21 days and continuing until F2 reached 35 days. In total 177 days	17-beta trenbolone, Steraloids, UK	nominal concentrations of 1, 3, 10, 30 and 90 ng/L mean measured: 0.59, 1.1, 3.6, 14.9 and 31.4 ng/L	F2 survival	2	5	0.0006	0.0011	significant reduced survival rate after 21 and 28 days (not after 14 days)	Boettcher, 2011
Fish	Danio rerio	A two-generation test with zebrafisk starting with fertilized eggs from adults preexposed for 21 days and continuing until F2 reached 35 days. In total 177 days	17-beta trenbolone, Steraloids, UK	nominal concentrations of 1, 3, 10, 30 and 90 ng/L mean measured: 0.59, 1.1, 3.6, 14.9 and 31.4 ng/L	Sex ratio F1 (by histology)	1	5	0.0011	0.0036	One single female at 3.6 ng/L. all male populations at higher concentrations	Boettcher, 2011
Fish	Danio rerio	A two-generation test with zebrafisk starting with fertilized eggs from adults preexposed for 21 days and continuing until F2 reached 35 days. In total 177 days	17-beta trenbolone, Steraloids, UK	nominal concentrations of 1, 3, 10, 30 and 90 ng/L mean measured: 0.59, 1.1, 3.6, 14.9 and 31.4 ng/L	hatching of F1	2	5	0.031	No effect	hatch in all groups was above 95%	Boettcher, 2011
Fish	Danio rerio	A two-generation test with zebrafisk starting with fertilized eggs from adults preexposed for 21 days and continuing until F2 reached 35 days. In total 177 days	17-beta trenbolone, Steraloids, UK	nominal concentrations of 1, 3, 10, 30 and 90 ng/L mean measured: 0.59, 1.1, 3.6, 14.9 and 31.4 ng/L	fertilization of F2 eggs by the F1 generation	2	5	0.0011	No effect	No effect at 0.6 and 1.1 ng/L. No eggs at higher test concentrations	Boettcher, 2011
Fish	Cyprinidon variegatus (Sheepshead minnow)	Multigeneration study initiated with adult fish (F0) and continued until hatch of F3	17-beta Trenbolone (Purity 95%)	0.007, 0.027, 0.13, 0.87, 4.1 ug/L	F2 growth	1	5	<0.007	0.007	Fish were stat significantly longer,; difference is 0.2 cm	Cripe et al. 2010
Fish	Cyprinidon variegatus (Sheepshead minnow)	Multigeneration study initiated with adult fish (F0) and continued until hatch of F3	17-beta Trenbolone (Purity 95%)	0.007, 0.027, 0.13, 0.87, 4.1 ug/L	Cumulative embryo production (F2)	1	5	0.007	0.027		Cripe et al. 2010
Fish	Cyprinidon variegatus (Sheepshead minnow)	Multigeneration study initiated with adult fish (F0) and continued until hatch of F3	17-beta Trenbolone (Purity 95%)	0.007, 0.027, 0.13, 0.87, 4.1 ug/L	Reproductive rate (F1)	1	5	0.007	0.027		Cripe et al. 2010
Fish	Cyprinidon variegatus (Sheepshead minnow)	Multigeneration study initiated with adult fish (F0) and continued until hatch of F3	17-beta Trenbolone (Purity 95%)	0.007, 0.027, 0.13, 0.87, 4.1 ug/L	Reproductive rate (F2)	1	5	0.007	0.027		Cripe et al. 2010
Fish	Cyprinidon variegatus (Sheepshead minnow)	Multigeneration study initiated with adult fish (F0) and continued until hatch of F3	17-beta Trenbolone (Purity 95%)	0.007, 0.027, 0.13, 0.87, 4.1 ug/L	F2 and F3 survival (embryo hatching)	1	5	0.027	0.13	Survival only affected through embryo hatch. No effects on larval, juvenile or adult survival.	Cripe et al. 2010
Fish	Cyprinidon variegatus (Sheepshead minnow)	Multigeneration study initiated with adult fish (F0) and continued until hatch of F3	17-beta Trenbolone (Purity 95%)	0.007, 0.027, 0.13, 0.87, 4.1 ug/L	Sex ratio F1	1	5	0.027	0.13	Female/Male ratio was 0.28 at 0.13 ug/L and 0 at 0.87 ug/L	Cripe et al. 2010
Fish	Cyprinidon variegatus (Sheepshead minnow)	Multigeneration study initiated with adult fish (F0) and continued until hatch of F3	17-beta Trenbolone (Purity 95%)	0.007, 0.027, 0.13, 0.87, 4.1 ug/L	Cumulative embryo production (F1)	1	5	0.027	0.13		Cripe et al. 2010
Fish	Cyprinidon variegatus (Sheepshead minnow)	Multigeneration study initiated with adult fish (F0) and continued until hatch of F3	17-beta Trenbolone (Purity 95%)	0.007, 0.027, 0.13, 0.87, 4.1 ug/L	Cumulative embryo production (F0)	1	5	0.13	0.87		Cripe et al. 2010
Fish	Cyprinidon variegatus (Sheepshead minnow)	Multigeneration study initiated with adult fish (F0) and continued until hatch of F3	17-beta Trenbolone (Purity 95%)	0.007, 0.027, 0.13, 0.87, 4.1 ug/L	Reproductive rate (F0)	1	5	0.13	0.87		Cripe et al. 2010
Fish	Cyprinidon variegatus (Sheepshead minnow)	Multigeneration study initiated with adult fish (F0) and continued until hatch of F3	17-beta Trenbolone (Purity 95%)	0.007, 0.027, 0.13, 0.87, 4.1 ug/L	F1 survival (embryo hatching)	1	5	0.87	4.1	Survival only affected through embryo hatch. No effects on larval, juvenile or adult survival.	Cripe et al. 2010
Fish	Cyprinidon variegatus (Sheepshead minnow)	Multigeneration study initiated with adult fish (F0) and continued until hatch of F3	17-beta Trenbolone (Purity 95%)	0.007, 0.027, 0.13, 0.87, 4.1 ug/L	Sex ratio F2	1	5	>0.027	N/A	No effects in the remaining concs upt to 0.027 ug/L	Cripe et al. 2010
Fish	Cyprinidon variegatus (Sheepshead minnow)	Multigeneration study initiated with adult fish (F0) and continued until hatch of F3	17-beta Trenbolone (Purity 95%)	0.007, 0.027, 0.13, 0.87, 4.1 ug/L	F1 growth	1	5	see note	see note	Author's NOEC and LOEC: <0.007 and 0.007 ug/L, respectively. However, the LOEC identified by the authors is not biologically significant.	Cripe et al. 2010
Fish	Channel catfish	Fry fed TBA treated diets for 60 days, and then reared in clean water, with assessments at 120 days, 18 months and 3 years	trenbolone acetate	50 and 100 mg/kg	Sex ratio at 120 days	2	4	<50 mg/kg	50 mg/kg	All sampled fish were identified as males by dissection (N not given);	Davis et al. 2000
Fish	Channel catfish	Fry fed TBA treated diets for 60 days, and then reared in clean water, with assessments at 120 days, 18 months and 3 years	trenbolone acetate	50 and 100 mg/kg	Reduced weight and length at 18 months	2	4	<50 mg/kg	50 mg/kg	All treated fish were shorter and weighed less than control fish	Davis et al. 2000
Fish	Channel catfish	Fry fed TBA treated diets for 60 days, and then reared in clean water, with assessments of reproduction after 3 years (treated fish paired with untreated females)	trenbolone acetate	50 and 100 mg/kg	Reproduction	2	4	<50 mg/kg	50 mg/kg	Treated fish paired with untreated females spawned normally, with spawns appearing normal. However, none of the eggs developed, with no signs of fertilisation or development	Davis et al. 2000
Amphibians	Xenopus laevis	Exposure from 2 days post hatch to day 60	17-alpha Trenbolone	0, 0 (ethanol solvent control), 0.01, 0.1, and 0.5 ug/L	Developmental timing	3	4	0.1	0.5	slight decrease om average stage at termination from 50.6 in controls to 49.7 in 500 ng/L trenbolone group	Finch et al 2013
Amphibians	Xenopus laevis	Exposure from 2 days post hatch to day 60	17-alpha Trenbolone	0, 0 (ethanol solvent control), 0.01, 0.1, and 0.5 ug/L	growth	3	4	0.1	0.5	snout vent and body mass decreased compared to controls	Finch et al 2013
Amphibians	Xenopus laevis	Exposure from 2 days post hatch to day 60	17-alpha Trenbolone	0, 0 (ethanol solvent control), 0.01, 0.1, and 0.5 ug/L	suvival	3	4	>0.5	N/A	Significant loss of survival near end of study among all treatments and controls - 61% survival in the controls; no effect on day 60 survival in comparison to controls.	Finch et al 2013
Fish	Salvelinus fontinalis	all female gynogenetic brook trout sac fry were immersed in trenbolone acetate for 2 h	trenbolone acetate	400 µg/L	sex ratio	2	4	N/A	Only a single concentration was used in this study.	No effect on sex ratio by visual examination of gonads after 6-8 months depuration. Study not relevant due to exposure concentration and timing!	Galbreath & Stocks., 1999
Fish	Oreochromis aureus	blue tilapia sexually undifferentiated fingelings were fed for 28 days	trenbolone acetate	25, 50 or 100 mg/kg diet	sex ratio	2	4	< 25 mg/kg	25 mg/kg	>98% males in all tested doses (gonadal examination by microscope)	Galvez & Morrison., 1996
Fish	Oreochromis aureus	blue tilapia sexually undifferentiated fingelings were fed for 28 days	trenbolone acetate	25, 50 or 100 mg/kg diet	growth	2	4	>100 mg/kg	N/A	no effect in all tested doses	Galvez & Morrison., 1996
Fish	Oreochromis aureus	blue tilapia sexually undifferentiated fingelings were fed for 28 days	trenbolone acetate	25, 50 or 100 mg/kg diet	sex ratio	2	4	>100 mg/kg	N/A	no effect in all tested doses	Galvez & Morrison., 1996
Fish	Poecilia reticulata	21 d exposure of reproductively mature male and female guppies	17-beta Trenbolone (Sigma Aldrich)	0.00025, 0.0025 and 0.025 µg/L	risk-taking behavior (to be discussed how to define as population relevant)	2	?	0.00025	0.0025	Decreased risk taking behaviour (daphnia feeding) in males. Increased risk taking behaviour in females at 0.025 µg/L	Heinz et al., 2015
Fish	Cyprinodon variegatus	21 d exposure of reproductively mature male and female sheepshead minnow	17-beta Trenbolone (Sigma Aldrich)	0.005, 0.05, 5.0 µg/L	Fecundity	2	4	0.05	5	Decreased mean daily egg release	Hemmer et al., 2008
Fish	Cyprinodon variegatus	21 d exposure of reproductively mature male and female sheepshead minnow	17-beta Trenbolone (Sigma Aldrich)	0.005, 0.05, 5.0 µg/L	growth	2	4	0.05	5	increased female weight	Hemmer et al., 2008
Birds	Coturnix japonica (Japanese quail)	Reproduction assay with exposure from juvenile birds	17 β- Trenbolone (> 95 % purity)	5 and 20 ppm	Reproductiom	2	4	5 mg/kg	20 mg/kg		Henry et al. 2012
Fish	Carassius auratus	120 day exposure of juvenile carp	trenbolone acetate	300 mg/kg food	growth	2	4	N/A	Only a single concentration was used in this study.	increased weight after 120 days	Herrera et al., 2008
Fish	Danio rerio	OECD TG 234. Zebrafish exposed from fertilization to 59 days post hatch.	trenbolone acetate	0.0097, 0.023, 0.193, 2.779 µg/L	sex ratio	2	4	<0.0097	0.0097	all male population	Holbech et al., 2006
Fish	Danio rerio	OECD TG 234. Zebrafish exposed from fertilization to 59 days post hatch.	trenbolone acetate	0.0097, 0.023, 0.193, 2.779 µg/L	Mortality	2	4	> 2.779	N/A	No effect at the highest test concentration	Holbech et al., 2006
Mammals	Sprague-Dawley rats	Reproduction assay with maternal injection	17 β- Trenbolone	0; 0.1; 05, 1.0; 2.0 mg/day	Litter Survival	2	5	0.5 mg/day	1.0 mg/day		Hotchkiss et al. 2007a
Mammals	Sprague-Dawley rats	Reproduction assay with maternal injection	17 β- Trenbolone	0; 0.1; 05, 1.0; 2.0 mg/day	AGD, Vaginal opening (Development)	2	4	0.1 mg/day	0.5 mg/day		Hotchkiss et al. 2007a
Fish	Pimephales promelas	21-d FSTRA, flow-through, measured	17a-trenbolone	0.175, 0.7, 1.75, 3.5, 7.0 ug/L	Egg Production	1	4	<0.175	0.175	All treatments reduced fecundity	Jensen et al. 2006
Fish	Pimephales promelas	21-d FSTRA, flow-through, measured	17a-trenbolone	0.175, 0.7, 1.75, 3.5, 7.0 ug/L	Survival	1	4	>7.0	N/A	No effects on males or females	Jensen et al. 2006
Fish	Pimephales promelas	21-d FSTRA, flow-through, measured	17a-trenbolone	0.003, 0.01, 0.03, 0.1 ug/L	Survival	1	4	>0.1	N/A	No effects on males or females	Jensen et al. 2006
Fish	Pimephales promelas	21-d FSTRA, flow-through, measured	17a-trenbolone	0.003, 0.01, 0.03, 0.1 ug/L	Fertility	1	4	>0.1	N/A	No effect	Jensen et al. 2006
Fish	Pimephales promelas	21-d FSTRA, flow-through, measured	17a-trenbolone	0.003, 0.01, 0.03, 0.1 ug/L	Egg Production	1	4	Not reported	Not reported	Decreased egg production, EC50=0.011	Jensen et al. 2006
Cladoceran	Ceriodaphnia dubia	7-d three brood reproduction test, static-renewal, measured	17b-trenbolone	625, 2500, 5000, 10,000 ug/L	Neonate Production	1	4	2500	5000	Decreased neonate production	LaLone et al. 2013
Fish	Danio rerio	Zebrafish exposed from fertilization to 150 days post hatch. Thereafter 180 day depuration	trenbolone acetate	0.02 µg/L	sex ratio	2	4	N/A	Only a single concentration was used in this study.	all male population. Irreversible after 6 month depuration	Larsen et al., 2010
Fish	Danio rerio	Zebrafish exposed from fertilization to 150 days post hatch. Thereafter 180 day depuration	trenbolone acetate	0.02 µg/L	Male courtship behavior	2	?	>0.02	N/A	No difference in eight measured behavioral components in the courtship behavior of male zebrafish	Larsen et al., 2010
Amphibians	Pelophylax nigromaculatus	Tadpoles at Gosner stage 24/25 (5 dpf) were exposed in a static-renewal system till completion of metamorphosis at stage 42	17-beta Trenbolone (>98%)	0.1, 1, and 10 ug/L	Survival	2	4	<0.1	0.1	At 0.1 ug/L, survival was significantly decreased, but only to 90% of controls. Response was a monotonic decrease for survival. MoA may be specific to amphibians, due to androgenic effects on laryngeal hypertrophy and suffocation. Author also speculate that locomoter function (frail limbs) may have contributed to mortality in trenbolone exposed tadpoles.	Li et al., 2014
Amphibians	Pelophylax nigromaculatus	Tadpoles at Gosner stage 24/25 (5 dpf) were exposed in a static-renewal system till completion of metamorphosis at stage 42	17-beta Trenbolone (>98%)	0.1, 1, and 10 ug/L	Altered Sex Ratio	2	4	<0.1	0.1	Not an increasing sex reversal with increasing trenbolone concentration, seemed to plateau at 0.1 ug/L; no females starting at 0.1 ug/L	Li et al., 2014
Amphibians	Pelophylax nigromaculatus	Tadpoles at Gosner stage 24/25 (5 dpf) were exposed in a static-renewal system till completion of metamorphosis at stage 42	17-beta Trenbolone (>98%)	0.1, 1, and 10 ug/L	Body Weight	2	4	1	10		Li et al., 2014
Amphibians	Pelophylax nigromaculatus	Tadpoles at Gosner stage 24/25 (5 dpf) were exposed in a static-renewal system till completion of metamorphosis at stage 42	17-beta Trenbolone (>98%)	0.1, 1, and 10 ug/L	Body Length	2	4	>10	N/A	No Effect on body length at highest concentration tested	Li et al., 2014
Fish	Pimephales promelas	Modeling	17b-trenbolone	0.005, 0.05, 0.5, 5.0, 50 ug/L	Number of Animals	1	?	0.005	0.05	Population decrease	Miller and Ankley 2004
Fish	Danio rerio	Zebrafish exposed from fertilization to 60 or 230 days post hatch. Or to 60 days post hatch followed by 170 days depuration	17-beta Trenbolone (Steraloids)	0.009, 0.016, 0.026 µg/L	sex ratio	1	4	<0.009	0.009	skewed toward males at 9.2 ng/L. At 15.5 ng/L - all male population. Irreversible after 170 days depuration	Morthorst et al., 2010
Amphibians	Xenopus tropicalis	(Exp 1)Tadpoles were exposed starting at < 24 old to completion of metamorphosis in a continuous flow-through design; recovery group tp 6 wks post-metamorphosis	17-beta Trenbolone	(Exp 1) 0,0.078, 0.310, 1.25, 5 ug/L	growth	1	4	<0.078	0.078	Reduced body mass and length at 6 wks post metamorphosis	Olmstead et al., 2012
Amphibians	Xenopus tropicalis	(Exp 1)Tadpoles were exposed starting at < 24 old to completion of metamorphosis in a continuous flow-through design; recovery group tp 6 wks post-metamorphosis	17-beta Trenbolone	(Exp 1) 0,0.078, 0.310, 1.25, 5 ug/L	sex ratio	1	4	<0.078	0.078	75% male at 0.078	Olmstead et al., 2012
Amphibians	Xenopus tropicalis	(Exp 2) tadpoles were 48 hrs old (hatch) at start of exposure till completion of metamorphosis	17-beta Trenbolone	(Exp 2) 0, 0.0037, 0.011, 0.033, and 0.1 ug/L	Survival	1	4	0.033	0.1	mortalities occurred after tadpoles reached stage 58;	Olmstead et al., 2012
Amphibians	Xenopus tropicalis	(Exp 1)Tadpoles were exposed starting at < 24 old to completion of metamorphosis in a continuous flow-through design; recovery group tp 6 wks post-metamorphosis	17-beta Trenbolone	(Exp 1) 0,0.078, 0.310, 1.25, 5 ug/L	survival	1	4	0.078	0.31	mortalities occurred after tadpoles reached stage 58; only 5.6% survival at 0.310 ug/L; no survival at 1.25 ug/L	Olmstead et al., 2012
Amphibians	Xenopus tropicalis	(Exp 1)Tadpoles were exposed starting at < 24 old to completion of metamorphosis in a continuous flow-through design; recovery group tp 6 wks post-metamorphosis	17-beta Trenbolone	(Exp 1) 0,0.078, 0.310, 1.25, 5 ug/L	Developmental timing	1	4	1.25	N/A		Olmstead et al., 2012
Amphibians	Xenopus tropicalis	(Exp 2) tadpoles were 48 hrs old (hatch) at start of exposure till completion of metamorphosis	17-beta Trenbolone	(Exp 2) 0, 0.0037, 0.011, 0.033, and 0.1 ug/L	Developmental timing	1	4	>0.1	N/A		Olmstead et al., 2012
Amphibians	Xenopus tropicalis	(Exp 2) tadpoles were 48 hrs old (hatch) at start of exposure till completion of metamorphosis	17-beta Trenbolone	(Exp 2) 0, 0.0037, 0.011, 0.033, and 0.1 ug/L	Sex ratio	1	4	>0.1	N/A	Results similar at 100 ng/L treatment as in first experiment at 78 ng/L, but not statistically significant	Olmstead et al., 2012
Fish	Danio rerio	fish embryos were exposed from one day post hatch to 60 days post-hatch in a static renewal system	17-beta Trenbolone	0.01 and 0.05 ug/L	sex ratio	2	4	0.01	0.05	100% phenotypic male fish	Orn et al., 2014
Fish	Oryzias latipes	fish embryos were exposed from one day post hatch to 60 days post-hatch in a static renewal system	17-beta Trenbolone	0.01 and 0.05 ug/L	sex ratio	2	4	>0.05	N/A	no sex ratio changes in medaka; zebrafish more sensitive to this effect likely due to Juvenile hermaphroditism in zebrafish verses undifferentiated gonad directly developing to testes or ova in medaka	Orn et al., 2014
Fish	Oryzias latipes	sexually mature males and females exposed for 7 days in continuous static renewal system	17-beta Trenbolone	0, 0.05, 0.5, 5 ug/L	reproduction	2	4	0.05	0.5	cumulative egg production was 60 and 79% less in medaka exposed to 500 or 5,000 ng/L	Park et al., 2009
Fish	Oryzias latipes	sexually mature males and females exposed for 7 days in continuous static renewal system	17-beta Trenbolone	0, 0.05, 0.5, 5 ug/L	growth	2	4	>5	N/A		Park et al., 2009
Birds	Coturnix japonica (Japanese quail)	Reproduction assay with exposure of eggs	Trenbolone acetate	0.05; 0.5; 5; 50 µg/egg	onset on puberty, proctodeal gland	2	4	5 µg/egg	50 µg/egg	poor documentation, some results difficult to believe	Quinn et al. 2007a
Benthic Microbial Community	Mixed	Static, one dose, unmeasured	17b-trenbolone (presumed, not stated)	15 ug/L	Microbial "function"	4	5	N/A	Only a single concentration was used in this study.	Altered (e.g., N-acetyl-glucosamine activity decreased)	Radl et al. 2005
Benthic Microbial Community	Mixed	Static, one dose, unmeasured	17b-trenolone (presumed, not stated)	15 ug/L	Gene Pool (19 d after dose)	4	5	N/A	Only a single concentration was used in this study.	No effect	Radl et al. 2005
Fish	Oncorhynchus mykiss	Female rainbow trout exposed for 60-77 days until ovulation. Eggs collected and fertilized with control male sperm	trenbolone	0.035 µg/L	Eggs first cleavage, embryonic keel, and eyed stages. eye pigmentation at day 19	2	4	N/A	Only a single concentration of 0.035 ug/L was used in this study.	inhibition of eye development in unexposed F1 embryos	Schultz et al., 2008
Fish	Oncorhynchus mykiss	Female rainbow trout exposed for 60-77 days until ovulation. Eggs collected and fertilized with control male sperm	trenbolone	0.035 µg/L	Mortality	2	4	>0.035	N/A	no effect at first cleavage, embryonic keel and eyed stages (from 0-19 days post fertilization)	Schultz et al., 2008
Fish	Danio rerio	sexually mature males and females exposed for 14-21 days in continuous flow	17-beta Trenbolone	0, 0.05, 0.5, 5 ug/L	suvival and behavior	1	4	0.05	0.5	2 of 10 males in the 351 ng/L treatment died on day 3. Also Reduced activity at 3,440 ng/L observed on days 3 and 4	Seki et al., 2006
Fish	Oryzias latipes	sexually mature males and females exposed for 14-21 days in continuous flow	17-beta Trenbolone	0, 0.05, 0.5, 5 ug/L	suvival and behavior	1	4	>5	N/A		Seki et al., 2006
Fish	Pimephales promelas	sexually mature males and females exposed for 14-21 days in continuous flow	17-beta Trenbolone	0, 0.05, 0.5, 5 ug/L	suvival and behavior	1	4	>5	N/A		Seki et al., 2006
fish	Poecilia reticulata	exposure of guppy from 30-90 days post hatch + 40 days depuration	trenbolone acetate	300 mg/kg food	growth	2	4	N/A	Only a single concentration of 300 mg/kg food was tested in this study.	increased growth	Zamora et al., 2008
fish	Poecilia reticulata	exposure of guppy from 30-90 days post hatch + 40 days depuration	trenbolone acetate	300 mg/kg food	sex ratio	2	4	N/A	Only a single concentration of 300 mg/kg food was tested in this study.	100 % masculinization	Zamora et al., 2008
fish	Poecilia reticulata	exposure of guppy from 30-90 days post hatch + 40 days depuration	trenbolone acetate	300 mg/kg food	survival	2	4	>300 mg/kg food	N/A	no effect on survival	Zamora et al., 2008
Fish	Oryzias latipes	sexually mature males and females exposed for 7 days in continuous static renewal system	17-beta Trenbolone	0, 0.05, 0.5, 5 ug/L	reproduction	2	4	0.05	0.5	decreased egg production	Zhang et al 2008
Fish	Oryzias latipes	F1 fish exposed for 8 weeks post fertilization (F0 also exposed for 14-days);	17-beta Trenbolone	0, 0.013, 0.031 ug/L	histological phenotype of XX fish	2	3	0.013	0.031	4 XX males out of 15 total	Flynn et al 2013
Fish	Oryzias latipes	Trans-generational test: F0 from 11-16 weeks post-fertilization (wpf),), F1 and F2 from 0-16 wpf	17-beta Trenbolone	0, 0.002, 0.005, 0.013, 0.032, 0.084 ug/L	F0 adult male weight	1	5	0.084	>0.084		USEPA 2013 ISR for the medaka Multigen test
Fish	Oryzias latipes	Trans-generational test: F0 from 11-16 weeks post-fertilization (wpf),), F1 and F2 from 0-16 wpf	17-beta Trenbolone	0, 0.002, 0.005, 0.013, 0.032, 0.084 ug/L	F0 adult female weight	1	5	0.032	0.084		USEPA 2013 ISR for the medaka Multigen test
Fish	Oryzias latipes	Trans-generational test: F0 from 11-16 weeks post-fertilization (wpf),), F1 and F2 from 0-16 wpf	17-beta Trenbolone	0, 0.002, 0.005, 0.013, 0.032, 0.084 ug/L	F0 adult male length	1	5	0.084	>0.084		USEPA 2013 ISR for the medaka Multigen test
Fish	Oryzias latipes	Trans-generational test: F0 from 11-16 weeks post-fertilization (wpf),), F1 and F2 from 0-16 wpf	17-beta Trenbolone	0, 0.002, 0.005, 0.013, 0.032, 0.084 ug/L	F0 adult female length	1	5	0.084	>0.084		USEPA 2013 ISR for the medaka Multigen test
Fish	Oryzias latipes	Trans-generational test: F0 from 11-16 weeks post-fertilization (wpf),), F1 and F2 from 0-16 wpf	17-beta Trenbolone	0, 0.002, 0.005, 0.013, 0.032, 0.084 ug/L	F1 subadult male weight	1	5	0.084	>0.084		USEPA 2013 ISR for the medaka Multigen test
Fish	Oryzias latipes	Trans-generational test: F0 from 11-16 weeks post-fertilization (wpf),), F1 and F2 from 0-16 wpf	17-beta Trenbolone	0, 0.002, 0.005, 0.013, 0.032, 0.084 ug/L	F1 subadult female weight	1	5	0.013	0.032		USEPA 2013 ISR for the medaka Multigen test
Fish	Oryzias latipes	Trans-generational test: F0 from 11-16 weeks post-fertilization (wpf),), F1 and F2 from 0-16 wpf	17-beta Trenbolone	0, 0.002, 0.005, 0.013, 0.032, 0.084 ug/L	F1 subadult male length	1	5	0.084	>0.084		USEPA 2013 ISR for the medaka Multigen test
Fish	Oryzias latipes	Trans-generational test: F0 from 11-16 weeks post-fertilization (wpf),), F1 and F2 from 0-16 wpf	17-beta Trenbolone	0, 0.002, 0.005, 0.013, 0.032, 0.084 ug/L	F1 subadult female length	1	5	0.084	>0.084		USEPA 2013 ISR for the medaka Multigen test
Fish	Oryzias latipes	Trans-generational test: F0 from 11-16 weeks post-fertilization (wpf),), F1 and F2 from 0-16 wpf	17-beta Trenbolone	0, 0.002, 0.005, 0.013, 0.032, 0.084 ug/L	F1 adult male weight	1	5	0.084	>0.084		USEPA 2013 ISR for the medaka Multigen test
Fish	Oryzias latipes	Trans-generational test: F0 from 11-16 weeks post-fertilization (wpf),), F1 and F2 from 0-16 wpf	17-beta Trenbolone	0, 0.002, 0.005, 0.013, 0.032, 0.084 ug/L	F1 adult female weight	1	5	0.084	>0.084		USEPA 2013 ISR for the medaka Multigen test
Fish	Oryzias latipes	Trans-generational test: F0 from 11-16 weeks post-fertilization (wpf),), F1 and F2 from 0-16 wpf	17-beta Trenbolone	0, 0.002, 0.005, 0.013, 0.032, 0.084 ug/L	F1 adult male length	1	5	0.084	>0.084		USEPA 2013 ISR for the medaka Multigen test
Fish	Oryzias latipes	Trans-generational test: F0 from 11-16 weeks post-fertilization (wpf),), F1 and F2 from 0-16 wpf	17-beta Trenbolone	0, 0.002, 0.005, 0.013, 0.032, 0.084 ug/L	F1 adult female length	1	5	0.084	>0.084		USEPA 2013 ISR for the medaka Multigen test
Fish	Oryzias latipes	Trans-generational test: F0 from 11-16 weeks post-fertilization (wpf),), F1 and F2 from 0-16 wpf	17-beta Trenbolone	0, 0.002, 0.005, 0.013, 0.032, 0.084 ug/L	F2 subadult male weight	1	5	0.013	>0.013		USEPA 2013 ISR for the medaka Multigen test
Fish	Oryzias latipes	Trans-generational test: F0 from 11-16 weeks post-fertilization (wpf),), F1 and F2 from 0-16 wpf	17-beta Trenbolone	0, 0.002, 0.005, 0.013, 0.032, 0.084 ug/L	F2 subadult female weight	1	5	0.013	>0.013		USEPA 2013 ISR for the medaka Multigen test
Fish	Oryzias latipes	Trans-generational test: F0 from 11-16 weeks post-fertilization (wpf),), F1 and F2 from 0-16 wpf	17-beta Trenbolone	0, 0.002, 0.005, 0.013, 0.032, 0.084 ug/L	F2 subadult male length	1	5	0.013	>0.013		USEPA 2013 ISR for the medaka Multigen test
Fish	Oryzias latipes	Trans-generational test: F0 from 11-16 weeks post-fertilization (wpf),), F1 and F2 from 0-16 wpf	17-beta Trenbolone	0, 0.002, 0.005, 0.013, 0.032, 0.084 ug/L	F2 subadult female length	1	5	0.013	>0.013		USEPA 2013 ISR for the medaka Multigen test
Fish	Oryzias latipes	Trans-generational test: F0 from 11-16 weeks post-fertilization (wpf),), F1 and F2 from 0-16 wpf	17-beta Trenbolone	0, 0.002, 0.005, 0.013, 0.032, 0.084 ug/L	F2 adult male weight	1	5	0.013	>0.013		USEPA 2013 ISR for the medaka Multigen test
Fish	Oryzias latipes	Trans-generational test: F0 from 11-16 weeks post-fertilization (wpf),), F1 and F2 from 0-16 wpf	17-beta Trenbolone	0, 0.002, 0.005, 0.013, 0.032, 0.084 ug/L	F2 adult female weight	1	5	0.013	>0.013		USEPA 2013 ISR for the medaka Multigen test
Fish	Oryzias latipes	Trans-generational test: F0 from 11-16 weeks post-fertilization (wpf),), F1 and F2 from 0-16 wpf	17-beta Trenbolone	0, 0.002, 0.005, 0.013, 0.032, 0.084 ug/L	F2 adult male length	1	5	0.013	>0.013		USEPA 2013 ISR for the medaka Multigen test
Fish	Oryzias latipes	Trans-generational test: F0 from 11-16 weeks post-fertilization (wpf),), F1 and F2 from 0-16 wpf	17-beta Trenbolone	0, 0.002, 0.005, 0.013, 0.032, 0.084 ug/L	F2 adult female length	1	5	0.013	>0.013		USEPA 2013 ISR for the medaka Multigen test
Fish	Oryzias latipes	Trans-generational test: F0 from 11-16 weeks post-fertilization (wpf),), F1 and F2 from 0-16 wpf	17-beta Trenbolone	0, 0.002, 0.005, 0.013, 0.032, 0.084 ug/L	F0 adult male survival	1	5	0.084	>0.084		USEPA 2013 ISR for the medaka Multigen test
Fish	Oryzias latipes	Trans-generational test: F0 from 11-16 weeks post-fertilization (wpf),), F1 and F2 from 0-16 wpf	17-beta Trenbolone	0, 0.002, 0.005, 0.013, 0.032, 0.084 ug/L	F0 adult female survival	1	5	0.084	>0.084		USEPA 2013 ISR for the medaka Multigen test
Fish	Oryzias latipes	Trans-generational test: F0 from 11-16 weeks post-fertilization (wpf),), F1 and F2 from 0-16 wpf	17-beta Trenbolone	0, 0.002, 0.005, 0.013, 0.032, 0.084 ug/L	F1 subadult male survival	1	5	0.084	>0.084		USEPA 2013 ISR for the medaka Multigen test
Fish	Oryzias latipes	Trans-generational test: F0 from 11-16 weeks post-fertilization (wpf),), F1 and F2 from 0-16 wpf	17-beta Trenbolone	0, 0.002, 0.005, 0.013, 0.032, 0.084 ug/L	F1 subadult female survival	1	5	0.084	>0.084		USEPA 2013 ISR for the medaka Multigen test
Fish	Oryzias latipes	Trans-generational test: F0 from 11-16 weeks post-fertilization (wpf),), F1 and F2 from 0-16 wpf	17-beta Trenbolone	0, 0.002, 0.005, 0.013, 0.032, 0.084 ug/L	F1 adult male survival	1	5	0.084	>0.084		USEPA 2013 ISR for the medaka Multigen test
Fish	Oryzias latipes	Trans-generational test: F0 from 11-16 weeks post-fertilization (wpf),), F1 and F2 from 0-16 wpf	17-beta Trenbolone	0, 0.002, 0.005, 0.013, 0.032, 0.084 ug/L	F1 adult female survival	1	5	0.084	>0.084		USEPA 2013 ISR for the medaka Multigen test
Fish	Oryzias latipes	Trans-generational test: F0 from 11-16 weeks post-fertilization (wpf),), F1 and F2 from 0-16 wpf	17-beta Trenbolone	0, 0.002, 0.005, 0.013, 0.032, 0.084 ug/L	F2 subadult male survival	1	5	0.013	>0.013		USEPA 2013 ISR for the medaka Multigen test
Fish	Oryzias latipes	Trans-generational test: F0 from 11-16 weeks post-fertilization (wpf),), F1 and F2 from 0-16 wpf	17-beta Trenbolone	0, 0.002, 0.005, 0.013, 0.032, 0.084 ug/L	F2 subadult female survival	1	5	0.013	>0.013		USEPA 2013 ISR for the medaka Multigen test
Fish	Oryzias latipes	Trans-generational test: F0 from 11-16 weeks post-fertilization (wpf),), F1 and F2 from 0-16 wpf	17-beta Trenbolone	0, 0.002, 0.005, 0.013, 0.032, 0.084 ug/L	F2 adult male survival	1	5	0.013	>0.013		USEPA 2013 ISR for the medaka Multigen test
Fish	Oryzias latipes	Trans-generational test: F0 from 11-16 weeks post-fertilization (wpf),), F1 and F2 from 0-16 wpf	17-beta Trenbolone	0, 0.002, 0.005, 0.013, 0.032, 0.084 ug/L	F2 adult female survival	1	5	0.013	>0.013		USEPA 2013 ISR for the medaka Multigen test
Fish	Oryzias latipes	Trans-generational test: F0 from 11-16 weeks post-fertilization (wpf),), F1 and F2 from 0-16 wpf	17-beta Trenbolone	0, 0.002, 0.005, 0.013, 0.032, 0.084 ug/L	F0 adult fecundity	1	5	0.032	0.084		USEPA 2013 ISR for the medaka Multigen test
Fish	Oryzias latipes	Trans-generational test: F0 from 11-16 weeks post-fertilization (wpf),), F1 and F2 from 0-16 wpf	17-beta Trenbolone	0, 0.002, 0.005, 0.013, 0.032, 0.084 ug/L	F0 adult fertility	1	5	0.032	0.084		USEPA 2013 ISR for the medaka Multigen test
Fish	Oryzias latipes	Trans-generational test: F0 from 11-16 weeks post-fertilization (wpf),), F1 and F2 from 0-16 wpf	17-beta Trenbolone	0, 0.002, 0.005, 0.013, 0.032, 0.084 ug/L	F1 hatch	1	5	0.084	>0.084		USEPA 2013 ISR for the medaka Multigen test
Fish	Oryzias latipes	Trans-generational test: F0 from 11-16 weeks post-fertilization (wpf),), F1 and F2 from 0-16 wpf	17-beta Trenbolone	0, 0.002, 0.005, 0.013, 0.032, 0.084 ug/L	F1 adult fecundity	1	5	0.013	0.032		USEPA 2013 ISR for the medaka Multigen test
Fish	Oryzias latipes	Trans-generational test: F0 from 11-16 weeks post-fertilization (wpf),), F1 and F2 from 0-16 wpf	17-beta Trenbolone	0, 0.002, 0.005, 0.013, 0.032, 0.084 ug/L	F1 adult fertility	1	5	0.013	0.032		USEPA 2013 ISR for the medaka Multigen test
Fish	Oryzias latipes	Trans-generational test: F0 from 11-16 weeks post-fertilization (wpf),), F1 and F2 from 0-16 wpf	17-beta Trenbolone	0, 0.002, 0.005, 0.013, 0.032, 0.084 ug/L	F2 hatch	1	5	0.013	>0.013		USEPA 2013 ISR for the medaka Multigen test
Fish	Oryzias latipes	Trans-generational test: F0 from 11-16 weeks post-fertilization (wpf),), F1 and F2 from 0-16 wpf	17-beta Trenbolone	0, 0.002, 0.005, 0.013, 0.032, 0.084 ug/L	F2 adult fecundity	1	5	0.013	>0.013		USEPA 2013 ISR for the medaka Multigen test
Fish	Oryzias latipes	Trans-generational test: F0 from 11-16 weeks post-fertilization (wpf),), F1 and F2 from 0-16 wpf	17-beta Trenbolone	0, 0.002, 0.005, 0.013, 0.032, 0.084 ug/L	F2 adult fertility	1	5	0.013	>0.013		USEPA 2013 ISR for the medaka Multigen test
