# Supplementary material for: Recommended Approaches to the Scientific Evaluation of Ecotoxicological Hazards and Risks of Endocrine-Active Substances
Source: Integr Environ Assess Manag. Author manuscript; Available in PMC 2018 Aug 1. (PMC6069525; doi:10.1002/ieam.1885)
Supplement: Supplement13 [file NIHMS1500348-supplement-Supplement13.xlsx]

## Sheet: Sheet1
					ToxRtool			Relevance
Reference	Taxa concerned	In vitro, in vivo, ex vivo	Parent or metabolite	Proposed OECD CF position	Classification	Reviewer revised? (Y/N)	Reliability comments	Mechanism?	Adverse (apical) effect?	Suitable for hazard/risk assessment (Y/N)?	Lifestage (embryo, juvenile, adult)	Findings	Generic issues
Bayley et al 2003	Fish	In vivo	P	1	3	N	Test material uncertain No solvent-free control No dose verification No in test environmental parameters	N	Y	N	Adult	Reproduction- ♂ dietary exposure to nominally 1.0 and 10 µg Vz/mg dry food for 30-days ↓ first clutch size produced by unexposed virgin ♀s. ♀ dietary exposure to nominally 0.1, 1.0 and 10 µg Vz/mg dry food for 30-days had no effect on first clutch size sired by unexposed ♂s. Sperm counts- ♂ dietary exposure from to nominally 1.0 and 10 µg Vz/mg dry food for 30-days ↓ sperm count. Sexual displays-…
Vilkas 1978a	Fish	In vivo	P	1	1	N	Assumed	N	Y	Y	Juvenile	VZ was not well described used as a negative control.
Munk 1980	Fish	In vivo	P	1	1	N	Assumed	N	Y	Y	Juvenile	Concentrations tested: 60 ug/L, 255 ug/L and 450 ug/L. Metabolomic changes in urine of male fathead minnows as observed by NMR; at highest concentration 450 ug/L saw increases in taurine, lactate, acetate and formate and decrease in hippurate and alanine after 21 days. Fewer changes in metabolites at lower concentrations. Many changes in unknowns, PCA analysis for the mid concentration large vari…
Vilkas 1978b	Fish	In vivo	M	1	1	N	Assumed	N	Y	Y	Juvenile	Nominal concentrations only (100, 400, 800 ug/L), only duplicate tanks but 3 fish per tank sampled for each day, 7, 15, 30 days of exposure; no difference in 11-KT or E2, but dose-dependent difference in ratio of E2/11 kt  with dose; LH increased by day 30 at lowest concentration only, but good correlation between LH and 11 KT; GnRH decreased at day 7 in all but increased at day 30 in lowest con…
Vilkas 1978d	Fish	In vivo	M	1	1	N	Assumed	N	Y	Y	Juvenile	Nominal concentrations: 100, 400, 800 ug/L. Includes Table 1 -- comparison to other studies. No change in GSI, no change in E2, in 11-KT at 100 ug/L and  at 800 ug/L. Decrease is sperm volume, motility and velocity in dose response, signif only at 800 ug/L
Vilkas 1978c	Fish	In vivo	P	1	1	N	Assumed	N	Y	Y	Juvenile	Nominal concentrations 10-6M; 10-8M; 10-10M. All  for calling activity and changed vocalization composition: heard growling, ticking and rasping.  Clicks. Apparently all signifcant.
Munk 1990	Fish	In vivo	M	1	1	N	Assumed	N	Y	Y	Juvenile	Actual concentrations measured, VZ 250 ug/L and 25 ug/L. Measured metabolites but did not report data with them. Dose response reduction of spiggin. Graphs are plotted with nominal concentrations. VZ decreased by 90% in 48 h. 21 day exposure.
Baatrup and Junge 2001	Fish	In vivo	P	1	3	N	Test material uncertain No solvent-free control No dose response No dose verification No in test environmental parameters No dose response	N	Y	N	Adult	Nominal concentrations in the food -- 0.2, 2, 20 and 200 ug/fish. No observable effects in testis structures. Other antiandrogens used included p,p DDE and flutamide
Bayley, Junge & Baatrup 2002	Fish	In vivo	P	1	3	N	Test material uncertain No solvent-free control No dose response No dose verification No in test environmental parameters No dose response	N	Y	N	Adult and juvenile	Nominal Concentration VZ -2,500 ug/L and of Ronilan, 2,500 and 5,000 ug/L. Active fraction of VZ in the Ronilan is 50%. No testis-ova in the VZ treatment -- equal M and F. Spermatogenesis was inhibited since spermatocytes were delayed in maturation. No effects in females. Some ova-testis in the high treatment with Ronilan. Effects on testicular development
US-EPA 2007 ISR fish short term reproduction test	Fish	In vivo	P	3	1	N	Assumed	Y	Y	E	Adult	Transcriptomics exp -- based on range finding exp --nominal concentrations of 11 KT, Flu, Vz are 100, 1000 and 100 ug/L respectively. End points for range finding exp were growth and intersex, not reported here. Interesting point is the expression pattern for VZ looks like FLU.
Pottinger et al 2013	Fish	In vivo	P	3	2	Y	No data on environmental parameters or replication so classification changed manually	Y	N	N	Adult	ELS -- range of concentrations 75, 150, 300, 600, 1200 ug/L VZ exposure duration 35 days, grow out to maturity in clean water; adults reproductive M & F 200 and 700 ug/L, 21 day. ELS -- only highest concentration  growth -- no other effects on reproduction. Adults -- were not able to assess effect on egg production;  female GSI only high dose; male E2; no differrernce in histopath of testis; M…
Crain et al 1997	alligators	in vivo										VZ actual concentrations: 60, 255, 450 ug/L; 21 day repro study; cumulative egg number at all doses, no eggs at highest dose, dose response;  males tubercles two highest conc,  males dorsal fat pad highest conc; female  plasma Vtg two highest conc; no effect on plasma T in F, but  ex vivo synthesis of T at all conc; no effect in F on ex vivo E2. Male FHM  Ex vivo 11 KT syntheis two highest …
Ekman et al., 2007	Fish	In vivo	P	1	3	N	Test material was fine, no vehicle added	N	N	N	Adult	VZ actual concentrations: 609, 632, 567 ug/L for 24, 48 and 96 h, respectively. microarray at all three time points for testes and at 48 and 96 h for ovary. Expression patterns compared to FLU; similarities in gene expression patterns for VZ and FLU, consistent with anti androgen MOA. Shared pathways(1) integrin and actin signaling, (2) nuclear receptor 5A1 signaling, (3) fibroblast growth factor…
Golshan 2014	fish	In vivo	p	2	3	N	only nominal concentrations stated, some issues with PCR	Y	N	N	Adult	Nominal concentrations only (100, 400, 800 ug/L), only duplicate tanks but 3 fish per tank sampled for each day, 7, 15, 30 days of exposure; no difference in 11-KT or E2, but dose-dependent difference in ratio of E2/11 kt  with dose; LH increased by day 30 at lowest concentration only, but good correlation between LH and 11 KT; GnRH decreased at day 7 in all but increased at day 30 in lowest con…
Hatef 2012	fish	in vivo	p	2	3	N	Only nominal concentrations stated	Y	Y	N	adult	Nominal concentrations: 100, 400, 800 ug/L. Includes Table 1 -- comparison to other studies. No change in GSI, no Change in E2, in 11-KT at 100 ug/L and  at 800 ug/L. Decrease is sperm volume, motility and velocity in dose response, signif only at 800 ug/L
Hoffmann 2010	Xenopus	In vivo	p	1	3	N	Only nominal concentrations stated	Y	Y	N	Adult	Nominal concentrations 10-6M; 10-8M; 10-10M. All  calling activity and changed vocalization composition: heard growling, ticking and rasping.  Clicks. Apparently all signifcant.
Katsiadaki 2006	fish	In vivo	P & M	1	3	N	measured concentrations	Y	Y	N	Adult	Actual concentrations measured, VZ 250 ul/L and 25 ug/L. Measured metabolites but did not report data with them. Dose reponse reduction of spiggin. Graphs are plotted with nominal concentrations. VZ decreased by 90% in 48 h. 21 day exposure.
Kinnberg 2003	fish	In vivo	p	2	3	N	nominal concentrations	N	Y	N	Adult	Nominal concentrations in the food -- 0.2, 2, 20 and 200 ug/fish. No observable effects in testis structures. Other antiandrogens used included p,p DDE and flutamide
Kiparissis-2003	Fish	In vivo	P	2	3	N	nominal concentrations	N	Y	N	embryo-> adult	Nominal Concentration VZ -2,500 ug/L and of Ronilan, 2,500 and 5,000 ug/L. Active fraction in the Ronilan is 50%. No testis-ova in the VZ treatment -- equal M and F. Spermatogenesis was inhibited since spermatocytes were delayed in maturation. No effects in females. Some ova-testis in the high treatment with Ronilan. Effects on testicular development
Leon 2008	fish	In vivo	P	1	3	N	Nominal concentrations	Y	N	N	7 days post hatch	Transcriptomics exp -- based on range finding exp --nominal concentrations of 11 KT, Flu, Vz are 100, 1000 and 100 ug/L respectively. End points for range finding exp were growth and intersex, not reported here. Interesting point is the expressionpattern for VZ looks like FLU.
Makynen 2000	fish fathead minnow	In vivo	P & M	1	3	N	measured concentrations	N	Y	Y	6 day post hatch and adults	ELS -- range of concentrations 75, 150, 300, 600, 1200 ug/L VZ exposure duration 35 days, grow out to maturity in clean water; adults reproductive M & F 200 and 700 ug/L, 21 day. ELS -- only highest concentration  growth -- no other effects on reproduction. Adult -- were not able to assess effect on egg production;  female GSI only high dose; male E2; no differrernce in histopath of testis; M1…
Martinovic 2008	fish fathead minnow	In vivo	P	1	3	N	measured concentrations	y	y	y	reproductive adults	VZ actual concentrations: 60, 255, 450 ul/L; 21 day repro study; cumulative egg number at all doses, no eggs at highest dose, dose response;  males tubercles two highest conc,  males dorsal fat pad highest conc; female  plasma Vtg two highest conc; no effect on plasma T in F, but  ex vivo synthesis of T all conc; no effect in F on ex vivo E2. Male FHM  Ex vivo 11 KT syntheis two highest con…
Martinovic 2011	fish zebrafish	In vivo	P	1	3	N	measured concentrations	Y	N	Y	reproductive adults	VZ actual concentrations: 609, 632, 567 ug/L for 24, 48 and 96 h. microarray at all three time points for testes and at 48 and 96 h for ovary. Expression patterns compared to FLU; similarities in gene expression patterns for VZ and FLU, consistent with anti androgen MOA. Shared pathways(1) integrin and actin signaling, (2) nuclear receptor 5A1 signaling, (3) fibroblast growth factor receptor sign…
Christian et al 2014	Marine mammal	In vitro	P	2			Test material not described; No fetal bovie serum (FBS) used to avoid hormone contamination of cell culture; chemical exposure delayed after seeding cell culture to allow stress from seeding to subside;	Y	N	N	MDA-kb2 cells with murin mammalian tumor virus-luciferase	VZ lead to 70% maximal inhibition of the DHT response (androgen receptor reporter gene assay); VZ showed a clear dose-response curve; the hypothesis that antiandrogenic activity of mixtures of azole fungicides and VZ generally interact according the CA (concentration additive) model was confirmed by 1)analysis of the itneractions by direct comparison of dose-response curves with estimated dose-re…
Christiansen et al 2008	Rat	In vivo	P	4 (prenatal dev tox)			Source of VZ provided; only two dose levels; vehicle control only; no tabular results for this study provided;	Y	Y, hypospadia	Y	Embryo (GD 7-21) and through PND 16.	VZ, at a dose of 95.9 mg/kg by gavage GD 7-21 and PND 1-16, resulted in significant increases in malformations in male offspring at PND 47. VZ, as part of a mixture and alone at a dose of 24.5 mg/kg, produced no malformations.
Christiansen et al 2009	Rat	In vivo	P	4(prenatal dev tox)			Dose-ranging study to deteriine dose range from no effect to complete feminization (determined by measurements of AGD and nipple retention); evaluation of endpoints using a 3 point score explained; data was normalized over a 3 year study period;	Y	Y	Y	Only reporting dose-response data for individual VZ exposure; mixture data not relevant to this review; Data not supplied in this publication - Need Supplemental Material Table 4; Narrative: Nipple retention was noted at "lowest doses" and AGD effects almost as sensitive followed by reductions in prostate, LABC weights and genital malformations. "VZ was active in a narrower range (than finasterid…
Clement et al 2010	Rat	In vitro, in vivo, ex vivo	P	2(transcriptional)			In vivo, VZ given as IP injection and at a high dose - 100mg/kg-day on days E8-E-14 of pregnancy; DMSO vehicle control.	Y	Y	N	Embryo	Histological evalution of testes from embryos at E13, E14 and E 16 of dams exposed from E8-E14 of pregnancy showed no morphological changes in testes compared with controls; transcriptome alterations were determined in these tissues and significant differences compared with controls were identified - and would be consistent with VZ causing post-transcriptional changes. In addition to in vivo trea…
Colbert et al 2005	Rat	in vivo	P	4(dev neurotox, sexual behavior)			All animals fed standard pellet chow; only 8 and 7 dams in the 1.5 mg/kg and 12 mg/kg group,respectively; all animal procedures complied with NIH guidelines; litter was unit of analysis;	Y	Y	Y	Embryo, juvenile	VZ at 0, 1.5, 3,6 or 12 mg/kg maternal wt via gavage daily from GD14 to PND3 to coincide with sexual differentiation in the rat. Dose designed to be below the LOAEL of 11.5 mg/kg/day, which results in an adverse effect of retention of nipples and areolas in immature male offspring. Results: no gross maternal or neonatal tox; no sign. difference in total play behaviors for either sex but sign. mor…
Cowin et al 2010	Rat	in vivo	P	4(prenatal dev tox)			Animal procedures in accordance with Nat Health and Med Research Council guidelines; VZ purity given; only two doses; high dose (100 mg/kg) chosen to ensure effect; vehicle control used;	Y	Y, postpubertal prostatitis	N	Embryo	VZ was given in utero at high dose(100mg/kg/day) to cause known effects on male genitalia and postpubertal prostatitis; PND 28 male offspring were given either low or high dose testosterone qod for 4 wks and at PND 56 euthanized and external genitalia were examined; histochemical analysis of prostate tissue was performed; RNA expression was examined; Findings: AGD affected by VZ exposure was reve…
Cowin et al 2008	Rat	in vivo	P	4(prenatal dev tox)			Animal procedures in accordance with Nat Health and Med Research Council guidelines; VZ purity given; only two doses; high dose (100 mg/kg) chosen to ensure effect; vehicle control used;	Y	Y, postpubertal prostatitis	N	Embryo	AGD in ♂ pups was signicantly reduced at all ages in the VZ grop compared with control; sign. ↑in undescended testes in tx group; malformations of external genitalia inlcuded cleft prepuce, incomplete preputial separaion, cleft phallus, and hypospadias occurred in 47% of treated pups compared with none in controls; normal prostate development until puberty with early onset prostate inflammation (…
Crain et al 1997	Alligator/Reptile	In vitro, in vivo, ex vivo	P	2			Alligator eggs were collected from a "control" lake (nonpolluted) and used as the test organism; VZ and Tamoxifen were used as endocrine-disrupting standards with another non-treatment control for tests with two herbicides. Tx's applied topically to eggshells with ethanol at stage 21; VZ was dosed at 0.14, 1.4 and 14 ppm; 5 eggs in each tx group; eggs were incubated at ♂ and♀ producing temps.	Y	N	N	Embryo	Aromatase activities for hatchlings (at male and at female-producing temperatures) were not signficantly different than controls.
Crews et al 2012	Rat	In vivo	P	1 (nonstandardized test)			This is an epigenetic study of transgenerational effects; F0 ♀ were injected with VZ 100 mg/kg/day E8-E12 then F2 were bred to generate F3; F3 unexposed rats were studied for behaviorial responses to chronic restraint stress.	N(?)	N	N		F3 generation vinclozolin-lineage and DMSO control-lineage male rats were selected out of litters from untreated F2 generation mothers.
Crews et al 2007	Rat	In vivo	P	1 (nonstandardized test)				N(?)	N	N	Embryo	F0 females treated, by injection, with 100 m g/kg/day VZ;by PND 180-420 85% of F3 ♂s had at least one of the following phenotypes: prostate and kidney lesions, testis abnormalities and azoospermia or tumors; these conditions normally do not manifest except in aged (24 months) untreated rats.
Ducrot et al 2010	Snail	In vivo	P	4(Mollusc Partial Life Cycle Assays			VZ purified from Ronilon to 97% pure crystals; OECD guidelines for ensuring physio-chemical stability of chamber follwed; 21-day exposure (OECD quidelines recommend 28 days; strategy for test concentrations well discussed; test concentrations: 0, 0.025, 0.25, 2.5, 25, 250 and 2500 µg/L;	Y	Y	N	Juveniles, sub-adults, young adults and adults	Increased mortality only in adult cohort in high dose group (2500 µg/L); behavioral effects (gathering on bottom and decreased feeding at 250 and 2500 µg/L and no feeding in high dose; Mean cumulated fecundity of controls was reduced by 31, 54, 77 and 100% in young adults exposed to nominal VZ concentrations of 0.025, 0.25, 25 and 2,500 lg/L, respectively, showing that cumulated fecundity was sig…
Ekman et al 2007	Fish/Rat	In vitro, in vivo, ex vivo	M	1(Metabolite profiles)			NMR; lyophilized dilute fish urine for comparison with rat urine; VZ purity given;	N	N	N	adults	This was a preliminary study for determing the feasability of using male fathead minnow urine as a biofluid for NMR-based metabolomic assessment of chemical exposures. NMR profiles for urine from unexposed fish was compared to that of VZ exposed fish, however, none of the analytic measures appear relevant to this review.
Elzeinova et al 2008	Mouse	In vivo	P	4(prenatal dev tox)			Pure VZ administered in drinking water; Pregnant mice dosed from GD5-22 and F1 gen dosed PND 23-44; oral dose VZ 1mg/kg/day; only 16 F0 dams and 14 ♂ offspring tested - 10 controls.	Y	Y	Y	Embryo, juvenile	Sperm count decreased in F0/F1, sperm head abnormalties increased in F0/F1, apoptosis if VZ-treated spermatozoa was increased F0/F1, AGD decreased in F0, body weight decreased in F0, prostate weight decreased in F0/F1, testes weight decreased in F1.
Eling et al 2002	Transfected Human AR expression vector Monkey kidney CV1 cells	In vitro	M (M2)	2(luciferase transporter gene assay)				Y	N	N	N/A	The ability of M2 to inhibit trancription (of androgen-dependent genes) was greater at low concentrations of androgen (5α-dihydrotstosterone) and androgen receptor. The response-surface model predicts that both are critical for sensitivity to the inhibitory effects of an androgen antagonist (VZ).
Flynn et al 2001	Rat	In vivo	P	4			Soy and alfalfa -free diet, NIH-31pellet diet; VZ purity given as 99%, VZ dosed 0, 10, 150 or 750 ppm; 12 animals per group; feed was analyzed for strength; pregnant dams were orally dosed with feed GD 7-PND 22; offspring continued on VZ dosed feed until PND 77; animal procedures approved by NCTR Institutional Animal Care and Use Comittee;	N	Y	Y	Embryo, juvenile, adult	No VZ effects on dam food intake, gestional duration, total pups/litter, live pups/litter, sex ratio, average pup weight. High dose ♀ were significantly less active in running wheel assessments than males but no effect on open field activity or play behavior; there was an overall treatment effect on intake of plain water when saccharin-flavored water was available but no treatment effect in intak…
Freyburger et al 2010	Rat recom fusion protein (ligand binding domain identical to that of human AR)	In vitro	P	2			Three independent experiments per compound tested; good agreement with model outcomes and published data re: ranking AR-binding affinity; VZ purity given;	Y	N	N		Tested a model protocol for recombinant AR binding assay using two reference compounds (DHT and androstenedione) with ten test compounds of varying affinity for AR, including VZ.
Freyburger et al 2010	PALM cell line	In vitro	P	2			Three independent experiments per compound tested; good agreement with model outcomes and published data re: ranking AR-binding affinity; VZ purity given; The assay was used in a "real world scenario" for VZ - as if its agonist/antagonist activity at the AR was unknown; screening was performed to determine appropriate test concentrations;	Y	N	N		Flutamide was used as the reference for anti-androgenicity and VZ was tested for AR antagonism in the presence of 0.2 MDHT (17α-methyldihydrotestosterone). VZ was able to suppress MDHT-induced luciferase acitivity.
Gillette et al 2014	Rat	In vivo	P	1 (nonstandardized test)			F0 dams were IP injected E8-E14 with 100 mg/kg/day VZ or DMSO; three gens bred; F3 animals with no VZ burden were exposed to chronic restraint stress in adolescence and had behavioral testing, CNS histochemistry and transcriptome analysis as adults.	N(?)	N	N		Five sets of comparisons were made: control-nonstress vs control stress; control-nonstress vs. VZ nonstress; Control-nonstress vs VZ stress; VZ stress vs. VZ nonstress and Control-nonstress, VZ-stress. 1) Males exposed to CRS showed decreased anxiety behaviors as adults. 2)VZ exposure not associated with behavioral effects in males or females. 3)Social behavior was not strongly affected by VZ or …
Giusti et al 2014	Mollusc (Snail)	In vivo	P	4(Mollusc Partial Life Cycle Assays			VZ purity given, concentration of exposure based on earlier range finding tests; only a single VZ concentration tested (100µL/L); water and solvent controls were used; six replicates of 5 snails each used for VZ exposure; nominal and average exposure concentrations evaluated; positive and negative controls were used (testosterone/EE2).	Y	Y	N	VZ exposure did not induce significant mortality; growth was not affected; oviposition and fecundity were not signficantly altered; VZ sign. Decreased the mean number of eggs/clutch; although VZ caused frequent egg polyembyrony and other egg abnormalities were detected, egg quality could not be reliably evlauated due to an (apparent) artifact outcome with the EE2 control (effect as expected at a …
McGary et al 2001	Japanese Quail	In vivo	parent	1	3	Y	route of exposure injection into egg	gonadotropin inhibition	Y	Y	Adult	suggests VIN affecting male reproductive behavior in birds via decrease in GnRh in males but not females, no effects on estradial or androgen levels, GnRh measured in POA and ME. Main effect was delay in maturation of males and decrease in copulatory behavior
Ottinger et al 2005	Japanese Quail	In vivo	parent	3	3	N	review paper of multiple EDC's	gonadotropin inhibition	Y	Y	Adult	review paper of EDC's, VIN one of many, McGary work above cited, no new information
Ottinger et al 2009	Japanese Quail	In vivo	parent	3	3	N	review paper of multiple EDC's	gonadotropin inhibition	Y	N	Adult	review paper of EDC's, VIN one of many, McGary work above cited, no new information
Niemann et al 2003	Japanese Quail	In vivo	parent	1	1	N	inhibition of spermatogenesis at 482 ppm	maternal transfer of VIN	Y	Y	Adult	Test Concentrations:Nominal 0, 125, and 500 ppm, measured 124.5, and 482.65. Good paper that suggests VIN mode of action for birds, shows some evidence of maternal transfer of VIN to egg at 482 ppm, histogolical examination of livers shows evidence of weak hepatotoxic potential of VIN at 125 and482 ppm, histology of testes showed weak impact on spermatogenesis which was confirmed by low spermatid…
Ronis et al 1997	Bobwhite Quail	In vivo	parent	1	1	N	addresses detoxification via enzyme pathway in KIDNEY	CYP450 induc tion and inhibition	Y	N	Adult	Quail kidney microsomes appear to be equally active against testosterone and alkoxyresorufin mnoooxygenase substrates than rat kidney microsomes. This is in contrast to quail liver microsomes, where P450 content and many monooxygenase activities are significantly lower than those found in rat. This suggests increased relative importance of teh kidney as an organ of detoxification and for metaboli…
Ronis et al 1994	Bobwhite Quail	In vivo	parent	1	1	N	addresses detoxification via enzyme pathway in LIVER	CYP450 induc tion and inhibition	Y	N	Adult	Ergosterol biosynthesis inhibiting fungicides (EBIFs) including VIN represent class of chemicals that are capable of simultaneously inducing a number of different subfamiies of hepatic P450's in both rats and birds. VIN is good p450 inducer in birds and to lesser extent. Vin and all EBIF's tested affects a unique spectrum of isoenzymes within a single mammalian species and has a completely differ…
Cao et al. 20014	Amphibian	in vitro	P	2	1	N	Primary X. laevis oocytes; No cell viability assessment (not relevant given the endpoint); Used two positive controls (testosterone and flutamide)	N	N	N	Adult	Study investigated only one endpoint: germinal vesicle break-down; Findings were negative (no effect); Did not focus on MOA	No cell viability assessed
Freyberger et al. 2010	Mammalian	in vitro	P	2	1	N	Androgen receptor binding study in cell-free receptor system; Used two positive controls (DHT and flutamide); 6 experimental repeats and 3 replicates per repeatd	Y	N	Y	n/a	Cell-free receptor system; Gives clear indication whether vinclozin has potential to bind to AR; Under the conditions tested, vinclozolin does not constitute a potent AR binder.
Hartig et al. 2002	Mammalian	in vitro	M (M1 and M2)	2	3	Y	Viral transduction assay with human breast cancer (MDA) and green monkey (CV-1) cells (former have endogenous AR, latter not); Used two positive controls (DHT and hydroxyflutamide); Cell viability not assessed; ; Purity not given for M1 and M2	Y	N	N	n/a	At higher concentrations (in case of MDA even at the lowest concentration for M2) both vinclozolin metabolites acted as AR agonists; M1 and M2 attenuated effects of DHT with M2 displaying mixed agonsit/antagonist activity.	No cell viability assessed
Jolly et al. 2009	Fish	in vitro	P	2	3	Y	Measured spiggin production in primary stickelback kidney cells; Used two positive controls (DHT and flutamide); Cell viability not assessed but difficult to do with primary cell cultures	Y	N	N	Adult	At highest concentration (1uM) vinclozolin significantly reduced spiggin concentration (weak antiandrogenic response).	No cell viability assessed
Knet et al. 2014	Mammalian	in vitro	P	2	2	N	Assessed effects of vinclozolin on follicular atresia in porcine granulosa cells and follicles as well as hormone production (apoptotic cells detected by microspcopic and flow-cytometry techniques); No source and purity for substance given; Used two positive controls (DHT and testosterone) but no antiandrogenic substance; Only one dose (14uM) used; Unknown whether solvent carrier was used	Y	N	?	Adult	Increase in apoptotic and necrotic cells (although some inconsistencies in apoptosis results); Significant effect on hormon production (E2 increase and variable response for progesterone production);	Incomplete study design description; Only one dose tested
Kojima et al. 2004	Mammalian	in vitro	P	2	3	Y	ER and AR reporter gene assay using Chinese hamster ovarian cells; Cell viability not assessed; Vague descrition of source and purity that did not identify the exact properties of each chemical; There is some lack of detail on dosing and no individual dose-response curves are provided; The reader cannot verify experimental data and has to believe the REC20/RIC20 provided.	Y	N	N	n/a	Vinclozolin exhibited strong antiandrogenic activity (RLA = 0.3%)	Lack of detail on study design and data
Koerner et al 2004	Mammalian	in vitro	P	3	3	N	Interlaboratory comparison study using different in vitro asays (MCF-7-AR1 [cell count/proliferation assay]; PC-3 [transfection]; Chinese hamster ovarian cell [transfection]; MDA-MB-453-KB2 [transfection]); No cell viability assessed; Used two positive controls (bicalutamide and DHT); Purity of test substance not given	Y	N	N	n/a	All assays showed signfiicant antiandrogenic activity of vinclozolin with exception of the MCF-7 proliferation assay that revealed a weak androgenic response (increase in cell numbers)
Kuzbari et al 2013	Mammalian	in vitro	P	3	3	N	This is an abstract with no details provided	Y	N	N	n/a		Abstract
Lehraiki et al 2011	Mammalian	in vivo		3	3	N	In Vivo Study						In vivo study
Lorenzetti et al 2010	Mammalian	in vitro	P	1	1	N	PSA secretion in adenocarcinoma LNCaP cells; Not sure how to directly interpret endpoint = PSA; Used multiple positive controls (flutamide, DHT and others); Purity of test substance not given	Y	N	?	n/a	Vinclozolin weakly increased PSA	Unclear how to interpret endpoint
Nellemann et al 2003	Mammalian	in vitro	P	3	3	N	AR reporter gene assay using Chinese hamster ovarian cells; No cell viability assessed; Used two positive controls (hydroxyflutamide and R1881); Purity of test substance not given	Y	N	N	n/a	Vinclozolin exhibited strong antiandrogenic activity (IC50 = 0.1uM)	No cell viability assessed
Park et al. 2010	Mammalian	in vitro	P	3	3	N	Gene expression profiling study with human HepG2 cells; Microarray analysis that only seletced certain endpoints; Results mostly qualitative; Purity of test substance not given	Y	N	N	n/a	Data not useful as qualitative gene expression profiling study	Microarray -> Usefulness of endpoints questionable
Robitaille et al 2015	Mammalian	in vitro	P	1	2	Y	Cell proliferation, PSA secretion and AR protein expression assay with human protate carcinoma (LNCaP) cells and CYP17 expression and activity assay with H295R human adrenocarcinoma cells; Only very brief description of methods that lacks much detail on dosing, solvents used and concentrations; not sure how to directly interpret one of the endpoints = PSA.	Y	N	?	n/a	Significant inhibition of PSA secretion at conentrations >0.3uM; Significant antiandrogenic effects	Some data difficult to interpret
Prasad et al 2011	Mammalian	in vitro	P	3	3	N	This is an abstract with no details provided	Y	N	N	n/a		Abstract
Quignot and Bois 2013	Mammalian	in vitro	M	3	3	N	Steroidogenesis studies with rat ovarian granulosa cells (metabolite M2); Does not seem any positive controls were used but not entirely clear from the text; Only one dose (10uM) was used;	Y	N	?	n/a	This was a model calibration study using an in vitro granulosa cell model; data not useful for characterization of MOA	No positive controls; Only one dose tested
Quignot et al 2012	Mammalian	in vitro	M	1	1	N	Steroidogenesis studies with rat ovarian granulosa cells (metabolite M2); Used two positive controls (8Br-cAMP and 4hydroxyandrostenedione)	Y	N	Y	n/a	No effects on aromatase activity or gene expression in H295R and JEG-3 cells; weak effect on aromatase activity in FSH-induced rat granulosa cells (10uM) and rat Leydig cells induced with cAMP and LH (10uM)
Roy et al 2004	Mammalian	in vitro	P	1	1	N	Antiandrogenicity assessed by AR transfected CHO cells; Used two positive controls (R1881 and hydroxyflutamide); Purity of test substance not given	Y	N	Y	n/a	Significant anti-androgenic activity (LOEC between 0.1 and 1 uM)
Sanderson et al 2002	Mammalian	in vitro	P	1	1	N	Aromatse enzyme activity, aromatase gene expression, ethxyresorufin-O-deethylase, cAMP, MTT & neutral red (cytotoxicity); Used two positive controls (4-hydroxyandrostenedione, 8Br-cAMP and forskolin); Purity of test substance not given	Y	N	Y	n/a	Vinclozoloin significantly induced aromatase activity, CYP19 mRNA expression, and to a lesser extend cAMP levels; no data for EROD activity and cytotoxicity provided
Ait-Aissa et al 2010	Mammalian	in vitro	P	1	1	N	Antiandrogenicity and androgenicty assessed by M/DA-kbluc cells; MTT assay (cytotox); Used two positive controls (DHT and flutamide); Purity of test substance not given	Y	N	Y	n/a	Vinclozoloin significantly inhibited DHT induced AR dependent luciferease activity (IC50 = 0.19uM); was more potent than the positive control flutamide (approx. 3-times)
Andersen et al 2002	Mammalian	in vitro	P	1	1	N	AR transactivation assay using Chinese hamster ovarian cells (CHO cells); ER transactivation assay and ER proliferation assay (MCF-7 cells); aromatase activity assay using human placental microsomesUsed two positive controls (hydroxyflutamide and R1881); Purity of test substance not given	Y	N	Y	n/a	LOEC for vinclozolin in the CHO cell assay for antiandrogenicity was 0.5uM; No effects on aromatase activity were observed; No data for the MCF-7 assay was reported for vinclozolin
Shimamura et al 2002	Mammalian and yeast	in vitro	P	3	3	N	Antiandrogenicity and androgenicty assessed by M/DA-kbluc and YAA (recombinant yest screen) cells; MTT assay (cytotox); No cell viability was assessed; No positive control for antiandrogenicity included; In vitro data was not statistically evaluated; Indicated that purity of test substance was assessed by chemical analysis but no details provided	Y	N	N	n/a	Vinclozolin weakly inhibited DHT induced AR dependent androgenicity	No cell viability assessed; No positive controls
Sierra-Santoyo et al 2012	Mammalian and yeast	in vitro	P and M	3	3	N	Microsomoal (rat liver) metabolism assay with vinclozolin and metabolites that characterized metabolite formation; No information on statistical evaluation provided; Triplicate replication within each experiment but no information on # of replicate experiments was provided; Aim of study was not on characterizing biological effects, however, maybe useful for characterization of formation of active…	Y	N	N	n/a	Showed that CYP2A, 2B and 3A subfamilies are likely involved with M5 formation but enzymes or other factors involved with formation of M1 and M2 are uncertain; No biological effects of vinclozolin or parent compounds were measured	No biological effects assessed
Song et al 2010	Mammalian	in vitro	P	3	3		Microarray study with thousands of endpoints (genes) in human recombinant follicular thyroid cancer cells focusing on thyroid disruption markers; Only NOEC provided, no other dosing information was made available; No indication whether positive or negative controls were included, what the method of administrations was, etc; This was a microarray study with thousands of endpoints; Purity of test s…	Y	N	N	n/a	Not very useful as too many endpoints (gene expression)
Song et al 2011	Mammalian	in vitro	P	3	3	N	Thyroid peroxidase (TPO) activity and microarray study in human recombinant follicular thyroid cancer cells focusing on thyroid disruption markers; Exposure to 10uM vinclozolin had a moderate but significant effect on TPO activity; No indication whether positive controls were included; Purity of test substance not given	Y	N	N	n/a	Exposure to 10uM vinclozolin had a moderate but significant effect on TPO activity; microarrays not very useful as too many endpoints (gene expression)
Sonneveld et al 2005	Mammalian	in vitro	P	3	3	N	ER and AR CALUX assays that aimed to detect (anti)estrogenic and (anti)androgenic potentials; No cell viability assessed; Used two positive controls (flutamide and DHT); Purity of test substance not given	Y	N	N	n/a	Exposure to vinclozolin had signfiicant anti-androgenic activity (IC50 = 1uM); no marked (anti)estrogenic activities were observed at test concentrations
Villeneuve et al 2007	Mammalian and fish	in vitro	P	1	1	N	H295R Steroidogenesis assay and primary fathead minnow ovarian explants that characterized the effects of vinclozolin on E2 and T production	Y	N	Y	n/a	FHM: Significant induction of E2 and T production at 1uM; H295R: Significant induction of E2 production at concentrations >30uM; Signfiicant inihibition of T production at concentrations >30uM
Vinggaard et al 1999	Mammalian	in vitro	P	1	1	N	AR transfection assay using Chinese hamster ovarian cells (CHO K1); No statistical comparison of data was conducted; Used two positive controls (R1881 [AR agonist] and hydroxyflutamide [AR antagonist])	Y	N	Y	n/a	Exposure to vinclozolin resulted in a concentration-dependent inhibition of R1881 induced AR-mediated luminscence
Wu et al 2005	Mammalian	in vitro	P	3	3	N	Mixture toxicity study (co-exposure with BaP) using HepG2 cells to assess genotoxicity of vinclozolin, endpoints: micronucleus frequency; CYP1A1 by Iimmunoblotting; No positive controls tested; Purity of test substance not given.	Y	N	N	n/a	Exposure to vinclozolin alone did not result in any effect; Co-treatment with high (100 and 200uM) doses of vinclozolin significantly increased potency of BaP as measured by increased frequency of micronucleated cells; vinclozolin induced CYP1A1 protein expression, and it was hypothesized that due to this induction an increased bioactivation of BaP occurred	No positive control
Hecker et al 2006	Mammalian	in vitro	P	1	1	N	Characterized the effects of vinclozolin on E2, T and progesterone production in H295R cells; Used two positive controls (prochloraz and forskolin); Purity of test substance not given.	Y	N	Y	n/a	Signfiicant inihibition of T and progesterone production at concentrations >30uM; Significant induction of E2 production at concentrations >30uM
Vinggaard et al 2008	Mammalian	in vitro	P	3	3	N	AR transfection assay using Chinese hamster ovarian cells (CHO K1); Data generated in support of development of a QSAR model for AR antagonists; Used two positive controls (R1881 and hydroxyflutamide); No details on dose-repsonse and actual threshold or effective concentrations provided; Purity of test substance not given.	Y	N	N	n/a	Study classified vinclozolin as a AR antagonist, however, no details on dose-repsonse and actual threshold or effective concentrations provided	Lack of detail on study design and data
Wong et al. 1995	Mammalian	in vitro	P and M	3	3	N	Used parent compound and metabolites M1 and M2; Competitive steroid binding and AR transfection assay using monkey kidney cells (COS-1 and CV1, respectively); DNA mobility shift assays using Sf9 (insect) and LNCaP (prostate cancer) cells; Vinclozolin metabolism assays with COS-1 and CV-1 cells; No indication whether cell viability was assessed or not; Purity of test substance not given; Used thre…	Y	N	?	n/a	Study classified vinclozolin as well as M1 and M2 as AR antagonists; M2 was most potent antagonist in all assays; M1 was the predominant metabolite formed in COS-1 (94% M1, 12% M2) and CV-1 (94% M1 and 6% M2)	No cell viability assessed; Lack of detail on study design
Seeger et al. 2016	Mammalian and yeast	in vitro	P	1	1	N	AR reproter gene assays using YAS and AR CALUX cells testing vinclozolin in mixture with other pesticides; Not indicated how many replicate experiments were conducted; High concentration (up to 3%) of DMSO used in YAS assay; Used three positive controls (DHT, flutamide and hydroxyflutamide).	Y	N	Y	n/a	Vinclozolin showed dose-dependent antiandrogenic effects in both assays; Mixture effects were characterized to be additive	Some concerns regarding replication and high solvent concentration
Laws et al. 1994	Mammalian	in vitro and in vivo	M (M1 and M2)	1	2	N	Progesterone (PR) and estrogen (ER) receptor binding experiments with isolated primary rat uterine receptors (cell free); Purity provided for M2 but not M1; Not indicated how many replicate experiments or replicate measurements per experiment were conducted; Used three positive controls (DES, R5020, and hydroxyflutamide).	Y	N	Y	adult	M1 and M2 both did bind to the PR with relatively great affinity but not the ER in vitro; Results could not be confirmed in a parallel in vivo study with rats that showed no effects on PR-mediated functions	Some concerns regarding lack of information on replication
Kelce et al. 1994	Mammalian	in vitro	P and M	1	1	N	Androgen (AR) and estrogen (ER) receptor binding experiments with isolated primary rat epididymis and uterine receptors, respectively (cell free); Not indicated how many replicate experiments or replicate measurements per experiment were conducted; Used four positive controls (E2, R1881, cyproterone acetate and hydroxyflutamide).	Y	N	Y	adult	M1 and M2 both did efficiently replace 3HR1881 at both the ctosolic and nuclear AR; parent vinclozolin did weakly or not replace 3HR1881 at the ctosolic and nuclear ARs, respectively; in both cases, M2 was more potent than M1; All antiandrogens were slightly more potent at the cytosolic compared to the nuclear AR; Neither vinclozolin nor its metabolites M1 and M2 did compete with E2 at the ER.	Some concerns regarding lack of information on replication
Euling et al. 2002	Mammalian	in vitro	M (M2)	3	3	N	AR transient transfection assay using monkey kidney cells (CV1); Used DHT but no antiandrogenic posite control; Not indicated how many replicate experiments were conducted; two replicate measurements per experiment were run; Experiments were repeated several time under different conditions (changing DHT and AR concentrations); Cell viability not assessed; Purity of test substance not given.	Y	N	N	n/a	M2 inhibited DHT-induced luciferase expression at greater or equal to 50nM M2 for DHT concentrations <1nM.	No cell viability assessed; Some concerns regarding replication and lack of use of a positive control (antiandrogen)
Wilson et al. 2007	Mammalian and fish	in vitro	P and M	3	3	N	Competitive AR assays using monkey kidney cells (COS-1) transfected with human, rainbow trout and fathead minnow ARs; No test concentrations provided, only EC50 and relatove binding affinity values at EC50 given; Cytotoxicity was not assessed; Used five positive controls (R1881, flutamide, methyltestosterone, 11ketotestosterone and hydroxyflutamide); No solvent vehicle indicated.	Y	N	N	n/a	Both metabolites and parent showed signfiicant antiandrogenic activities that were comparable among receptors from different species; M2 was the most potent antiandrogen followed by M1 and then vinclozolin	No cell viability assessed; Some concerns regarding lack of detail on study design
Wilson et al. 2002	Mammalian	in vitro	P and M	1	1	N	Transcriptional activation assays with stably-transfected human breastcancer cells (MDA-kb2); Used two positive controls (DHT and hydroxyflutamide)	Y	N	Y	n/a	Both metabolites and parent showed signfiicant antiandrogenic activities ; M2 was the most potent antiandrogen followed by M1 and then vinclozolin, which only showe a significant inhibition at concentrations greater or equal to 1 uM.
Vandegehuchte et al 2010	Aq inverts	in vivo	p		3	Y	No purity info; test solutions degraded (didn't measure metabolites); no mortality data	Y	Y	N	Adult, juvenile	Daphnia magna. 1) Reproduction- no effect up to 0.43 mg/L; 2) Body length - ↓0.43 (highest conc, one-gen multi-conc; F0 and F2 (exposed)), no effect on F1 (exposed and non-exposed) and F2 (non-exposed); DNA methalyation - ↓0.43 (highest conc, one-gen multi-conc; F0 and F1 (exposed) and F2 (non-exposed), no effect on F1 (non-exposed) and F2 (exposed)	Multi-gen test only used one conc.; used DMSO solvent at rate (0.05%) greater than recommended (0.01%)	NR - purchased from Sigma-Aldrich	NR
Tillmann et al 2001	Aq inverts	In vivo	P		3	N	Appears to have only used one replicate. Did not measure test concentrations. Did not include a negative control. Did not report if mortality occurred.	N	Y	N	Adult	Juvenile snails exposed to 0.03, 0.1, 0.3 and 1.0 ug/L; adult snails exposed to 0.03, 0.3 and 1.0 ug/L. No effects on females. Juveniles: 1) Length of Penis and sheath - ↓ @ 0.03 & 0.1 at one and two months (no effect at higher concentrations or at 3 or 4 months @ 0.03 and 0.1, except for 3 months at 0.03); 2) no males in Vz groups attained sexual maturity (statement only, no data reported to sup…		NR - purchased from BASF AG, Germany	NR
Lemos et al 2009	Terr inverts	in vivo	P		2	Y	The reported LC50 was inbetween the highest and second highest test concentration. The report did not report actual mortality rates all concentrations.	Y	Y	N	Adult, juvenile	Adult male isopods exposed to Vz via contamined soil at 10, 30, 100, 300, and 1000 mg ai/kg dry soil. Juveniles exposed at 5, 10, 25, 50 and 100 mg a.i./kg dry soil. Adults: 1) 10-wk LC50 = 298 ppm, 28-d LC50 > 1000 ppm (38% mortality at highest conc); 2) ↑ ecdysteroids titres (20E) @ 100 (28d), 300 & 1000 (7, 14 & 28-d). Juveniles: 1) Sex ratio - no effect; 2) time to molt - appeared to be delay…		Formulation	50
Lemos et al 2010a	Terr inverts	in vivo	p		2	Y	The reported LC50 was inbetween the highest and second highest test concentration. The report did not report actual mortality rates for the different concentrations.	N	Y	maybe - possible overt tox	Adult	Adult male and female isopods exposed to Vz via contaminated soil at 10, 30, 100, 300, and 1000 mg a.i./kg dry soil. 8-wk adult LC50 = 824 (512-1135) mg a.i./kg dry soil. 1) Time to reach pregnancy - ↓@ 1000 (not stat sign); 2) Pregnancy duration - ↓ @ 300 (no data for 1000); 3) % of Pregnants - ↓ trend but not sign; 4) % of Abortions - ↑ trend but not sign (100% at 1000); 5) # of Juveniles per F…	many environmental conditions contained in another citation	Formulation	50
Lemos et al 2010	Terr inverts	In vivo	P		3	N	Unclear of how many exposed.	Y	N	maybe - possible overt tox	Adult	Male isopods exposed via Vz contaminated soil @ 10, 30, 100, 300 and 1000 mg ai/kg-dry soil. Protein analysis using heptopancreas, gut, and testes. 1) Hepatopancreas and gut - upregulation of protein expresss at 1000; 2) Testes - upregulation at 10 or 30; 3) Two protein identified - Arg kinase and Hsp70; 3) no significant mortality (LC50 >1000)	many environmental conditions contained in another citation	Formulation	50
Ducrot et al 2010	Aq inverts	In vivo	P		3	N	Only nominal, did not report data for most sensitive endpoint	N	Y	N	Adult, juvenile	Snails exposed to 0.025-2500 ug/L. 1) Survival - No effect on juveniles, but adults affected at 2500; 2) Feeding activity (behavior) - Effects reported at 250 and 2500 (no data reported); 3) Shell length - no effects for any life-stage at end of study (transient effect @ 2500); 4) Reproduction - Young adults: ↓ cummulative fecundity at ≥0.025 (data not shown, control fecundity low and variable), …		Tech	97
Giusti et al 2014	Aq inverts	in vivo	P		1	N	Test material described only as analytical standards	n	Y	Y	Adults	Snails exposed to 3.8-92.2 ng/L. 1) Mean # of eggs or egg clutches per individual and % of abnormal eggs - no effect; 2) Mean # of eggs per clutch - ↓at all conc. (not dose-response, U-shaped); 3) Survival and growth - no effect; 4) % of polyembryonic eggs - ↑ @ 3.8, 38.6, 92.2 (not dose-responsive, U-shaped curve)		Tech	described as analytical
Haeba et al 2008	Aq inverts	in vivo	P		3	Y	Purity not reported, \Used DMSO, relative high % of males (not typical) in controls and environmental conditions not reported	N	Y	N	Adults, juvenile	D. magna exposed to 1 mg/L. No effect on # neonates, parental growth, maturation or molting. Decrease (2-fold) in number of males (sex ratio, males/total).		NR - purchased from Sigma-Aldrich	NR
Alvarado-Flores et al 2015	Aq inverts	In vivo	P		3	Y	Used nominal, some conc above solubility, didn't report mortality	N	Y	N	Adults, juvenile	Rotifers exposed to 0.4-18 mg/L (9 concs). 1) Intrinsic growth rate - for amictic females, ↑ all conc (except 5.6); 2) Abnormal females (%) - ↑ @ 1.2; 3) Increase in # of males @ 0.8 and 1.2; 4) Total # of females w/ parthenogenetics eggs - ↑ @ 2.8, 12.8 and 18; 5) Total parthenogenetic eggs - ↑ @ 18; 6) Total females w/sexual eggs & total sexual eggs unfertilized - ↑ @ 2.8; 7) U-shaped curves fo…		Tech	described as analytical
Wu et al 2014	Aq inverts	in vivo	P		3	N	Did not inlcude negative control, only one test concentration, may have used only one repl	Y	N	N	adults	Hyalella azteca exposed to 3 mg/L. 1) Upregulation of stress-related genes and hemocyanin (related to immunity); 2) Downregulated genes related to respiration (NADH dehydrogenase)		Tech	99.4
EPA EDSP Tier 2 ISR	Aq inverts	in vivo	P		2		Variable measured test conc	N	Y	maybe	Adults, juvenile	Mysid exposed to 8.2-403 ug/L. Multi-generational study. Most endpoints no significant effect (only trends), dose-response not observed for some endpoints. FO @ 403: 1) ↓trend in survival and dry wt; 2)↑trend in days to brood release, % females; 3)↑ significant in male/female ratio. F1: 1) at 403, ↓ trend # offspring; 2) ↑ trend across all conc. in length.	pH ranged from 7.8-8.5.	Tech
EPA EDSP Tier 2 ISR	Aq inverts	in vivo	P		2		test conc. Degraded to below detection	N	Y	N	Adults, juvenile	Copepods exposed to 13-100 ug/L. No effect on survival, growth or reproduction		Tech
USEPA 2009; MRID 92194002	birds	In vivo	p		1			N	Y	Y	adults	14-d LD50 > 2,510 mg/kg-bw; bobwhite quail		Tech
USEPA 2009; MRID	Aq inverts	in vivo	p		1			N	Y	Y	juvenile	48-hr EC50=4 mg/L; daphnia magna		Tech
Zavala-Aquirre et al 2007	Aq inverts	in vivo	P		3			N	Y	maybe	juvenile	24-hr LC50=30.5 mg/L; rotifer Brachiorius calyciflorus
USEPA 2009; MRID 45247301	Aq inverts	in vivo	P		1			N	Y	Y	adults	Daphnia magna LC (per EPA guideline). NOAEC = 790 ug/L. At 1400 ug/L, ↓ parental growth (length and weight) and # young/adult.		tech
USEPA 2009; MRID 92194003	birds	in vivo	p		1			N	Y	y	juvenile	8-d LC50 >5,620 mg/kg-diet; bobwhite quail		tech
USEPA 2009; MRID 42868901	birds	in vivo	p		1			N	Y	Y	Adults, juvenile	Bobwhite reproduction study (per EPA guideline). NOAEC = 50 mg/kg-diet. At 125 mg/kg-diet, ↓ # eggs laid (13%), eggshell thickness, % of 14-d old offspring survival; ↑ early embryonic mortalities		tech
Niemann et al 2004 (per USEPA 2009)	birds	in vivo	p					N	Y		adults	Japanese quail fed treated diet for 6 weeks. NOAEC = 125 mg/kg-diet. At 500 mg/kg-diet, ↓# male chicks, spermatids. No impact on fertility or reproductive parameters.		tech
Zok 2003	Fish	in vivo	p	5	1	assumed		Y	Y	Y	Full lifecycle	Fathead minnow full lifecycle following EPA design. F0 22-weeks from embryo to reproduction and F1 41-44 dph. Concentrations expressed as a sum of parent and metabolites B and E. Recoveries as sum were generally good and beteen +/- 20% of nominals (0.017, 0.05 and 0.15 mg/L). First generation no mortality or sublethal effects at any treatment. No effect on growth. ↓number of eggs/female and clutc…
Hicks 2013 (statistics from ISR)	Fish	in vivo	P	5	1	assumed		Y	Y	Y	MMT lifecycle	MMT validation study. Major issue was poor agreement of genetic and phenotypic sex. Man measured test concs were control, 8.0, 19, 48, 120, 300 μg a.i./L. ↓F1 male anal fin process at 197 ug/L. Although not statistically significant, there was a trend towards decreased numbers of anal fin processes in the F1 day 84 and F2 male fish, and increasing body weight in day 84 female body weight. There w…
Maxxam 2013 (stats from ISR)	Fish	in vivo	P	5	1	assumed		Y	Y	Y	MMT lifecycle	MMT validation study. Mean measured 8.9, 21.7, 52.3, 133.2 and 332.5 ug/L. No effect on fecundity or fertility.anal fin papillae were reduced in XY fish in F2 subadults at all concentrations. An error meant not availble for F1.
Fort 2013 (stats from ISR)	Fish	in vivo	P	5	1	assumed		Y	Y	Y	MMT lifecycle	MMT validation study. Mean measured 12, 25, 62, 155, and 360 μg/L. No effect on fecundity and fertility. In the other endpoints, vitellogenin gene expression was induced in XX fish of F1 only in the highest treatment tested (360 μg/L) from a mean of 830 copies per ng of total RNA to 8910 copies. Growth (weight) was increased by vinclozolin exposure in XX fish of both generations (F1 and F2) with …
MED	Fish	in vivo	P	5	1	assumed		Y	Y	Y	Abbreviated MMT
Lor et al 2015	Fish	In vivo	P	4	3	N	No analysis and no environmental parameters measured, semi static design, no water onlt control	Y	N	N	embryo to reproduction	Zebrafish exposured over period of sexual differentiation (22-35 dpf) and at 5 months spawning trials performed. Exposure nominally to solvent control (<0.01%), 200, 400, 800, 1000 or 2500 ug/L. Mortality, condition factor, sex ratio (not clear if always histologically confirmed) histopath, sperm motility and reproduction. Concentrations ≥800 ug/L caused mortality. NOEC for condition factor 400 u…
Schneider, S., Kaufmann, W., Buesen, R., and van Ravenzwaay, B. (2008). Vinclozolin--the lack of a transgenerational effect after oral maternal exposure during organogenesis. Reproductive toxicology 25(3), 352-60, 10.1016/j.reprotox.2008.04.001.	RAT	IN VIVO	PARENT				WELL DESIGNED GLP STUDY WITH PURITY OF VIN, WIDE SPACING OF DOSE GROUPS	NO	YES	Y	Pregnant Wistar rats were dosed by oral gavage with vinclozolin 0, 4 or 100 mg/(kg bwday) on days 6–15 post coitum (p.c.).	No transgenerational effect on the male reproductive system was found. The NOAEL was >100 mg/(kg bwday) for fertility and reproductive performance, for systemic F1, F2 and F3 males.parental and developmental toxicity in	The purpose of the study was to investigate a possible transgenerational effect of the fungicide vinclozolin on the male reproductive system following oral exposure since this effect was reported by Anway et al. [Anway MD, Cupp AS, Uzumcu M, Skinner MK)
Schneider, S., Marxfeld, H., Groters, S., Buesen, R., and van Ravenzwaay, B. (2013). Vinclozolin--no transgenerational inheritance of anti-androgenic effects after maternal exposure during organogenesis via the intraperitoneal route. Reproductive toxicology 37, 6-14, 10.1016/j.reprotox.2012.12.003.	RAT	IN VIVO	PARENT				WELL DESIGNED GLP STUDY WITH PURITY OF VIN, WIDE SPACING OF DOSE GROUPS	NO	YES	Y		No evident anti-androgenic effects were observed at 4 mg/kg bw/d, but a case of hypospadias as well as delayed sexual maturation in F1 male offspring was observed as a sign of anti-androgenicity at 100 mg/kg bw/d. However, F1–F3 males developed normally to sexual maturity and were able to mate and to generate healthy progeny. Sperm count, morphology and motility were not affected in F1–F4 generat…	. In conclusion,transgenerational inheritance of Vinclozolin’s anti-androgenic effects was not evident in outbred Wistar . The purpose of the study was to investigate a possible transgenerational effect of the fungicide vinclozolin on the male reproductive system following oral exposure since this effect was reported by Anway et al. [Anway MD, Cupp AS, Uzumcu M, Skinner MK)
Schneider, S., Kaufmann, W., Strauss, V., and van Ravenzwaay, B. (2011). Vinclozolin: a feasibility and sensitivity study of the ILSI-HESI F1-extended one-generation rat reproduction protocol. Regulatory toxicology and pharmacology : RTP 59(1), 91-100, 10.1016/j.yrtph.2010.09.010.	RAT	IN VIVO	PARENT				WELL DESIGNED GLP STUDY WITH PURITY OF VIN,	NO	YES	Y	extended one-generation protocol was tested with vinclozolin (dietary 0, 4, 20, 100 mg/kg/day). Parental Wistar rats (n = 25/sex/dose) were dosed pre-mating (males 4, females 2 weeks) through F1 offspring weaning (postnatal day PND21); F1 dosing continued through PND70	Vinclozolin reduced parental and offspring bodyweight and prostate, seminal vesicles and epidid­ymides weight, and increased adrenal weight/induced adrenal cortical hypertrophy at 100 mg/kg. Mat­ing, fertility, gestation and lactation were unaffected. At 20 and 100 mg/kg, F1 males had reduced anogenital distance and retained areolae; at 100 mg/kg only, there was hypospadias, purulent prostatitis …
(Anway et al., 2005; Anway et al., 2006a; Anway et al., 2006b; Anway et al., 2008a; Anway et al., 2008b; Anway and Skinner, 2008a; Anway and Skinner, 2006; Anway and Skinner, 2008b)	RAT	IN VIVO	PARENT				NO PURITY GIVEN, SMALL N,, STATISTICS DO NOT ACCOUNT FOR LITTER EFFECTS, IP DOSING	N0	YES	NO	eXtended one-generation protocol was tested with vinclozolin (dietary 0, 4, 20, 100 mg/kg/day). Parental Wistar rats (n = 25/sex/dose) were dosed pre-mating (males 4, females 2 weeks) through F1 offspring weaning (postnatal day PND21); F1 dosing continued	EFFECTS IN f1 GENERATION TRANSMITTED TO UNTREATED F2 AND F3, SUPPOSEDLY BY EPIGENETIC MECHANISMS	ALL ATTEMPTS TO REPLICATE THESE REMARKABLE OBSERVATIONS USING MORE ROBUST STUDY DESIGNS IN INDEPENENT LABS HAVE FAILED COMPLETELY
	RAT	IN VIVO	PARENT				NO PURITY GIVEN, SMALL N,, STATISTICS DO NOT ACCOUNT FOR LITTER EFFECTS, IP DOSING	N0	YES	NO	eXtended one-generation protocol was tested with vinclozolin (dietary 0, 4, 20, 100 mg/kg/day). Parental Wistar rats (n = 25/sex/dose) were dosed pre-mating (males 4, females 2 weeks) through F1 offspring weaning (postnatal day PND21); F1 dosing continued	EFFECTS IN f1 GENERATION TRANSMITTED TO UNTREATED F2 AND F3, SUPPOSEDLY BY EPIGENETIC MECHANISMS	ALL ATTEMPTS TO REPLICATE THESE REMARKABLE OBSERVATIONS USING MORE ROBUST STUDY DESIGNS IN INDEPENENT LABS HAVE FAILED COMPLETELY
Anway, M. D., Cupp, A. S., Uzumcu, M., and Skinner, M. K. (2005). Epigenetic transgenerational actions of endocrine disruptors and male fertility. Science 308(5727), 1466-9, 10.1126/science.1108190.	RAT	IN VIVO	PARENT				NO PURITY GIVEN, SMALL N,, STATISTICS DO NOT ACCOUNT FOR LITTER EFFECTS, IP DOSING	N0	YES	NO	eXtended one-generation protocol was tested with vinclozolin (dietary 0, 4, 20, 100 mg/kg/day). Parental Wistar rats (n = 25/sex/dose) were dosed pre-mating (males 4, females 2 weeks) through F1 offspring weaning (postnatal day PND21); F1 dosing continued	EFFECTS IN f1 GENERATION TRANSMITTED TO UNTREATED F2 AND F3, SUPPOSEDLY BY EPIGENETIC MECHANISMS	ALL ATTEMPTS TO REPLICATE THESE REMARKABLE OBSERVATIONS USING MORE ROBUST STUDY DESIGNS IN INDEPENENT LABS HAVE FAILED COMPLETELY
Anway, M. D., Leathers, C., and Skinner, M. K. (2006a). Endocrine disruptor vinclozolin induced epigenetic transgenerational adult-onset disease. Endocrinology 147(12), 5515-23, 10.1210/en.2006-0640.	RAT	IN VIVO	PARENT				NO PURITY GIVEN, SMALL N,, STATISTICS DO NOT ACCOUNT FOR LITTER EFFECTS, IP DOSING	N0	YES	NO	eXtended one-generation protocol was tested with vinclozolin (dietary 0, 4, 20, 100 mg/kg/day). Parental Wistar rats (n = 25/sex/dose) were dosed pre-mating (males 4, females 2 weeks) through F1 offspring weaning (postnatal day PND21); F1 dosing continued	EFFECTS IN f1 GENERATION TRANSMITTED TO UNTREATED F2 AND F3, SUPPOSEDLY BY EPIGENETIC MECHANISMS	ALL ATTEMPTS TO REPLICATE THESE REMARKABLE OBSERVATIONS USING MORE ROBUST STUDY DESIGNS IN INDEPENENT LABS HAVE FAILED COMPLETELY
Anway, M. D., Memon, M. A., Uzumcu, M., and Skinner, M. K. (2006b). Transgenerational effect of the endocrine disruptor vinclozolin on male spermatogenesis. Journal of andrology 27(6), 868-79, 10.2164/jandrol.106.000349.	RAT	IN VIVO	PARENT				NO PURITY GIVEN, SMALL N,, STATISTICS DO NOT ACCOUNT FOR LITTER EFFECTS, IP DOSING	N0	YES	NO	eXtended one-generation protocol was tested with vinclozolin (dietary 0, 4, 20, 100 mg/kg/day). Parental Wistar rats (n = 25/sex/dose) were dosed pre-mating (males 4, females 2 weeks) through F1 offspring weaning (postnatal day PND21); F1 dosing continued	EFFECTS IN f1 GENERATION TRANSMITTED TO UNTREATED F2 AND F3, SUPPOSEDLY BY EPIGENETIC MECHANISMS	ALL ATTEMPTS TO REPLICATE THESE REMARKABLE OBSERVATIONS USING MORE ROBUST STUDY DESIGNS IN INDEPENENT LABS HAVE FAILED COMPLETELY
Anway, M. D., Rekow, S. S., and Skinner, M. K. (2008a). Comparative anti-androgenic actions of vinclozolin and flutamide on transgenerational adult onset disease and spermatogenesis. Reproductive toxicology 26(2), 100-6, 10.1016/j.reprotox.2008.07.008.	RAT	IN VIVO	PARENT				NO PURITY GIVEN, SMALL N,, STATISTICS DO NOT ACCOUNT FOR LITTER EFFECTS, IP DOSING	N0	YES	NO	eXtended one-generation protocol was tested with vinclozolin (dietary 0, 4, 20, 100 mg/kg/day). Parental Wistar rats (n = 25/sex/dose) were dosed pre-mating (males 4, females 2 weeks) through F1 offspring weaning (postnatal day PND21); F1 dosing continued	EFFECTS IN f1 GENERATION TRANSMITTED TO UNTREATED F2 AND F3, SUPPOSEDLY BY EPIGENETIC MECHANISMS	ALL ATTEMPTS TO REPLICATE THESE REMARKABLE OBSERVATIONS USING MORE ROBUST STUDY DESIGNS IN INDEPENENT LABS HAVE FAILED COMPLETELY
Anway, M. D., Rekow, S. S., and Skinner, M. K. (2008b). Transgenerational epigenetic programming of the embryonic testis transcriptome. Genomics 91(1), 30-40, 10.1016/j.ygeno.2007.10.002.	RAT	IN VIVO	PARENT				NO PURITY GIVEN, SMALL N,, STATISTICS DO NOT ACCOUNT FOR LITTER EFFECTS, IP DOSING	N0	YES	NO	eXtended one-generation protocol was tested with vinclozolin (dietary 0, 4, 20, 100 mg/kg/day). Parental Wistar rats (n = 25/sex/dose) were dosed pre-mating (males 4, females 2 weeks) through F1 offspring weaning (postnatal day PND21); F1 dosing continued	EFFECTS IN f1 GENERATION TRANSMITTED TO UNTREATED F2 AND F3, SUPPOSEDLY BY EPIGENETIC MECHANISMS	ALL ATTEMPTS TO REPLICATE THESE REMARKABLE OBSERVATIONS USING MORE ROBUST STUDY DESIGNS IN INDEPENENT LABS HAVE FAILED COMPLETELY
Anway, M. D., and Skinner, M. K. (2006). Epigenetic transgenerational actions of endocrine disruptors. Endocrinology 147(6 Suppl), S43-9, 10.1210/en.2005-1058.	RAT	IN VIVO	PARENT				NO PURITY GIVEN, SMALL N,, STATISTICS DO NOT ACCOUNT FOR LITTER EFFECTS, IP DOSING	N0	YES	NO	eXtended one-generation protocol was tested with vinclozolin (dietary 0, 4, 20, 100 mg/kg/day). Parental Wistar rats (n = 25/sex/dose) were dosed pre-mating (males 4, females 2 weeks) through F1 offspring weaning (postnatal day PND21); F1 dosing continued	EFFECTS IN f1 GENERATION TRANSMITTED TO UNTREATED F2 AND F3, SUPPOSEDLY BY EPIGENETIC MECHANISMS	ALL ATTEMPTS TO REPLICATE THESE REMARKABLE OBSERVATIONS USING MORE ROBUST STUDY DESIGNS IN INDEPENENT LABS HAVE FAILED COMPLETELY
Anway, M. D., and Skinner, M. K. (2008a). Epigenetic programming of the germ line: effects of endocrine disruptors on the development of transgenerational disease. Reproductive biomedicine online 16(1), 23-5.	RAT	IN VIVO	PARENT				NO PURITY GIVEN, SMALL N,, STATISTICS DO NOT ACCOUNT FOR LITTER EFFECTS, IP DOSING	N0	YES	NO	eXtended one-generation protocol was tested with vinclozolin (dietary 0, 4, 20, 100 mg/kg/day). Parental Wistar rats (n = 25/sex/dose) were dosed pre-mating (males 4, females 2 weeks) through F1 offspring weaning (postnatal day PND21); F1 dosing continued	EFFECTS IN f1 GENERATION TRANSMITTED TO UNTREATED F2 AND F3, SUPPOSEDLY BY EPIGENETIC MECHANISMS	ALL ATTEMPTS TO REPLICATE THESE REMARKABLE OBSERVATIONS USING MORE ROBUST STUDY DESIGNS IN INDEPENENT LABS HAVE FAILED COMPLETELY
Anway, M. D., and Skinner, M. K. (2008b). Transgenerational effects of the endocrine disruptor vinclozolin on the prostate transcriptome and adult onset disease. The Prostate 68(5), 517-29, 10.1002/pros.20724.	RAT	IN VIVO	PARENT				NO PURITY GIVEN, SMALL N,, STATISTICS DO NOT ACCOUNT FOR LITTER EFFECTS, IP DOSING	N0	YES	NO	eXtended one-generation protocol was tested with vinclozolin (dietary 0, 4, 20, 100 mg/kg/day). Parental Wistar rats (n = 25/sex/dose) were dosed pre-mating (males 4, females 2 weeks) through F1 offspring weaning (postnatal day PND21); F1 dosing continued	EFFECTS IN f1 GENERATION TRANSMITTED TO UNTREATED F2 AND F3, SUPPOSEDLY BY EPIGENETIC MECHANISMS	ALL ATTEMPTS TO REPLICATE THESE REMARKABLE OBSERVATIONS USING MORE ROBUST STUDY DESIGNS IN INDEPENENT LABS HAVE FAILED COMPLETELY
Blystone, C. R., Lambright, C. S., Cardon, M. C., Furr, J., Rider, C. V., Hartig, P. C., Wilson, V. S., and Gray, L. E., Jr. (2009). Cumulative and antagonistic effects of a mixture of the antiandrogens vinclozolin and iprodione in the pubertal male rat. Toxicological sciences : an official journal of the Society of Toxicology 111(1), 179-88, 10.1093/toxsci/kfp137	RAT	IN VIVO AND IN VITRO	PARENT				PURITY >99%	YES	YES, DELAYED PUBERTY	YES	PUBERTAL MALE RAT EXPOSURE TO VIN AT 0,10, 30, 60, 100 MG/KG/D BY ORAL GAVAGE	DELAYED PUBERTY WITHOUT REDUCING GROWTH, REDUCED ANDROGEN DEPENDENT TISSUE WEIGHTS. LOEL 30 MG/KG/D
Gray, L. E., Jr., Ostby, J., Monosson, E., and Kelce, W. R. (1999). Environmental antiandrogens: low doses of the fungicide vinclozolin alter sexual differentiation of the male rat. Toxicology and industrial health 15(1-2), 48-64.	RAT	IN VIVO	PARENT				PURITY >99%	NO	YES	YES	perinatal oral gavage treatment from GD 14 to 3 days postpartum with 0, 3.125. 6.25, 12.5, 25, 50 and 100 mg/kg/d	subtle effects at low doses including AGD (3.125), retained female like nipples and reduced prostate weight (6.25). Malformations and reduced sperm counts that would interfer with fertilty wee seen at 50 and 100 mg/kg/d	BASF study in 1999 and 2000 did not see the same low dose effects, but the were there first usage these endpoints by anyone outside of our laboratory back then. Discussion is moot in terms of potential population effects which would be associated with 50 and 100 mg/kg/d
Gray, L. E., Jr., Ostby, J. S., and Kelce, W. R. (1994). Developmental effects of an environmental antiandrogen: the fungicide vinclozolin alters sex differentiation of the male rat. Toxicology and applied pharmacology 129(1), 46-52, 10.1006/taap.1994.1227.	RAT	IN VIVO	PARENT				PURITY >99%	NO	YES	YES	perinatal oral gavage treatment from GD 14 to 3 days postpartum with 0, 100 and 200 mg/kg/d	EFFECTS ON ALMOST ALL ANDROGEN DEPENDENT TISSUES. 100% OF THE MALE RAT OFFSPRING DISPLAYED HYPOSPADIAS IN BOTH TREATED GROUPS; AN EFFECT THAT PRECLUDES MATING AND FERTILITY
Monosson, E., Kelce, W. R., Lambright, C., Ostby, J., and Gray, L. E., Jr. (1999). Peripubertal exposure to the antiandrogenic fungicide, vinclozolin, delays puberty, inhibits the development of androgen-dependent tissues, and alters androgen receptor function in the male rat. Toxicology and industrial health 15(1-2), 65-79.	RAT	IN VIVO	PARENT				PURITY >99%	PARTIALLY, EXAMINE AR TISSUE DISTRIBUTION	YES, DELAYED PUBERTY	YES	All other androgen dependent data on vinclozolin are shown in figures without indication of statistical significance so NOELs are uncertain	PUBERTY AND EPIDIDYMAL WEIGHT DELAYED OR REDUCED AT 30 MG/KG/D AND PROSTATE AND SEMINAL VESICLE WEIGHTS REDUCED AT 100 MG/KG/D	THIS STUDY WAS USED BY EPA TO SET NOAEL OF 5 MG/KG/D FOR BRIEF EXPOSURES IN CHILDREN, SEE PAGE 19, TABLE 8 VIN RED (2000)
hin, J. H., Moon, H. J., Kim, T. S., Kang, I. H., Ki, H. Y., Choi, K. S., and Han, S. Y. (2006). Repeated 28-day oral toxicity study of vinclozolin in rats based on the draft protocol for the "Enhanced OECD Test Guideline No. 407" to detect endocrine effects. Archives of toxicology 80(9), 547-54, 10.1007/s00204-006-0080-6.	RAT	IN VIVO	PARENT				PURITY >99%	NO	YES	YES	28-day repeated-dose toxicity in 7 week old male rats exposed to 0, 3.125, 12.5, 50 and 200 mg/kg/day	REDUCED MALE SEX ACCESSORY TISSUE WEIGHTS AT 50 AND 200 MG/KG/D. DRAMATIC (ABOUT TWO FOLD OVER CONTROL) INCREASE IN ADRENAL WEIGHTS IN BOTH SEXES AT 200 MG/KG/D (
Rosen, M. B., Wilson, V. S., Schmid, J. E., and Gray, L. E. (2005). Gene expression analysis in the ventral prostate of rats exposed to vinclozolin or procymidone. Reproductive toxicology 19(3), 367-79, 10.1016/j.reprotox.2004.10.005.	RAT	IN VIVO	PARENT				PURITY NOT IN PAPER BUT KNOWN	IN VIVO GENE EXPRESSION	NO	NO	YOUNG ADULT CASTRATE RATS	ALTERED VENTRAL PROSTATE GENE EXPRESSION, INCREASED SERUM LH (VIN PLUS T VERSUS T TREATMENT ALONE)	PART OF A LOWER DOSE STUDY BUT DATA NOT PUBLISHED BY AUTHOR
Christiansen, S., Scholze, M., Dalgaard, M., Vinggaard, A. M., Axelstad, M., Kortenkamp, A., and Hass, U. (2009). Synergistic disruption of external male sex organ development BY a mixture of four antiandrogens. Environmental health perspectives 117(12), 1839-46, 10.1289/ehp.0900689. SUPPLEMENTAL TABLE 3	RAT	IN VIVO	PARENT				PURITY >99%	NO	YES	YES	pregnant rats from GD7 to PND16 at 0, 5, 10, 20, 24.5, 40, 50, 80, 95.9 and 160 mg/kg/d	genital malformations at 50 mg/kg/d and above.	multiple studies combined
Metzdorff, S. B., Dalgaard, M., Christiansen, S., Axelstad, M., Hass, U., Kiersgaard, M. K., Scholze, M., Kortenkamp, A., and Vinggaard, A. M. (2007). Dysgenesis and histological changes of genitals and perturbations of gene expression in male rats after in utero exposure to antiandrogen mixtures. Toxicological sciences : an official journal of the Society of Toxicology 98(1), 87-98, 10.1093/toxs…	RAT	IN VIVO	PARENT				PURITY >99%	NO	YES	YES	pregnant rats from GD7 to PND16 at 0, 5, 10, 20, , 40, 80, and 160 mg/kg/d	pups examined at 16 days of age and organ weights taken. Most androgen dependent tissues reduced at 80 and 160 mg/kg/d with a few effects at lower dose levels.
Matsuura, I., Saitoh, T., Ashina, M., Wako, Y., Iwata, H., Toyota, N., Ishizuka, Y., Namiki, M., Hoshino, N., Tsuchitani, M., and Ikeda, Y. (2005). Evaluation of a two-generation reproduction toxicity study adding endpoints to detect endocrine disrupting activity using vinclozolin. J Toxicol Sci 30(Special Issue), 163-188, 10.2131/jts.30.S163.	RAT	IN VIVO	IN VIVO				PURITY >99%	NO	YES	YES	TWO GENERATION REPRODUCTIVE TOXICITY STUDY. VIN ADMINISTERED AT 0, 40, 200 AND 100 PPM IN THE DIET. (ABOUT 2, 11 AND 55 MG/KG/D IN PREGNANCY BUT IT VARIES WITH AGE)	SEVERAL ORGAN WEIGHT INCREASES AND DECREASES IN THE PARENT GENERATION (NO DEVELOPMENTAL EXPOSURE) IN THE HIGH DOSE GROUP. IN HISTOPATH ALTERATIONS IN PARENT GENERATION IN LIVER AND ADRENALS IN TWO HIGHEST DOSE GROUPS AND TESTES AND OVARIES IN THE HIGHEST DOSE GROUP. IN F1 ANIMALS (EXPOSED IN UTERO AND DURING LACTATION) ANDROGEN DEPENDENT TISSUES REDUCED IN THE TWO HIGHER DOSE GROUPS IN MALE OFFSP…
Eustache, F., Mondon, F., Canivenc-Lavier, M. C., Lesaffre, C., Fulla, Y., Berges, R., Cravedi, J. P., Vaiman, D., and Auger, J. (2009). Chronic dietary exposure to a low-dose mixture of genistein and vinclozolin modifies the reproductive axis, testis transcriptome, and fertility. Environ Health Perspect 117(8), 1272-1279, 10.1289/ehp.0800158.	Han Wistar Rat	IN VIVO	IN VIVO				PURITY >96%, SMALL SAMPLE SIZES, INAPPROPRIATE STATISTICAL ANALYSES,	NO	YES	NO	ONE GENERATION REPRODUCTION STUDY. VIN ADMINISTERED AT 1 AND 30 MG/KG/D BY ORAL GAVAGE	They reported that Vin induced several malformations at 30 mg/kg/d and a small number at 1 mg/kg/d (criteria for gross morphological alterations atypical and not described in the paper). They also reported reduced litter size from the F1 matings at both Vin dose levels, however it is unclear how such results could attain statistical significance from only 5 males per dose group (it may be that ma…
Golshan, M | Hatef, A | Zare, A | Socha, M | Milla, S | Gosiewski, G | Fontaine, P | Sokolowska-Mikolajczyk, M | Habibi, HR | Alavi, SMH	male goldfish (Carassius auratus)	IN VIVO	Parent				PURITY NOT GIVEN; NO VERIFICATION OF NOMINAL WATER CONC; SMALL N	IN VIVO MECHANISTIC STUDY	NO	SUPPORTIVE	ADULT FISH	SOME HORMONE CHANGES IN SERUM, SOME GENE CHANGES IN BRAIN AND TESTIS, NO VTG ALTERATIONS,
Guo TL;Germolec DR;Musgrove DL;Delclos KB;Newbold RR;Weis C;White KL;	Sprague–Dawley rats	IN VIVO	PARENT				DIETARY ADMINISTRATION, VCZ PURITY AND DIETARY STABILITY NHOT PROVIDED	NO	POSSIBLE "ADVERSE" EFFECTS MEASURED WERE BIOMARKERS OF BONE MARROW TOXICITY	NO	vinclozolin (VCZ: 10, 150 and 750 ppm) and ethinyl estradiol (EE2: 5, 25 and 200 ppb) gestationally and lactationally through dams from day 7 of gestation and through feed after weaning on postnatal day (PND) 22 to PND 64	SMALL EFFECTS OF VCZ ON A FEW INDICES OF BONE MARROW TOXICITY IN ONE SEX BUT NOT THE OTHER
Haeba, MH | Hilscherova, K | Mazurova, E | Blaha, L	Daphnia magna	IN VIVO	PARENT				PURITY NOT GIVEN; NO VERIFICATION OF NOMINAL WATER CONC, UNCERTAIN SAMPLE SIZE AND STAT ANALYSES	NO	YES	NO	ACUTE , CHRONIC AND REPRO TOXICITY	Sex ratio in the sub-chronic assay was affected VCZ . (1 mg/L) decreased the number of neonate males
Hartig, PC | Bobseine, KL | Britt, BH | Cardon, MC | Lambright, CR | Wilson, VS | Gray, LE	hAR in CV-1 AND MDA 453 CELLS	IN VITRO	M1 AND M2 METABOLITES OF VCZ				PURITY GIVEN IN REFERENCED ARTICLES	YES	NO	SUPPORTIVE	NONE IN VITRO	VCZ, M1 AND M2 REDUCE DHT INDUCE ANDROGEN DEPENDENT LUCIFERASE GENE EXPRESSION
Hass, U | Scholze, M | Christiansen, S | Dalgaard, M | Vinggaard, AM | Axelstad, M | Metzdorff, SB | Kortenkamp, A	Wistar rats	IN VIVO	PARENT				PURITY >99%	NO	AGD AND NIPPLE RETENTION MEASURED	YES	IN UTERO AND LACTATION, gestational day 7 to the day before expected birth, and from postnatal days 1–16.	INDIVIDUAL VCZ AND MIXTURE STUDIES, VCZ DATA IN SUPPLEMENTAL FILES	AGD AND NR ARE BIOMARKERS OF ANTIANDROGENICITY IN F1 MALE RATS BUT THESE ARE NOT UNIFORMLY ACCEPTED AS ADVERSE EFFECTS
Hatef, A | Alavi, SMH | Milla, S | Krist'an, J | Golshan, M | Fontaine, P | Linhart, O	goldfish	IN VIVO	PARENT				PURITY NOT GIVEN; NO VERIFICATION OF NOMINAL WATER CONC	YES	GSI AND SPERM	NO	ADULT 2-3 YEARS OLD	REDUCED GSI. Sperm volume, motility and velocity were reduced in fish exposed to 800 g/L VZ. This was associated with the decrease in 11-KT level, suggesting direct VZ effects on testicular androgenesis and sperm functions. In goldfish exposed to 100 g/L VZ, 11-KT was increased	TEN AQUARIA PER NOMINAL CONC
Hejmej, A | Bilinska, B	MAMMALIAN REVIEW	IN VIVO	NA				NA	NA	YES	NO		REVIEW	REVIEW, GOOD BACKGROUND READING
Hellwig, J | van Ravenzwaay, B | Mayer, M | Gembardt, C	Wistar and Long–Evans Rats	IN VIVO	PARENT				PURITY AND STABILITY MEASURED BUT VALUES NOT PROVIDED IN PAPER, wide dose spacing in effective range provides minimal information on LOAEL malformations	NO		yes	Perinatal. Dams were dosed daily from day 14 pc to day 3 AFTER BIRTH WITH 0, 1,3, 6, 12 AND 200 mg/kg/d by gavage; AS PER GRAY ET AL 1999 PROTOCOL FOR REPLICATION	ANTIANDROGENIC EFFECTS IN F1 MALE RAT OFFSPRING INCREASED IN SEVERITY WITH INCREASING DOSAGE LEVELS FROM 12.5 TO 200 MG/KG/D. male nipple retention and reduced sex organ weights at 12. malformations at 200 that would affect fertility. Better dose spacing in their later papers and in Gray et al., 1999
Hoffmann, F | Kloas, W	Xenopus laevis	in vivo	PARENT				PURITY NOT GIVEN; NO VERIFICATION OF NOMINAL WATER CONC; stat sig not given on summary table	NO	YES, FROGS THAT DON’T CALL DON’T GET TO MATE USUALLY	supportive since it is acute exposure with no verification of purity or stability of VCZ	Sexually mature hcg stimulated male xenopus treated once with VCZ for 96 hr by adding chemical to water	androgen-controlled mate calling behavior and were treated with VIN at concentrations of 10−6, 10−8 and 10−10 M. VIN at 10−6 M reduced calling activity. Furthermore, the vocalization composition of VIN treated X. laevis was altered. The call types advertisement calls and chirping are uttered by reproductively X. laevis was altered. The call types active males, whereas the call types growling, tic…
Inawaka, K | Kawabe, M | Takahashi, S | Doi, Y | Tomigahara, Y | Tarui, H | Abe, J | Kawamura, S | Shirai, T	Crl:CD(SD)rats	IN VIVO	PARENT				OK BUT SMALLNs	NO	YES, BUT THERE WERE NO EFFECTS	NO, DOSING ROUTE NOT RELEVANT AND VERY HIGH	IN UTERO SINGLE IP TREATMENT WITH 100 MG/KG/D from GD 8 to GD 15	FAILED TO REPLICATE ANWAY AND SKINNER'S REPORT IN SCIENCE MAGAZINE OF TRANSGENERATIONAL EFFECTS OF VIN ON MALE RATS OVER SEVERAL GENERATIONS. 1 OF 4 STUDIES THAT ARE UNABLE TO REPEAT THE REPORTED EFFECTS
Katsiadaki, I | Morris, S | Squires, C | Hurst, MR | James, JD | Scott, AP	Three-Spined Stickleback (Gasterosteus aculeatus)	IN VIVO SCREENING ASSAY	PARENT				purity of vin not given, but conc in aquaria were verified chemically	IN VIVO MECHANISTIC SCREEN	NO	NO	simultaneous exposure of female sticklebacks to 17α-methyltestosterone (a model androgen) at 500 ng/L and vinclozolin (at 25 AND 250 μg/L) over a period of 21 days.	any antiandrogenic activity is evaluated by comparing the spiggin levels of female, VIN reduced spiggin production at both conc in a dose related manner
Kavlock R;Cummings A;	review	review	review				review	review	no	no data	review	review
Kelce WR;Lambright CR;Gray LE;Roberts KP;	Adult male Sprague–Dawley rats	IN VIVO	PARENT				purity >99%, HIGH VIN DOSE OF 200 MG/KG/D FOR 5 DAYS	IN VIVO MECHANISTIC STUDY	YES, ORGAN WEIGHTS	NO	ADULT MALE	VIN reduced androgen dependent tissue weights and androgen mediated TRPM2 gene expression IN THE VENTRAL PROSTATE and incorporation of AR into the nucleus in THE EPIDIDYMIS
Kelce, WR | Wilson, EM	review	review	review				review	review	no	no NEW data	review	review
Kennel, PF | Pallen, CT | Bars, WG	Castrated sexually immature Sprague–Dawley rats	IN VIVO SCREENING ASSAY	PARENT				PART OF OECD HERSHBERGER ASSAY INTERLAB VALIDATION STUDY	IN VIVO MECHANISTIC STUDY	NO	NO	POST PUBERTAL, JUVENILE CASTRATED MALE	VIN REDUCED ANDROGEN DEPENDENT ORGAN WEIGHT IN CASTRATE-ANDROGEN TREATED MALE RATS, SIMILAR TO EFFECTS SEEN IN OTHER LABS IN THE OECD STUDY
Kim, JH | Song, M | Kim, YJ | Lee, JN | Park, YK | Ryu, JC	don’t have
Kim, SJ | Park, HW | Yu, SY | Kim, JS | Ha, JM | Youn, JP | An, YR | Oh, MJ | Kim, YJ | Ryu, JC | Hwang, SY	don’t have
Kinnberg, K | Toft, G	male guppies (Poecilia reticulata)	in vivo	PARENT				Groups of 20 adult males were exposed for 30 days; purity not provided or stability in diet, no quantitative data, all subjective with histo pics	no	yes	no	adult	The mammalian antiandrogen vinclozolin had no observable effects on the testis structure when given in doses of 1, 10, or 100 micro g/mg food.
Kiparissis, Y | Metcalfe, TL | Balch, GC | Metcalf, CD	Japanese medaka (Oryzias latipes)	in vivo	PARENT and technical grade ronilan				no purity or stability reported. Chemicals were a gift from BASF. Uncertain stat analysis but effects large at high conc		yes	no	Newly hatched medaka were exposed to aqueous solutions of vinclozolin (2500 mg/l) and the vinclozolin fungicide formulation, Ronilan† (1000 and 5000 mg/l) and cyproterone acetate (1 and 10 mg/l), for 3 months.	Histological evaluation of the gonadal tissues of exposed fish indicated that the 5000 mg/l concentration of the vinclozolin formulation (Ronilan†) induced a low incidence of of vinclozolin-affected spermatogenesis in males. Also, the vinclozolin treatments induced moderate ovarian atresia.intersex (i.e. testis /ova) and the 2500 mg/l concentration
Klinefelter GR;Kelce WR;	abstact NO DETAILS OR DATA
Knet, M | Tabarowski, Z | Slomczynska, M | Duda, M	porcine ovaries	in vitro	parent				no purity reported, single conc of VIN at 14 micromolar		no	no	in vitro	The percentages of nonapoptotic (DOWN), apoptotic (UP), and necrotic (UP) GRANULOSA cells WERE AFFECTED AFTER VIN EXPOSURE
Kockaya, EA | Karacaoglu, E | Kilic, A | Selmanoglu, G	RATS	IN VIVO	P ?				DON’T HAVE PDF		YES	DON’T HAVE PDF	50 and 100 mg kg−1 body weight per day (bw d−1) doses of vinclozolin were administered by oral gavage to pregnant rats during gestation	The decrease in the placental weight and placental index was significant in the treatment groups. Degenerations in labyrinth region and spongiotrophoblast were detected in the 100 mg kg−1 bw d−1 vinclozolin group. Mononuclear cell infiltration, cellular degeneration and edema in maternal liver samples and an increase in the number of megakaryocytes, cellular degeneration and congestion in fetal l…
