# Supplementary material for: Recommended Approaches to the Scientific Evaluation of Ecotoxicological Hazards and Risks of Endocrine-Active Substances
Source: Integr Environ Assess Manag. Author manuscript; Available in PMC 2018 Aug 1. (PMC6069525; doi:10.1002/ieam.1885)
Supplement: Supplement2 — S2 — Case Study Summary Perchlorate [file NIHMS1500348-supplement-Supplement2.xlsx]

## Sheet: list of 202 EE2 papers
number	Title	Level JP	get PDF	open access or JP Scopus	fish amphib invert bird mamm	reviewer	Histo	Author	Source	year	Abstract
3	CROSS-SPECIES CONSERVATION OF ENDOCRINE PATHWAYS: A CRITICAL ANALYSIS OF TIER 1 FISH AND RAT SCREENING ASSAYS WITH 12 MODEL CHEMICALS	2	y	Scopus	f m	DD		Ankley, GT | Gray, LE	ENVIRONMENTAL TOXICOLOGY AND CHEMISTRY | 32 (5): 1084-1087 MAY 2013	2013	Many structural and functional aspects of the vertebrate hypothalamicpituitarygonadal (HPG) axis are known to be highly conserved, but the significance of this from a toxicological perspective has received comparatively little attention. High-quality data generated through development and validation of Tier 1 tests for the U.S. Environmenal Protection Agency Endocrine Disruptor Screening Program …
21	Comparison of relative binding affinities of endocrine active compounds to fathead minnow and rainbow trout estrogen receptors	2	y	Scopus	f	DD		Denny, JS | Tapper, MA | Schmieder, PK | Hornung, MW | Jensen, KM | Ankley, GT | Henry, TR	ENVIRONMENTAL TOXICOLOGY AND CHEMISTRY | 24 (11): 2948-2953 NOV 2005	2005	Twelve chemicals were tested for binding affinity to rainbow trout liver estrogen receptor (rbtER) and fathead minnow liver ER (fhmER). The chemicals included estradiol (E2), diethylstilbestrol (DES), ethinylestradiol (EE2), estrone (E1), estriol, tamoxifen (TAM), genistein (GEN), p-nonylphenol (PNP), p-tert-octylphenol (PTOP), methoxychlor (MXC), testosterone, and methyltestosterone (MT). Relati…
27	Development of a Screening System for the Detection of Chemically Induced DNA Methylation Alterations in a Zebrafish Liver Cell Line	2	y		f	DD		Farmen, E | Hultman, MT | d'Auriac, MA | Tollefsen, KE	JOURNAL OF TOXICOLOGY AND ENVIRONMENTAL HEALTH-PART A-CURRENT ISSUES | 77 (9-11): 587-599 Sp. Iss. SI JUN 3 2014	2014	Early molecular events with correlation to disease, such as aberrant DNA methylation, emphasize the importance of DNA methylation as a potential environmental biomarker. Currently, little is known regarding how various environmental contaminants and mixtures alter DNA methylation in aquatic organisms, and testing is both time- and labor-consuming. Therefore, the potential of an in vitro screening…
38	A New In Vitro Screening Bioassay for the Ecotoxicological Evaluation of the Estrogenic Responses of Environmental Chemicals Using Roach (Rutilus rutilus) Liver Explant Culture	2	y	Scopus	f	DD		Gerbron, M | Geraudie, P | Rotchell, J | Minier, C	ENVIRONMENTAL TOXICOLOGY | 25 (5): 510-516 Sp. Iss. SI OCT 2010	2010	There is growing evidence that many chemicals released in the environment are able to disturb the normal endocrinology of organisms affecting the structure and function of their reproductive system This has prompted the scientific community to develop appropriate testing methods to identify active compounds and elucidate mechanisms of action Of particular interest are in vitro screening methods t…
42	Differentiation of PC12 cells expressing estrogen receptor alpha: A new bioassay for endocrine-disrupting chemicals evaluation	2	y	Open Access	cell	DD		Habauzit, D | Ferriere, F | Botherel, N | Flouriot, G | Pakdel, F | Saligaut, C	CHEMOSPHERE | 112: 240-247 OCT 2014	2014	Xeno-estrogens, a class of endocrine disrupting chemicals (EDCs), can disturb estrogen receptor-dependent pathways involved in differentiation, proliferation or protection. Multiple methods have been developed to characterize the disturbances induced by EDCs in different cells or organs. In this study we have developed a new tool for the assessment of estrogenic compounds on differentiation. For …
60	Evaluation of the sensitivity, responsiveness and reproducibility of primary rainbow trout hepatocyte vitellogenin expression as a screening assay for estrogen mimics	2	y	Scopus	f	DD		Hultman, MT | Rundberget, JT | Tollefsen, KE	AQUATIC TOXICOLOGY | 159: 233-244 FEB 2015	2015	Vitellogenin (Vtg) induction in primary fish hepatocytes has been proposed as an in vitro screening assay for ER agonists and antagonists, but has not yet been used extensively as a high-throughput screening tool due to poor reproducibility, sensitivity and overall feasibility. The present work has evaluated the role of seasonal variation, normalization, optimal culture and assay conditions on th…
71	Binding affinities of hepatic nuclear estrogen receptors for genistein in channel catfish	2	y		f	DD		Kelly, AM | Green, CC	NORTH AMERICAN JOURNAL OF AQUACULTURE | 68 (2): 160-167 APR 2006	2006	Soybean meal, the major protein source used in commercial feeds for channel catfish Ictalurus punctatus, contains natural phytoestrogens known as isoflavones, many of which have been found to be endocrine disruptors. This study investigated whether genistein (an isoflavone) in a soybean-based diet would increase plasma vitellogenin (Vtg) concentrations and whether it would compete with estradiol …
74	An in vitro vitellogenin bioassay for oestrogenic substances in the medaka (Oryzias latipes)	2	y	Scopus	f	DD		Kordes, C | Rieber, EP | Gutzeit, HO	AQUATIC TOXICOLOGY | 58 (3-4): 151-164 AUG 2002	2002	dWe developed an in vitro bioassay for oestrogenic compounds based on vitellogenin as a biomarker. To quantify the induction of vitellogenin in medaka (Oryzias latipes) we established a sandwich enzyme-linked immunosorbent assay (ELISA). This ELISA was carried out with two different monoclonal antibodies specific for the yolk precursor protein vitellogenin and the high molecular weight yolk prote…
90	Comparison of in vivo and in vitro reporter gene assays for short-term screening of estrogenic activity	2	y	Open Access	f	DD		Legler, J | Zeinstra, LM | Schuitemaker, F | Lanser, PH | Bogerd, J | Brouwer, A | Vethaak, AD | De Voogt, P | Murk, AJ | Van der Burg, B	ENVIRONMENTAL SCIENCE & TECHNOLOGY | 36 (20): 4410-4415 OCT 15 2002	2002	Functional in vitro and in vivo reporter gene assays have recently been developed for the rapid determination of exposure to (xeno)estrogens. The in vitro estrogen receptor (ER)-mediated chemically activated luciferase gene expression (ER-CALUX) assay uses T47D human breast cancer cells stably transfected with an ER-mediated luciferase gene construct. In the in vivo assay, transgenic zebrafish ar…
94	Luteinizing hormone receptor (lhcgr) as a marker gene for characterizing estrogenic endocrine-disrupting chemicals in zebrafish ovarian follicle cells	2	y	Open Access	f	DD		Liu, KC | Wu, RSS | Ge, W	GENERAL AND COMPARATIVE ENDOCRINOLOGY | 192: 89-94 OCT 1 2013	2013	The adverse effects of endocrine-disrupting chemicals (EDCs) have been well documented; however, the action mechanisms of many EDCs remain elusive and controversial. Furthermore, the highly diversified chemical structures and low environmental concentrations of EDCs present a major challenge to their chemical detection. Clearly, there is an urgent need for simple and reliable bioassays to detect …
109	Vitellogenin-inducing activities of natural, synthetic, and environmental estrogens in primary cultured Xenopus laevis hepatocytes	2	y	Scopus	a	TH		Mitsui, N | Tooi, O | Kawahara, A	COMPARATIVE BIOCHEMISTRY AND PHYSIOLOGY C-TOXICOLOGY & PHARMACOLOGY | 146 (4): 581-587 NOV 2007	2007	Vitellogenin (VTG)-inducing activities of natural estrogens (E1: estrone, E2:17 beta-estradiol, E3: estriol, alpha-E2: 17 alpha-estradiol), synthetic estrogens (EE2: 17 alpha-ethynyl estradiol, DES: diethylstilbestrol,), phytoestrogen (GEN: genistein), and xeno-estrogens (BPA: bisphenol A, NP: nonylphenol, OP: octylphenol) were investigated by an assay system using primary-cultured hepatocytes of…
111	17 alpha-ETHINYLESTRADIOL INDUCES AN IMBALANCE BETWEEN APOPTOSIS AND CELL PROLIFERATION TO SEX STEROID DISRUPTION IN A TESTIS CULTURE OF GUDGEON, GOBIO GOBIO	2	y	Scopus	f	DD		Nadzialek, S | Kestemont, P	ENVIRONMENTAL TOXICOLOGY AND CHEMISTRY | 29 (4): 881-886 APR 2010	2010	The aim of this study was to investigate the effect of the most potent xenoestrogen currently found in the environment, ethinylestradiol (EE2), on some physiological events occurring during early spermatogenesis of gudgeon (Gobio gobio), a common European fish species. Physiological pathways studies were apoptosis, cell proliferation, and steroidogenesis on sex steroids (testosterone [T], 11-keto…
113	Xenobiotic interaction with and alteration of channel catfish estrogen receptor	2	y	Scopus	f	DD		Nimrod, AC | Benson, WH	TOXICOLOGY AND APPLIED PHARMACOLOGY | 147 (2): 381-390 DEC 1997	1997	In teleostean in vivo studies, the vitellogenin response to environmental estrogens is not completely predicted by mammalian literature. One possible explanation for differences is heterogeneity of the estrogen receptor (ER) structure between species. Therefore, ER from channel catfish (Ictalurus punctatus) hepatic tissue was characterized by binding affinity for several compounds. Affinity was i…
114	Efficacy of pharmacological estrogen receptor antagonists in blocking activation of zebrafish estrogen receptors	2	y	Open Access	f	DD		Notch, EG | Mayer, GD	GENERAL AND COMPARATIVE ENDOCRINOLOGY | 173 (1): 183-189 AUG 1 2011	2011	A variety of pharmacological agonists, antagonists and selective estrogen receptor modulators (SERM) have been used to better understand the role of specific receptors in various physiological processes. Despite similar structure and function, less is known about the effect of agonists and antagonists on teleost estrogen receptors and the results of these studies have indicated wide variation amo…
131	Vitellogenin synthesis in cultured hepatocytes; an in vitro test for the estrogenic potency of chemicals	2	y	Open Access	cell	DD		Pelissero C;Flouriot G;Foucher JL;Bennetau B;DunoguŠs J;Le GF;Sumpter JP;	J Steroid Biochem Mol Biol %1993 , Mar	44(3):263-72.	We describe here an in vitro technique to assess the estrogenic activity of chemicals. This technique is based on rainbow trout hepatocytes incubated in a basic medium free of any additional growth factors or estrogenic chemicals and uses the production of vitellogenin (VTG) as a marker for the estrogenic potency of the compounds tested. The system allows at least some of the metabolic transforma…
138	COMPARISON OF CHEMICAL BINDING TO RECOMBINANT FATHEAD MINNOW AND HUMAN ESTROGEN RECEPTORS ALPHA IN WHOLE CELL AND CELL-FREE BINDING ASSAYS	2	y	Scopus	f	DD		Rider, CV | Hartig, PC | Cardon, MC | Wilson, VS	ENVIRONMENTAL TOXICOLOGY AND CHEMISTRY | 28 (10): 2175-2181 OCT 2009	2009	Mammalian receptors and assay systems are generally used for in vitro screening of endocrine-disrupting chemicals with the assumption that minor differences in amino acid sequences among species do not translate into significant differences in receptor function. Objectives of the present study were to evaluate the performance of two different in vitro assay systems (a whole cell and a cell-free c…
163	Computational estimation of rainbow trout estrogen receptor binding affinities for environmental estrogens	2	y	Open Access	f	DD		Shyu, C | Cavileer, TD | Nagler, JJ | Ytreberg, FM	TOXICOLOGY AND APPLIED PHARMACOLOGY | 250 (3): 322-326 FEB 1 2011	2011	Environmental estrogens have been the subject of intense research due to their documented detrimental effects on the health of fish and wildlife and their potential to negatively impact humans. A complete understanding of how these compounds affect health is complicated because environmental estrogens are a structurally heterogeneous group of compounds. In this work, computational molecular dynam…
174	Estrogen mimics bind with similar affinity and specificity to the hepatic estrogen receptor in Atlantic salmon (Salmo salar) and rainbow trout (Oncorhynchus mykiss)	2	y		f	DD		Tollefsen, KE | Mathisen, R | Stenersen, J	GENERAL AND COMPARATIVE ENDOCRINOLOGY | 126 (1): 14-22 MAR 2002	2002	A variety of organic chemicals have been documented to bind to and activate the estrogen receptor (ER) and consequently induce estrogenic effects in different animals. Although the function of the ER seems phylogenetically conserved in vertebrates, a considerable interspecies variation in the structure of the ER has been demonstrated. In this study, the hepatic ER from Atlantic salmon (Salmo sala…
175	Binding of xenoestrogens to the sex steroid-binding protein in plasma from Arctic chaff (Salvelinus alpinus L.)	2	y	Scopus	f	DD		Tollefsen, KE | Ovrevik, J | Stenersen, J	COMPARATIVE BIOCHEMISTRY AND PHYSIOLOGY C-TOXICOLOGY & PHARMACOLOGY | 139 (1-3): 127-133 OCT 2004	2004	A specific sex steroid-binding protein (SBP) is believed to be involved in regulation of circulating sex steroids, steroid delivery to target cells and intracellular signalling in sex steroid-sensitive tissues. In the present work, interactions between xenoestrogens and the plasma SBP in Arctic charr (Salvelinus alpinus L.) were determined using ligand-protein binding studies. The test compounds …
182	Steroidogenic acute regulatory (StAR) protein and cholesterol side-chain cleavage (P450scc) as molecular and cellular targets for 17 alpha-ethynylestradiol in salmon previtellogenic oocytes	2	y	Scopus	f	DD	h	Vang, SH | Kortner, TM | Arukwe, A	CHEMICAL RESEARCH IN TOXICOLOGY | 20 (12): 1811-1819 DEC 2007	2007	Gonadal steroids are known to modulate both the synthesis and the release of gonadotropins by the pituitary and influence several brain functions that are apparently responsible for gender-specific differences in the regulation of the hypothalamus-pituitary-gonadal (HPG) axis. It is believed that the true rate-limiting step in acute steroid production is the movement of cholesterol across the mit…
34	Comparative estrogenicity of estradiol, ethynyl estradiol and diethylstilbestrol in an in vivo, male sheepshead minnow (Cyprinodon variegatus), vitellogenin bioassay	3	y	Scopus	f	LW		Folmar, LC | Hemmer, M | Hemmer, R | Bowman, C | Kroll, K | Denslow, ND	AQUATIC TOXICOLOGY | 49 (1-2): 77-88 MAY 2000	2000	An in vivo bioassay for vitellogenin (VTG) synthesis was developed to screen individual chemicals or mixtures of chemicals for potentially estrogenic effects in a marine teleost model. An enzyme-linked immunosorbent assay (ELISA) was used to quantitate VTG synthesis in male sheepshead minnows (Cyprinodon variegatus) exposed to five concentrations of the natural estrogen (17 beta-estradiol), a syn…
35	A comparison of the estrogenic potencies of estradiol, ethynylestradiol, diethylstilbestrol, nonylphenol and methoxychlor in vivo and in vitro	3	y	Scopus	f m	LW		Folmar, LC | Hemmer, MJ | Denslow, ND | Kroll, K | Chen, J | Cheek, A | Richman, H | Meredith, H | Grau, EG	AQUATIC TOXICOLOGY | 60 (1-2): 101-110 OCT 2 2002	2002	Five natural, pharmaceutical, or xenobiotic chemicals [17beta-estradiol (E2), ethynylestradiol (EE2), diethystilbestrol (DES), methoxychlor (MXC), nonylphenol (NP)] were tested in two in vitro assays [yeast estrogen screen (YES), MCF-7 breast tumor cell proliferation (E-Screen)], and compared with previously reported results from two in vivo male sheepshead minnow vitellogenin (VTG) production st…
37	Gene expression responses in male fathead minnows exposed to binary mixtures of an estrogen and antiestrogen	3	y	Open Access	f	LW		Garcia-Reyero, N | Kroll, KJ | Liu, L | Orlando, EF | Watanabe, KH | Sepulveda, MS | Villeneuve, DL | Perkins, EJ | Ankley, GT | Denslow, ND	BMC GENOMICS | 10: - JUL 13 2009	2009	Background: Aquatic organisms are continuously exposed to complex mixtures of chemicals, many of which can interfere with their endocrine system, resulting in impaired reproduction, development or survival, among others. In order to analyze the effects and mechanisms of action of estrogen/anti-estrogen mixtures, we exposed male fathead minnows (Pimephales promelas) for 48 hours via the water to 2…
56	Hepatic gene expression profiling using Genechips in zebrafish exposed to 17 alpha-ethynylestradiol	3	y	Scopus	f	LW		Hoffmann, JL | Torontali, SP | Thomason, RG | Lee, DM | Brill, JL | Price, BB | Carr, GJ | Versteeg, DJ	AQUATIC TOXICOLOGY | 79 (3): 233-246 SEP 12 2006	2006	Genomic, proteomic, and metabolomic technologies continue to receive increasing interest from environmental toxicologists. This interest is due to the great potential of these technologies to identify detailed modes of action and to provide assistance in the evaluation of a contaminant's risk to aquatic organisms. Our experimental model is the zebrafish (Danio rerio) exposed to reference endocrin…
57	Modulation of steroidogenesis and estrogen signalling in the estuarine killifish (Fundulus heteroclitus) exposed to ethinylestradiol	3	y	Scopus	f	LW		Hogan, NS | Currie, S | LeBlanc, S | Hewitt, LM | MacLatchy, DL	AQUATIC TOXICOLOGY | 98 (2): 148-156 JUN 10 2010	2010	Previous studies have shown that mummichog (Fundulus heteroclitus; a lunar, asynchronous-spawning killifish of the western Atlantic) exposed to 17 alpha-ethynylestradiol (EE2) exhibit decreased plasma reproductive steroid levels, decreased gonadal steroid production, increased plasma vitellogenin, decreased fecundity and impaired fertilization. The objective of this study was to determine the pot…
63	Measurement of vitellogenin gene expression by RT-PCR as a tool to identify endocrine disruption in Japanese medaka (Oryzias latipes)	3	y	Open Access	f	LW		Islinger, M | Yuan, H | Voelkl, A | Braunbeck, T	BIOMARKERS | 7 (1): 80-93 JAN-FEB 2002	2002	In order to monitor vitellogenin gene expression in the Japanese medaka (Oryzias latipes), a reverse transcription-polymerase chain reaction (RT-PCR) system was developed. To date cDNA for medaka vitellogenin has not been published; therefore, initially a sequence fragment had to be obtained and compared with other known vertebrate vitellogenins. For this, a 1.2 kb cDNA of medaka vitellogenin (M-…
70	Aromatase expression in zebrafish and channel catfish brains: changes in transcript abundance associated with the reproductive cycle and exposure to endocrine disrupting chemicals	3	y	Scopus	f	LW		Kazeto, Y | Goto-Kazeto, R | Place, AR | Trant, JM	FISH PHYSIOLOGY AND BIOCHEMISTRY | 28 (1-4): 29-32 2003	2003	Cytochrome P450-aromatase (CYP19) is the critical steroidogenic enzyme controlling estrogen biosynthesis. In teleosts, two genes for CYP19 are found with CYP19A1 expressed mainly in the ovary and CYP19A2 expressed in both brain and pituitary. The promoters for these two homologous genes are considerably different. Exposure to estrogenic endocrine disrupting chemicals (EDC) such as ethinylestradio…
75	Effects of an environmental estrogen, 17 alpha-ethinyl-estradiol, on the maternal-fetal trophic relationship in the eelpout Zoarces viviparus (L)	3	y	Scopus	f	LW		Korsgaard, B | Andreassen, TK | Rasmussen, TH	MARINE ENVIRONMENTAL RESEARCH | 54 (3-5): 735-739 Sp. Iss. SI SEP-DEC 2002	2002	In the present experiment pregnant eelpout Zoarces viviparus females were exposed to 0, 5, 10, 50, 500 ng/l of the synthetic estrogen ethinylestradiol (EE2) and to 500 ng/l estradiol-17beta (E-2) under flow-through conditions during 3 weeks and the maternal-fetal. trophic response was investigated. The circulating yolk-precursor protein vitellogenin, measured by ELISA, increased from a mean contr…
78	Comparative responsiveness to natural and synthetic estrogens of fish species commonly used in the laboratory and field monitoring	3	y	Scopus	f	LW		Lange, A | Katsu, Y | Miyagawa, S | Ogino, Y | Urushitani, H | Kobayashi, T | Hirai, T | Shears, JA | Nagae, M | Yamamoto, J | Ohnishi, Y | Oka, T | Tatarazako, N | Ohta, Y | Tyler, CR | Iguchi, T	AQUATIC TOXICOLOGY | 109: 250-258 MAR 2012	2012	Exposure to estrogenic chemicals discharged into the aquatic environment has been shown to induce feminization in wild freshwater fish and although fish species have been reported to differ in their susceptibility for these effects, empirical studies that directly address this hypothesis are lacking. In this study, in vitro ER alpha activation assays were applied in a range of fish species used w…
82	Expression profiling of estrogenic compounds using a sheepshead minnow cDNA macroarray	3	y	Open Access	f	LW		Larkin, P | Folmar, LC | Hemmer, MJ | Poston, AJ | Denslow, ND	ENVIRONMENTAL HEALTH PERSPECTIVES | 111 (6): 839-846 MAY 2003	2003	A variety of anthropogenic compounds are capable of binding to the estrogen receptor (ER) of vertebrate species. Binding of these chemicals to the ER can interfere with homeostasis by altering normal gene expression patterns. The purpose of this study was to characterize the expression of 30 genes using a sheepshead minnow (Cyprinodon variegatus) cDNA macroarray. Many of the genes on the array we…
85	17 alpha-ethynylestradiol-induced vitellogenin gene transcription quantified in livers of adult males, larvae, and gills of fathead minnows (Pimephales promelas)	3	y	Open Access	f	LW		Lattier, DL | Reddy, TV | Gordon, DA | Lazorchak, TM | Smith, ME | Williams, DE | Wiechman, B | Flick, RW | Miracle, AL | Toth, GP	ENVIRONMENTAL TOXICOLOGY AND CHEMISTRY | 21 (11): 2385-2393 NOV 2002	2002	We have applied a method for quantifying relative levels of messenger RNA (mRNA) transcription to assess chemically induced gene expression in fathead minnows (Pimephales promelas). Synthetic oligonucleotides designed for the fathead minnow vitellogenin gene transcription product were used in a reverse transcription polymerase chain reaction (RT-PCR) protocol. This sensitive and rapid strategy de…
92	An enzyme-linked immunosorbent assay for rare minnow (Gobiocypris rarus) vitellogenin and comparison of vitellogenin responses in rare minnow and zebrafish (Danio rerio)	3	y	Scopus	f	LW		Liao, T | Jin, SW | Yang, FX | Hui, Y | Xu, Y	SCIENCE OF THE TOTAL ENVIRONMENT | 364 (1-3): 284-294 JUL 1 2006	2006	A competitive enzyme-linked immunosorbent assay (ELISA) was developed to determine vitellogenin (Vtg) in rare minnow (Gobiocypris rarus) based on the separation and purification of rare minnow Vtg (r-Vtg) as well as the production of polyclonal antibody against r-Vtg in rabbits. Three different ELISAs for measuring r-Vtg were then compared: (1) indirect ELISA with the antibody against carp (Cypri…
95	Gonadal development and transcript profiling of steroidogenic enzymes in response to 17 alpha-methyltestosterone in the rare minnow Gobiocypris rarus	3	y		f	LW	h	Liu, SZ | Wang, LH | Qin, F | Zheng, Y | Li, M | Zhang, YY | Yuan, C | Wang, ZZ	JOURNAL OF STEROID BIOCHEMISTRY AND MOLECULAR BIOLOGY | 143: 223-232 SEP 2014	2014	It is well known that natural and anthropogenic chemicals interfere with the hormonal system of vertebrate and invertebrate organisms. How these chemicals regulate gonadal steroidogenesis remains to be determined. The main objective of this study was to evaluate the effects of 17 alpha-methyltestosterone (MT), a synthetic model androgen, on gene expression profiles of six key steroidogenic genes …
96	DNA methylation in the 5 ' flanking region of cytochrome P450 17 in adult rare minnow Gobiocypris rarus - Tissue difference and effects of 17 alpha-ethinylestradiol and 17 alpha-methyltestoterone exposures	3	y	Scopus	f	LW		Liu, Y | Chen, S | Liu, SZ | Zhang, YY | Yuan, C | Wang, ZZ	COMPARATIVE BIOCHEMISTRY AND PHYSIOLOGY C-TOXICOLOGY & PHARMACOLOGY | 162: 16-22 MAY 2014	2014	Cytochrome P45017 (CYP17) plays a vital role in hormone production in the body. In our previous study, mRNA expression of cypl7a1 was regulated by endocrine disrupting chemicals in rare minnow Gobiocypris rams. However, the mechanism underlying the regulation is unclear. In the present study, we aim to explore whether the differential expression of cypl7a1 in distinct tissues and the modulation o…
101	Environmentally relevant exposure to 17 alpha-ethinylestradiol affects the telencephalic proteome of male fathead minnows	3	y	Open Access	f	LW		Martyniuk, CJ | Kroll, KJ | Doperalski, NJ | Barber, DS | Denslow, ND	AQUATIC TOXICOLOGY | 98 (4): 344-353 JUL 15 2010	2010	Estrogens are key mediators of neuronal processes in vertebrates. As such, xenoestrogens present in the environment have the potential to alter normal central nervous system (CNS) function. The objectives of the present study were (1) to identify proteins with altered abundance in the male fathead minnow telencephalon as a result of low-level exposure to 17 alpha-ethinylestradiol (EE(2)), and (2)…
105	Genotoxic effects of binary mixtures of xenoandrogens (tributyltin, triphenyltin) and a xenoestrogen (ethinylestradiol) in a partial life-cycle test with Zebrafish (Danio rerio)	3	y		f	LW		Micael, J | Reis-Henriques, MA | Carvalho, AP | Santos, MM	ENVIRONMENT INTERNATIONAL | 33 (8): 1035-1039 NOV 2007	2007	A partial life-cycle test with the model fish Danio, rerio was performed in order to evaluate the genotoxic potential of binary mixtures of xenoandrogenic (tributyltin - TBT; triphenyltin - TPT) and an estrogenic compound (ethinylestradiol - EE2). Five days post-fertilisation larvae were diet-exposed to environmental relevant concentrations of TBT and TPT (25 ng/g- 100 ng/g), and water-exposed to…
191	Molecular Cloning and Characterization of the Expression Profiles of Vitellogenin Transcripts in the Dojo Loach (Misgurnus anguillicaudatus) in Response to 17 alpha-ethinylestradioland 17 beta-estradiol Administration	3	y	Open Access	f	LW		Wu, MQ | Nishimiya, O | Nakamori, M | Soyano, K | Todo, T | Hara, A | Hiramatsu, N	ZOOLOGICAL SCIENCE | 31 (4): 202-212 APR 2014	2014	The gene, vitellogenin (vtg) was cloned and characterized in the dojo loach (Misgurnus anguillicaudatus), an indigenous freshwater species in East Asia, in order to develop tools for detecting the effects of estrogenic endocrine-disrupting chemicals (EEDCs). Full-length cDNAs encoding seven distinct vtg transcripts (vtg1-7) were obtained. The corresponding deduced amino acid sequences (Vtg1-7) we…
192	Expression of zona pellucida B proteins in juvenile rare minnow (Gobiocypris rarus) exposed to 17 alpha-ethinylestradiol, 4-nonylphenol and bisphenol A	3	y	Open Access	f	LW		Wu, TT | Wang, HP | Qin, F | Liu, SZ | Li, M | Xu, P | Wang, ZZ	COMPARATIVE BIOCHEMISTRY AND PHYSIOLOGY C-TOXICOLOGY & PHARMACOLOGY | 155 (2): 259-268 MAR 2012	2012	Zona pellucida (ZP) containing proteins are glycoproteins in teleost chorion and are encoded by several gene subfamilies, mainly including ZPA, ZPB, ZPC and ZPX genes. In teleost species, ZP genes are expressed either in liver under regulation of estrogen or in ovary. In the present study, five ZP gene isoforms were isolated and characterized in Gobiocypris rarus. The putative amino acid sequence…
194	Expression of two zona pellucida genes is regulated by 17 alpha-ethinylestradiol in adult rare minnow Gobiocypris rarus	3	y	Scopus	f	LW		Yuan, C | Zhang, YY | Hu, GJ | Li, M | Zheng, Y | Gao, JC | Yang, YP | Zhou, Y | Wang, ZZ	COMPARATIVE BIOCHEMISTRY AND PHYSIOLOGY C-TOXICOLOGY & PHARMACOLOGY | 158 (1): 1-9 JUN 2013	2013	Zona pellucida (ZP) proteins are glycoproteins synthesized in liver, ovary or in both tissues in fish. In the present study, we aimed to determine the responsiveness of ZP2 and ZP3 to 17 alpha-ethinylestradiol (EE2) in adult rare minnow Gobiocypris rams. The full length of ZP3 cDNA was firstly characterized and its tissue distribution revealed that ZP3 mRNA was predominantly expressed in ovary of…
198	Molecular characterization of estrogen receptor genes in loach Paramisgurnus dabryanus and their expression upon 17 alpha-ethinylestradiol exposure in juveniles	3	y		f	LW		Zhang, YY | Wang, HP | Qin, F | Liu, SZ | Wu, TT | Li, M | Xu, P | Zhang, X | Wang, XQ | Hu, GJ | Yuan, C | Wang, ZZ	GENERAL AND COMPARATIVE ENDOCRINOLOGY | 178 (2): 194-205 SEP 1 2012	2012	The full-length cDNAs for estrogen receptor 1 (esr1), esr2a and esr2b were isolated and characterized from the loach (Paramisgurnus dabryanus, Cobitidae, cypriniformes). P. dabryanus Esr1, Esr2a and Esr2b share high amino acids identities with their counterparts of cyprinid species. Quantitative real-time PCR (qRT-PCR) was used to analyze the tissue distribution of esr mRNAs in one-year-old P. da…
200	Differential response of multiple zebrafish hepatic F-box protein genes to 17 alpha-ethinylestradiol treatment	3	y	Open Access	f	LW		Zheng, HP | Li, SF | Wu, ZL | Zhang, YB | Hu, SN | Yan, YC | Li, YP	JOURNAL OF ENVIRONMENTAL SCIENCES-CHINA | 23 (4): 664-670 2011	2011	Estrogens are accumulating in environment and their effects on a variety of reproductive processes and tumorigenesis were reported by previous study, but the mechanism of estrogen promoting neoplasia was still not clear. F-box protein (FBP) is the component of E3 ubiquitin ligase which takes part in a variety of key biological processes. In this study, using mature male zebrafish, which are more …
201	Molecular characterization of five steroid receptors from pengze crucian carp and their expression profiles of juveniles in response to 17 alpha-ethinylestradiol and 17 alpha-methyltestosterone	3	y		f	LW		Zheng, Y | Wang, LH | Li, M | Liang, HW | Qin, F | Liu, SZ | Wang, HP | Wu, TT | Zhang, YY | Wang, ZZ	GENERAL AND COMPARATIVE ENDOCRINOLOGY | 191: 113-122 SEP 15 2013	2013	Pengze crucian carp (Carassius auratus var. pengze, Pcc), a triploid gynogenetic fish, was used in this study to investigate the cross-talk between EDCs and steroid receptors. The full-length cDNAs of five steroid receptors (esr1, er alpha2, esr2a, esr2b, ar) and partial cDNA of vtg B were isolated. The tissue distributions of these genes were analyzed in adult fish by qRT-PCR. Then the expressio…
1	Effects of exposure to 17 alpha-ethinylestradiol during early development on sexual differentiation and induction of vitellogenin in zebrafish (Danio rerio)	4	y	Open Access	f	KB	h	Andersen, L | Holbech, H | Gessbo, A | Norrgren, L | Petersen, GI	COMPARATIVE BIOCHEMISTRY AND PHYSIOLOGY C-TOXICOLOGY & PHARMACOLOGY | 134 (3): 365-374 MAR 2003	2003	To determine the critical stage of zebrafish development where exposure to xenoestrogens can affect sex ratio and vitellogenin induction, zebrafish (Danio rerio) were exposed to 17 alpha-ethinylestradiol (actual concentration 15.4 +/- 1.4 ng EE2/1) during early development: from fertilisation to hatch; hatch to 10 days post hatch (dph); 10-20 dph; 20-30 dph; 20-40 dph; 20-60 dph; fertilisation to…
2	Effects of 17 alpha-ethynylestradiol on sexual development of male Western mosquitofish (Gambusia affinis)	4	y	Open Access	f	TI		Angus, RA | Stanko, J | Jenkins, RL | Watson, RD	COMPARATIVE BIOCHEMISTRY AND PHYSIOLOGY C-TOXICOLOGY & PHARMACOLOGY | 140 (3-4): 330-339 MAR-APR 2005	2005	Juvenile male western mosquitofish (Gambusia affinis) were exposed to different concentrations of 17 alpha-ethynyl estradiol (EE2) in the diet during the period of sexual maturation. A clear inhibiting influence of EE2 on. sexual development was apparent. The proportion of males in each treatment group that failed to complete gonopodial development during the 150-day observation period increased …
6	The maturity index as a tool to facilitate the interpretation of changes in vitellogenin production and sex ratio in the Fish Sexual Development Test	4	y	Scopus	f	TI	h	Baumann, L | Holbech, H | Keiter, S | Kinnberg, KL | Knorr, S | Nagel, T | Braunbeck, T	AQUATIC TOXICOLOGY | 128: 34-42 MAR 15 2013	2013	In July 2011, the Fish Sexual Development Test (FSDT) has officially been adopted as OECD test guideline 234 for the detection of endocrine disrupting chemicals (EDCs). Sex ratio and vitellogenin (VTG) induction are the mandatory endocrine endpoints within this test, whereas gonad staging is only included as an option. In the present study, five FSDTs with zebrafish (Danio rerio) were conducted w…
8	Xenopus tropicalis as a Test System for Developmental and Reproductive Toxicity	4	y		a	TH	h	Berg, C | Gyllenhammar, I | Kvarnryd, M	JOURNAL OF TOXICOLOGY AND ENVIRONMENTAL HEALTH-PART A-CURRENT ISSUES | 72 (3-4): 219-225 2009	2009	The usefulness of Xenopus tropicalis as a model species to investigate endocrine disruption and developmental reproductive toxicity was assessed. In our test system tadpoles were exposed to test substances from shortly after hatching until metamorphosis, including the period of gonadal differentiation. Effects on the sex hormone and thyroid hormone axes were evidenced as skewed sex ratios, malfor…
9	Transgenerational effects from early developmental exposures to bisphenol A or 17 alpha-ethinylestradiol in medaka, Oryzias latipes	4	y	Open Access	f	TI		Bhandari, RK | vom Saal, FS | Tillitt, DE	SCIENTIFIC REPORTS | 5: - MAR 20 2015	2015	The transgenerational consequences of environmental contaminant exposures of aquatic vertebrates have the potential for broad ecological impacts, yet are largely uninvestigated. Bisphenol A (BPA) and 17 alpha-ethinylestradiol (EE2) are two ubiquitous estrogenic chemicals present in aquatic environments throughout the United States and many other countries. Aquatic organisms, including fish, are e…
12	Utility of morphological abnormalities during early-life development of the estuarine mummichog, Fundulus heteroclitus, as an indicator of estrogenic and antiestrogenic endocrine disruption	4	y	Scopus	f	TI		Boudreau, M | Courtenay, SC | MacLatchy, DL | Berube, CH | Parrott, JL | van der Kraak, GJ	ENVIRONMENTAL TOXICOLOGY AND CHEMISTRY | 23 (2): 415-425 FEB 2004	2004	To evaluate the use of morphological abnormalities for standard testing of endocrine-disrupting substances (EDS), we tested the hypothesis that developmental abnormalities are a sensitive indicator of exposure to waterborne estrogenic and antiestrogenic EDS during embryonic, larval, and juvenile stages in the common estuarine killifish, the mummichog (Pisces: Cyprinodontidae). Static exposures wi…
13	Effects of prochloraz and ethinylestradiol on sexual development in Rana temporaria	4	y		a	TH	h	Brande-Lavridsen, N | Christensen-Dalsgaard, J | Korsgaard, B	JOURNAL OF EXPERIMENTAL ZOOLOGY PART A-ECOLOGICAL GENETICS AND PHYSIOLOGY | 309A (7): 389-398 AUG 1 2008	2008	A wide range of environmental xenobiotics that mimic hormones (endocrine-disrupting chemicals) may cause alterations in sexual development or reproductive function in aquatic organisms such as amphibians when exposed during early sensitive stages. We exposed tadpoles of the Common frog, Rana temporaria, from hatch to metamorphosis, to two different endocrine disruptors, the synthetic estrogen 17 …
14	Endocrine disrupting effects on the nesting behaviour of male three-spined stickleback Gasterosteus aculeatus L.	4	y	Scopus	f	TI		Brian, JV | Augley, JJ | Braithwaite, VA	JOURNAL OF FISH BIOLOGY | 68 (6): 1883-1890 JUN 2006	2006	The analysis of patterns of temporal variability in the nesting behaviour of male three-spined stickleback Gasterosteus aculeatus exposed to the synthetic oestrogen. 17 beta-ethinylestradiol, revealed immediate, but transient, treatment-related effects. Glueing frequency and time spent near nest were significantly reduced in exposed fish at the beginning of the experiment. The expression of these…
15	Aneuploid sperm formation in rainbow trout exposed to the environmental estrogen 17 alpha-ethynylestradiol	4	y	Scopus	f	PB		Brown, KH | Schultz, IR | Cloud, JG | Nagler, JJ	PROCEEDINGS OF THE NATIONAL ACADEMY OF SCIENCES OF THE UNITED STATES OF AMERICA | 105 (50): 19786-19791 DEC 16 2008	2008	Environmental contaminants that mimic native estrogens (i.e., environmental estrogens) are known to significantly impact a wide range of vertebrate species and have been implicated as a source for increasing human male reproductive deficiencies and diseases. Despite the widespread occurrence of environmental estrogens and recognized detrimental effects on male vertebrate reproduction, no specific…
16	Reduced embryonic survival in rainbow trout resulting from paternal exposure to the environmental estrogen 17 alpha-ethynylestradiol during late sexual maturation	4	y	Scopus	f	PB		Brown, KH | Schultz, IR | Nagler, JJ	REPRODUCTION | 134 (5): 659-666 NOV 2007	2007	Exposure of fishes to environmental estrogens is known to affect sexual development and spawning, but little information exists regarding effects on gametes. This study evaluated embryonic survival of offspring from male rainbow trout (Oncorhynchus mykiss) exposed to 17 alpha-ethynylestradiol (EE2) using an in vitro fertilization protocol. Males were exposed at either 1800 or 6700 degree days (de…
18	An environmental estrogen alters reproductive hierarchies, disrupting sexual selection in group-spawning fish	4	y	Open Access	f	PB		Coe, TS | Hamilton, PB | Hodgson, D | Paull, GC | Stevens, JR | Sumner, K | Tyler, CR	ENVIRONMENTAL SCIENCE & TECHNOLOGY | 42 (13): 5020-5025 JUL 1 2008	2008	There is global concern regarding the potential impacts of endocrine-disrupting chemicals (EDCs) on the health of wildlife and humans. Exposure to some estrogens, at concentrations found in the environment, impairs reproductive function and behavior. However, nearly all work on endocrine disruption has investigated the effects of exposure on individuals and there is an urgent need to understand i…
19	Impacts of Early Life Exposure to Estrogen on Subsequent Breeding Behavior and Reproductive Success in Zebrafish	4	y	Scopus	f	PB		Coe, TS | Soffker, MK | Filby, AL | Hodgson, D | Tyler, CR	ENVIRONMENTAL SCIENCE & TECHNOLOGY | 44 (16): 6481-6487 AUG 15 2010	2010	Impacts of exposure to environmental estrogens on reproductive development are well documented, but recently wider concern has been raised due to evidence that such exposures can disrupt normal patterns of reproductive behavior, dominance, and parentage, with potential population level implications. It is fundamental therefore to understand any such effects for effective risk assessment. This stu…
20	Inhibition of spawning in zebrafish (Danio rerio): Adverse outcome pathways of quinacrine and ethinylestradiol	4	y		f	PB	h	Cosme, MM | Lister, AL | Van Der Kraak, G	GENERAL AND COMPARATIVE ENDOCRINOLOGY | 219: 89-101 Sp. Iss. SI AUG 1 2015	2015	This study determined the effects of the estrogen receptor agonist ethinylestradiol (EE2) and the phospholipase A(2) inhibitor quinacrine (QUIN) on the pathways controlling follicular development, steroidogenesis, oocyte maturation, ovulation and spawning success in adult zebrafish. Both EE2 and QUIN inhibited spawning but did so through different mechanisms. EE2 affected follicular development (…
22	Intersex Occurrence in Rainbow Trout (Oncorhynchus mykiss) Male Fry Chronically Exposed to Ethynylestradiol	4	y	Open Access	f	PB	h	Depiereux, S | Liagre, M | Danis, L | De Meulder, B | Depiereux, E | Segner, H | Kestemont, P	PLOS ONE | 9 (7): - JUL 17 2014	2014	This study aimed to investigate the male-to-female morphological and physiological transdifferentiation process in rainbow trout (Oncorhynchus mykiss) exposed to exogenous estrogens. The first objective was to elucidate whether trout develop intersex gonads under exposure to low levels of estrogen. To this end, the gonads of an all-male population of fry exposed chronically (from 60 to 136 days p…
23	PRODUCTION OF A HIGH PERCENTAGE OF MALE OFFSPRING WITH 17-ALPHA-ETHYNYLESTRADIOL SEX-REVERSED OREOCHROMIS-AUREUS .2. COMPARATIVE REPRODUCTIVE-BIOLOGY OF FEMALES AND F2 PSEUDOFEMALES AND LARGE-SCALE PRODUCTION OF MALE PROGENY	4	y	Scopus	f	PB		DESPREZ, D | MELARD, C | PHILIPPART, JC	AQUACULTURE | 130 (1): 35-41 FEB 1 1995	1995	In Oreochromis aureus, the use of pseudofemale spawners (sex-reversed male with a female phenotype) is an alternative technique for producing monosex genetically male tilapia offspring. This study compared the reproductive capacities of F2 pseudofemales and females and evaluated the possibilities of applying this process of high percentage of male production on a large scale in earthen ponds, The…
25	Timescale effects of 17 alpha-ethinylestradiol on behavioral consistency in male threespine stickleback	4	y	Scopus	f	PB		Dzieweczynski, TL | Forrette, LM	ACTA ETHOLOGICA | 18 (2): 137-144 JUN 2015	2015	While the effects of 17 alpha-ethinylestradiol (EE2) on male-typical behaviors are well studied, much less is known about the timing of these effects or the context in which these effects occur as most studies assay behavior at a single time point or in a single context. Additionally, exposure may affect behavior at levels beyond overall responsiveness, such as by altering behavioral consistency …
26	Chronic exposure to 17 alpha-ethinylestradiol reduces behavioral consistency in male Siamese fighting fish	4	y	Open Access	f	PB		Dzieweczynski, TL | Hentz, KB | Logan, B | Hebert, OL	BEHAVIOUR | 151 (5): 633-651 2014	2014	Both acute and chronic exposure to 17 alpha-ethinylestradiol (EE2), one of the primary active ingredients of birth control pills, decreases courtship and aggression in males of aquatic species. However, how exposure affects behavioral consistency over time is not commonly addressed. To examine the effects of chronic EE2 exposure on behavioral consistency, adult male Siamese fighting fish, Betta s…
28	Creating Females? Developmental Effects of 17 alpha-Ethynylestradiol on the Mangrove Rivulus' Ovotestis	4	y	Open Access	f	PB		Farmer, JL | Orlando, EF	INTEGRATIVE AND COMPARATIVE BIOLOGY | 52 (6): 769-780 DEC 2012	2012	Interest in the occurrence and fate of trace organic contaminants in the aquatic environment and their potential effects on all organisms has increased over the past two decades. Researches on contaminants have included both natural and synthetic estrogenic contaminants, neuroactive pharmaceuticals, and other endocrine disrupting chemicals that are mediated by the androgen and progesterone recept…
30	Health impacts of estrogens in the environment, considering complex mixture effects	4	y	Scopus	f	PB		Filby, AL | Neuparth, T | Thorpe, KL | Owen, R | Galloway, TS | Tyler, CR	ENVIRONMENTAL HEALTH PERSPECTIVES | 115 (12): 1704-1710 DEC 2007	2007	BACKGROUND: Environmental estrogens in wastewater treatment work (WwTW) effluents are well established as the principal cause of reproductive disruption in wild fish populations, but their possible role in the wider health effects of effluents has not been established. OBJECTIVES: We assessed the contribution of estrogens to adverse health effects induced in a model fish species by exposure to Ww…
31	Environmental Estrogen-Induced Alterations of Male Aggression and Dominance Hierarchies in Fish: A Mechanistic Analysis	4	y	Scopus	f	PB		Filby, AL | Paull, GC | Searle, F | Ortiz-Zarragoitia, M | Tyler, CR	ENVIRONMENTAL SCIENCE & TECHNOLOGY | 46 (6): 3472-3479 MAR 20 2012	2012	Environmental estrogens have been shown to affect aspects of fish behavior that could potentially impact on wild populations, but the physiological mechanisms underpinning these effects are unknown. Using small colonies of zebrafish (Danio rerio), we evaluated the impacts of estrogen exposure on the aggression of dominant males, the associated implications for their social status and reproductive…
39	Effects of natural estradiol-17 beta and synthetic 17 alpha-ethynylestradiol on direct feminization of European sea bass Dicentrarchus labrax	4	y		f	PB	h	Gorshkov, S | Gorshkova, G | Colorni, B | Gordin, H	JOURNAL OF THE WORLD AQUACULTURE SOCIETY | 35 (2): 167-177 JUN 2004	2004	To produce a monosex female population of European sea bass Dicentrarchus labrax, fry were fed dry diets containing dosages of 12.5, 25, and 50 mg/kg food of either the natural estrogen estradiol-17beta (E-2) or the synthetic estrogen 17alpha-ethynylestradiol (EE2) for 60 d starting at 88 d post-hatch (dph). A complete feminization (100%) was achieved in all E-2-treated groups at the age of 11 mo…
40	Clotrimazole exposure modulates aromatase activity in gonads and brain during gonadal differentiation in Xenopus tropicalis frogs	4	y	Scopus	a	TH	h	Gyllenhammar, I | Eriksson, H | Soderqvist, A | Lindberg, RH | Fick, J | Berg, C	AQUATIC TOXICOLOGY | 91 (2): 102-109 JAN 31 2009	2009	Clotrimazole is a pharmaceutical used for treatment of fungal infections. It has been found in surface waters outside municipal wastewater treatment plants but data are scarce regarding its effects on aquatic organisms. It is known that clotrimazole and other imidazole fungicides are inhibitors of the enzyme aromatase (CYP 19). Aromatase converts androgens into estrogens and is suggested to be in…
41	Reproductive toxicity in Xenopus tropicalis after developmental exposure to environmental concentrations of ethynylestradiol	4	y	Scopus	a	TH	h	Gyllenhammar, I | Holm, L | Eklund, R | Berg, C	AQUATIC TOXICOLOGY | 91 (2): 171-178 JAN 31 2009	2009	Reproductive disorders in wildlife and humans have been linked to developmental exposure to endocrine disrupting chemicals. In frog tadpoles, environmental concentrations of ethynylestradiol (EE(2)) disrupt gonadal differentiation which results in female biased sex ratios at metamorphosis indicating sex-reversal of genotypic males. It is not known if developmental exposure to estrogens results in…
43	The juvenile three-spined stickleback (Gasterosteus aculeatus L.) as a model organism for endocrine disruption - I. Sexual differentiation	4	y	Open Access	f	TI	h	Hahlbeck, E | Griffiths, R | Bengtsson, BE	AQUATIC TOXICOLOGY | 70 (4): 287-310 DEC 20 2004	2004	Juvenile three-spined stickleback (Gasterosteus aculeatus L.) is introduced as a unique model organism for both androgenic and oestrogenic endocrine action. Intersex is often used as an indicator for disruption of sexual differentiation in fish exposed to different kinds of effluents from human activities. In wild fish it has exclusively been reported in terms of feminisation due to xenoestrogens…
46	Anxiogenic behaviour induced by 17 alpha-ethynylestradiol in male guppies (Poecilia reticulata)	4	y	Scopus	f	TI		Hallgren, S | Volkova, K | Reyhanian, N | Olsen, KH | Hallstrom, IP	FISH PHYSIOLOGY AND BIOCHEMISTRY | 37 (4): 911-918 DEC 2011	2011	Behaviour studies are used in toxicology research as they are excellent tools to measure physiological end-points caused by exogenous chemicals. In mammals both reproductive and non-reproductive behaviours have been used for a long period of time, whereas in teleost fishes non-reproductive behaviours have received little attention compared to reproductive behaviours. Recent advances in measuring …
47	Quantitative bioimaging analysis of gonads in olvas-GFP/ST-II YI medaka (transgenic Oryzias latipes) exposed to ethinylestradiol	4	y	Scopus	f	TI	h	Hano, T | Oshima, Y | Kinoshita, M | Tanaka, M | Mishima, N | Ohyama, T | Yanagawa, T | Wakamatsu, Y | Ozato, K | Honjo, T	ENVIRONMENTAL SCIENCE & TECHNOLOGY | 41 (4): 1473-1479 FEB 15 2007	2007	This study investigates the adverse and persistent effects of ethinylestradiol (EE2) on mature gonads of transgenic olvas-GFP/ST II-YI medaka (Oryzias latipes). The measurement of gonadal size calculating the GFP-fluorescent area was used as a technique that enabled monitoring gonads in living specimens by GFP fluorescence. First, mature medaka were exposed to EE2 (47.8-522 ng/L) for 4 weeks. The…
49	Effects of Ethinylestradiol on Medaka (Oryzias latipes) as Measured by Sperm Motility and Fertilization Success	4	y	Scopus	f	TI		Hashimoto, S | Watanabe, E | Ikeda, M | Terao, Y | Strussmann, CA | Inoue, M | Hara, A	ARCHIVES OF ENVIRONMENTAL CONTAMINATION AND TOXICOLOGY | 56 (2): 253-259 FEB 2009	2009	We investigated the effects of 30-480 ng/L 17 alpha-ethinylestradiol (EE(2)) on the sperm motility and fertility of Japanese medaka (Oryzias latipes). Sperm motility was examined by computer-assisted image analysis. In male medaka, the velocity of sperm was found to have increased after 3 weeks of exposure at 60-480 ng/L. This result suggests that higher sperm velocities depleted sperm energy res…
50	The effects of 17 alpha-ethinyloestradiol on boldness and its relationship to decision making in male Siamese fighting fish	4	y		f	TI		Hebert, OL | Lavin, LE | Marks, JM | Dzieweczynski, TL	ANIMAL BEHAVIOUR | 87: 203-212 JAN 2014	2014	Behavioural syndromes have received much attention by behavioural ecologists in recent years. While the relationship between boldness across contexts and between boldness and aggression are frequently investigated, little is known about how these relationships might change because of environmental disturbances such as exposure to endocrine disrupters. 17 alpha-ethinyloestradiol (EE2) is an oestro…
51	Endocrine Disrupting Compounds Alter Risk-Taking Behavior in Guppies (Poecilia reticulata)	4	y		f	TI		Heintz, MM | Brander, SM | White, JW	ETHOLOGY | 121 (5): 480-491 MAY 2015	2015	Endocrine disrupting compounds (EDCs) enter aquatic habitats from a variety of anthropogenic sources and can mimic, block, or modulate the synthesis of natural hormones. EDCs affect both reproductive and non-reproductive behaviors because hormones mediate responses associated with aggression and fear. We examined the effects of two EDCs on risk-taking behaviors in guppies (Poecilia reticulata). W…
52	Impact of 17 alpha-ethinylestradiol on the plankton in freshwater microcosms-II: Responses of phytoplankton and the interrelation within the ecosystem	4	y	Scopus	plank	TI		Hense, BA | Jaser, W | Welzl, G | Pfister, G | Wohler-Moorhoff, GF | Schramm, KW	ECOTOXICOLOGY AND ENVIRONMENTAL SAFETY | 69 (3): 453-465 MAR 2008	2008	Effects of 17 alpha-ethinylestradiol (EE) on phytoplankton were investigated in a lentic freshwater microcosm study. Treatment with EE caused a shift in the species composition as shown by a principle response curve. Whereas densities of Cyanophyceae, Dinophyceae, and Chrysophyceae increased, those of Conjugatophyceae and Cryptophyceae decreased. Furthermore, relative density of Chlorophyceae dec…
53	Developmental estrogenic exposure in zebrafish (Danio rerio): I. Effects on sex ratio and breeding success	4	y	Scopus	f	TI	h	Hill, RL | Janz, DM	AQUATIC TOXICOLOGY | 63 (4): 417-429 MAY 29 2003	2003	In vivo studies of fishes exposed to xenoestrogens have reported vitellogenin (Vtg) induction, ovatestes, altered sex ratios, and impaired reproductive capacity. The objective of this study was to determine concentration dependent effects of a weak estrogen receptor agonist, 4-nonylphenol (NP) and a potent estrogen receptor agonist, 170(ethinylestradiol (EE) on sex ratios, gonad morphology, Vtg i…
54	Developmental disorders and altered gene expression in the tropical clawed frog (Silurana tropicalis) exposed to 17 alpha-ethinylestradiol	4	y		a	TH		Hirakawa, I | Miyagawa, S | Mitsui, N | Miyahara, M | Onishi, Y | Kagami, Y | Kusano, T | Takeuchi, T | Ohta, Y | Iguchi, T	JOURNAL OF APPLIED TOXICOLOGY | 33 (9): 1001-1010 SEP 2013	2013	Several endocrine-disrupting chemicals with estrogenic activity can affect sexual development and reproduction in aquatic wildlife. The occurrence of oocytes in the testis (testis-ova) is one reproductive disorder and can be used as a valid endpoint when studying disruptive effects of estrogenic chemicals. To elucidate the molecular basis of testis-ova induction, we conducted gene expression anal…
55	Estrogens Can Disrupt Amphibian Mating Behavior	4	y	Open Access	a	TH		Hoffmann, F | Kloas, W	PLOS ONE | 7 (2): - FEB 15 2012	2012	The main component of classical contraceptives, 17 alpha-ethinylestradiol (EE2), has high estrogenic activity even at environmentally relevant concentrations. Although estrogenic endocrine disrupting compounds are assumed to contribute to the worldwide decline of amphibian populations by adverse effects on sexual differentiation, evidence for EE2 affecting amphibian mating behaviour is lacking. I…
58	Estrogenic exposure affects metamorphosis and alters sex ratios in the northern leopard frog (Rana pipiens): Identifying critically vulnerable periods of development	4	y		a	TH		Hogan, NS | Duarte, P | Wade, MG | Lean, DRS | Trudeau, VL	GENERAL AND COMPARATIVE ENDOCRINOLOGY | 156 (3): 515-523 MAY 2008	2008	During the transformation from larval tadpole to juvenile frog, there are critical periods of metamorphic development and sex differentiation that may be particularly sensitive to endocrine disruption. The aim of the present study was to identify sensitive developmental periods for estrogenic endocrine disruption in the northern leopard frog (Rana pipiens) using shirt, targeted exposures to the s…
59	Exposures to estradiol, ethinylestradiol and octylphenol affect survival and growth of Rana pipiens and Rana sylvatica tadpoles	4	y		a	TH		Hogan, NS | Lean, DRS | Trudeau, VL	JOURNAL OF TOXICOLOGY AND ENVIRONMENTAL HEALTH-PART A-CURRENT ISSUES | 69 (16): 1555-1569 AUG 15 2006	2006	Endocrine disrupting compounds (EDCs) are often detected in the aquatic environment and can negatively affect the health of wildlife populations. However, little is known about the sensitivity of native amphibians to EDCs. Wood frogs (Rana sylvatica) and Northern leopard frogs (Rana pipiens) were exposed to three estrogenic EDCs: estradiol (E-2), ethinylestradiol (EE2), and 4-tert-octylphenol (OP…
66	Temperature and photoperiod affect the endocrine disruption effects of ethinylestradiol, nonylphenol and their binary mixture in zebrafish (Danio rerio)	4	y	Scopus	f	TI		Jin, YX | Shu, LJ | Sun, LW | Liu, WP | Fu, ZW	COMPARATIVE BIOCHEMISTRY AND PHYSIOLOGY C-TOXICOLOGY & PHARMACOLOGY | 151 (2): 258-263 MAR 2010	2010	We found that temperature and photoperiod significantly influence the transcription of the estrogen-responsive genes, vitellogenin1 (Vtg1), vitellogenin2 (Vtg2), estrogen receptor-alpha (ER alpha) and estrogen receptor-beta (ER beta), after a 21-day exposure to environmentally relevant concentrations of 17 alpha-ethynylestradiol (EE2), nonylphenol (NP) and EE2 plus NP (EE2 + NP). In general, gene…
67	Comparative responses of molluscs and fish to environmental estrogens and an estrogenic effluent	4	y	Open Access	f i	TH		Jobling, S | Casey, D | Rodgers-Gray, T | Oehlmann, J | Schulte-Oehlmann, U | Pawlowski, S | Baunbeck, T | Turner, AP | Tyler, CR	AQUATIC TOXICOLOGY | 65 (2): 205-220 OCT 29 2003	2003	It is now well established that there is a diverse array of chemicals discharged into the environment that can mimic or antagonise the action of hormones. These endocrine-disrupting chemicals (EDCs) can thus interact with physiological systems and cause alterations in development, growth and reproduction in wildlife that are exposed to them. As yet, however, there is little information on the rel…
68	Elevated concentrations of ethinylestradiol, 17 beta-estradiol, and medroxyprogesterone have little effect on reproduction and survival of Ceriodaphnia dubia	4	y	Scopus	i	TH		Jukosky, JA | Watzin, MC | Leiter, JC	BULLETIN OF ENVIRONMENTAL CONTAMINATION AND TOXICOLOGY | 81 (3): 230-235 SEP 2008	2008	Wastewater effluent contains synthetic and natural hormones, often in complex mixtures, that may be associated with reproductive abnormalities in fish and other aquatic biota. We exposed the sentinel invertebrate Ceriodaphnia dubia to the natural estrogen 17 beta-estradiol (E(2)), a synthetic estrogen, ethinylestradiol (EE(2)), and a synthetic progestin, medroxyprogestone in a 7-day test. These c…
69	Estrogen inhibits development of yolk veins and causes blood clotting in transgenic medaka fish overexpressing estrogen receptor	4	y	Open Access	f	TI		Kawamura, T | Sakai, S | Omura, S | Hori-e, R | Kawahara, T | Kinoshita, M | Yamashita, I	ZOOLOGICAL SCIENCE | 19 (12): 1355-1361 DEC 2002	2002	We established three transgenic medaka fish lines overexpressing the medaka estrogen receptor under the constitutive medaka beta-actin promoter. The transgenic embryos became hypersensitive to estrogens (17beta-estradiol and 17alpha-ethinylestradiol), and failed to develop yolk veins while blood clots formed in the blood island within 3 days after exposure to the estrogens. The embryos developed …
73	Gamete viability as an indicator of reproductive endocrine disruption in fish	4	y	Scopus	f	TI		Kime, DE | Nash, JP	SCIENCE OF THE TOTAL ENVIRONMENT | 233 (1-3): 123-129 AUG 15 1999	1999	Xenobiotic pollutants may disrupt reproductive endocrine function by acting at the hypothalamus, pituitary, gonad or liver. Disruption at any of these sites may result in either changes in the rate of gonadal development or in the viability of the gametes. Production of high quality gametes is dependent upon the correct hormonal milieu throughout their development, and any disruption of hormonal …
77	Altered sexual development in roach (Rutilus rutilus) exposed to environmental concentrations of the pharmaceutical 17 alpha-ethinylestradiol and associated expression dynamics of aromatases and estrogen receptors	4	y	Open Access	f	TI		Lange, A | Katsu, Y | Ichikawa, R | Paull, GC | Chidgey, LL | Coe, TS | Iguchi, T | Tyler, CR	TOXICOLOGICAL SCIENCES | 106 (1): 113-123 NOV 2008	2008	Wild roach (Rutilus rutilus) inhabiting UK rivers contaminated with estrogenic effluents from wastewater treatment works show altered sexual development, including intersex, and this can impact negatively on their reproductive capabilities. The molecular events underlying these disruptions in gender assignment, however, are still poorly understood. In this study, two isoforms of aromatase (cyp19a…
79	Sexual Reprogramming and Estrogenic Sensitization in Wild Fish Exposed to Ethinylestradiol	4	y	Open Access	f	TI		Lange, A | Paull, GC | Coe, TS | Katsu, Y | Urushitani, H | Iguchi, T | Tyler, CR	ENVIRONMENTAL SCIENCE & TECHNOLOGY | 43 (4): 1219-1225 FEB 15 2009	2009	Globally, feminization responses in wild male freshwater fish are caused by exposure to estrogenic chemicals, including natural and synthetic estrogens, contained in effluents from wastewater treatment works. In U.K. rivers, feminization responses, including intersex, are widespread in wild roach (Rutilus rutilus) populations, and severely affected fish have a reduced reproductive success. We exp…
81	Low Levels of the Herbicide Atrazine Alter Sex Ratios and Reduce Metamorphic Success in Rana pipiens Tadpoles Raised in Outdoor Mesocosms	4	y	Open Access	a	TH	h	Langlois, VS | Carew, AC | Pauli, BD | Wade, MG | Cooke, GM | Trudeau, VL	ENVIRONMENTAL HEALTH PERSPECTIVES | 118 (4): 552-557 APR 2010	2010	BACKGROUND: There are conflicting reports regarding the effects of atrazine (ATZ) on amphibian development. Therefore, further studies are needed to examine the potential mechanisms of action of ATZ in amphibians. OBJECTIVES: Our aim in this study was to determine whether low concentrations of ATZ affect gonadal development and metamorphosis in the Northern leopard frog, Rana pipiens. METHODS: Ta…
83	REVERSIBILITY OF ESTROGENIC SEX CHANGES IN ZEBRAFISH (DANIO RERIO)	4	y	Scopus	f	TI		Larsen, MG | Bilberg, K | Baatrup, E	ENVIRONMENTAL TOXICOLOGY AND CHEMISTRY | 28 (8): 1783-1785 AUG 2009	2009	Development of male zebrafish (Danio rerio) courtship behavior was studied following estrogenic disruption of sexual differentiation. Sixty zebrafish were exposed at 28 degrees C to 5 ng/L (nominal concentration) of 17 alpha-ethinylestradiol (EE(2)) from the egg stage until adulthood at four months of age, resulting in a female-biased sex ratio. Twenty-five EE(2)-exposed phenotypic female zebrafi…
86	Behavioral responses of adult male and female fathead minnows to a model estrogenic effluent and its effects on exposure regime and reproductive success	4	y	Scopus	f	TI		Lavelle, C | Sorensen, PW	AQUATIC TOXICOLOGY | 101 (3-4): 521-528 FEB 2011	2011	Laboratory studies of adult male fathead minnows have shown that when they are exposed to estrogens, they lose their ability to compete for access to females and sire young, suggesting that estrogenic effluents may reduce the genetic fitness of populations of wild fishes. However, it is unknown whether wild fish which are exposed to effluent actually compete with unexposed fishes, how long effect…
87	Effects of chronic exposures to the herbicides atrazine and glyphosate to larvae of the threespine stickleback (Gasterosteus aculeatus)	4	y	Scopus	f	TI	h	Le Mer, C | Roy, RL | Pellerin, J | Couillard, CM | Maltais, D	ECOTOXICOLOGY AND ENVIRONMENTAL SAFETY | 89: 174-181 MAR 1 2013	2013	Atrazine (ATR) and glyphosate (GLY) are among the most widely used herbicides in Canada, yet there is relatively little information concerning their toxicity to early life stages of marine fish. The threespine stickleback (Gasterosteus aculeatus) reproduces in coastal habitats which receive runoff of pesticides during the summer, the peak season of herbicide use. Sticklebacks have biomarkers for …
88	Environmentally relevant exposure of 17 alpha-ethinylestradiol impairs spawning and reproductive behavior in the brackish medaka Oryzias melastigma	4	y	Open Access	f	TI	h	Lee, PY | Lin, CY | Chen, TH	MARINE POLLUTION BULLETIN | 85 (2): 338-343 Sp. Iss. SI AUG 30 2014	2014	We assessed the effects of 17 alpha-ethinylestradiol (EE2) on spawning and reproductive behavior of the brackish medaka Oryzias melastigma at environmental concentrations. Breeding pairs were exposed to EE2 at either lower concentrations (0, 1, and 10 ng/L) or higher concentrations (0, 50, and 100 ng/L) for 14 days. Swimming performance and reproductive behavior (following, dancing, and copulatio…
89	Environmental hormones and their impacts on sex differentiation in fathead minnows	4	y	Open Access	f	KB		Leet, JK | Sassman, S | Amberg, JJ | Olmstead, AW | Lee, LS | Ankley, GT | Sepulveda, MS	AQUATIC TOXICOLOGY | 158: 98-107 JAN 2015	2015	Runoff from lands fertilized with animal manure from concentrated animal feeding operations (CAFOs) is a source of hormones to surface water. In this study we tested the hypothesis that larval fathead minnows exposed to sex steroids singly or in a ""typical"" CAFO mixture during sex differentiation would respond with changes in the expression of a set of target genes, leading to gonadal abnormali…
91	Metabolomic, behavioral, and reproductive effects of the synthetic estrogen 17 alpha-ethinylestradiol on the unionid mussel Lampsilis fasciola	4	y	Open Access	i	TH		Leonard, JA | Cope, WG | Barnhart, MC | Bringolf, RB	AQUATIC TOXICOLOGY | 150: 103-116 MAY 2014	2014	The endocrine disrupting effects of estrogenic compounds in surface waters on fish, such as feminization of males and altered sex ratios, may also occur in aquatic invertebrates. However, the underlying mechanisms of action and toxicity, especially in native freshwater mussels (Order Unionoida), remain undefined. This study evaluated the effects of a 12-day exposure of 17 alpha-ethinylestradiol (…
93	Effects of binary mixtures of xenoestrogens on gonadal development and reproduction in zebrafish	4	y	Open Access	f	KB	h	Lin, LL | Janz, DM	AQUATIC TOXICOLOGY | 80 (4): 382-395 DEC 30 2006	2006	Previous studies exposing fish to xenoestrogens have demonstrated vitellogenin (VTG) induction, delayed gametogenesis, altered sex ratio, and decreased reproductive performance, with a majority of those studies focusing on exposure to single chemicals. The objective of this study was to determine the effects of binary mixtures of a weak estrogen receptor agonist, nonylphenol (NP) and a potent est…
97	Comparative sensitivity in Chinese rare minnow (Gobiocypris rarus) and Japanese Medaka (Oryzias latipes) exposed to ethinylestradiol	4	y		f	KB		Ma, TW | Wang, ZJ | Gong, SJ	JOURNAL OF ENVIRONMENTAL SCIENCE AND HEALTH PART A-TOXIC/HAZARDOUS SUBSTANCES & ENVIRONMENTAL ENGINEERING | 42 (7): 889-894 2007	2007	Morphological and biochemical indices, including hepatosomatic index, gonadosomatic index, and vitellogenin (VTG) induction, were compared between two teleostean species to determine their relative sensitivity of exposure to 17-alpha-ethinylestradiol (EE2). Chinese rare minnow (Gobiocypris rarus) and Japanese medaka (Oryzias latipes) were exposed to aqueous concentrations of EE2 ranging from 0.2 …
98	Life-stage-dependent sensitivity of zebrafish (Danio rerio) to estrogen exposure	4	y	Open Access	f	KB	h	Maack, G | Segner, H	COMPARATIVE BIOCHEMISTRY AND PHYSIOLOGY C-TOXICOLOGY & PHARMACOLOGY | 139 (1-3): 47-55 OCT 2004	2004	The aim of this study was to identify periods in zebrafish (Danio rerio) development when estrogen exposure has long-term consequences on reproductive capabilities at the adult stage. To this end, zebrafish were exposed to 10 ng/L ethynylestradiol (EE2) during three stages of gonadal differentiation: (i) the juvenile hermaphroditic stage when gonads display the morphology of an immature ovary (in…
99	Gonadal differentiation in frogs exposed to estrogenic and antiestrogenic compounds	4	y	Open Access	a	TH		MacKenzie, CA | Berrill, M | Metcalfe, C | Pauli, BD	ENVIRONMENTAL TOXICOLOGY AND CHEMISTRY | 22 (10): 2466-2475 OCT 2003	2003	Exposure of amphibians to endocrine disrupting compounds (EDCs) may alter differentiation of gonads, especially when exposures begin during early life stages. Gonadal differentiation was observed in leopard frogs (Rana pipiens) and wood frogs (Rana sylvatica) exposed as tadpoles to estrogenic (estradiol, ethinylestradiol, nonylphenol) and antiestrogenic compounds (an aromatase inhibitor, flavone,…
100	Waterborne 17(alpha-ethynylestradiol affects aggressive behaviour of male fathead minnows (Pimephales promelas) under artificial spawning conditions	4	y	Scopus	f	KB		Majewski, AR | Blanchfield, PJ | Palace, VP | Wautier, K	WATER QUALITY RESEARCH JOURNAL OF CANADA | 37 (4): 697-710 2002	2002	Among fishes, courtship behaviour and nesting defense are strong predictors of reproductive success. We conducted three experiments to assess the impacts of exposure to 17alpha-ethynylestradiol (EE2) on the ability of male fathead minnows (Pimephales promelas) to establish and defend a spawning territory. Fish were exposed to EE2 (2 or 8 ng L(-1)) for 27 days, while spawning conditions were gradu…
102	Predator avoidance performance of larval fathead minnows (Pimephales promelas) following short-term exposure to estrogen mixtures	4	y	Open Access	f	KB		Mcgee, MR | Julius, ML | Vajda, AM | Norris, DO | Barber, LB | Schoenfuss, HL	AQUATIC TOXICOLOGY | 91 (4): 355-361 MAR 9 2009	2009	Aquatic organisms exposed to endocrine disrupting compounds (EDCs) at early life-stages may have reduced reproductive fitness via disruption of reproductive and non-reproductive behavioral and physiological pathways. Survival to reproductive age relies upon optimal non-reproductive trait expression, such as adequate predator avoidance responses, which may be impacted through EDC exposure. During …
103	PRODUCTION OF A HIGH PERCENTAGE OF MALE OFFSPRING WITH 17-ALPHA-ETHYNYLESTRADIOL SEX-REVERSED OREOCHROMIS-AUREUS .1. ESTROGEN SEX-REVERSAL AND PRODUCTION OF F2 PSEUDOFEMALES	4	y	Scopus	f	KB		MELARD, C	AQUACULTURE | 130 (1): 25-34 FEB 1 1995	1995	This study aims at developing a production process of male monosex populations of tilapia without the use of steroids. The sex-reversal of O. aureus (male genotype, ZZ; female genotype, ZW) with an estrogen treatment produces pseudofemales with a male genotype (ZZ). Crossing these fish with normal males (ZZ) gives, in theory, 100% male offspring. The objective of this study was to develop this te…
104	Estrogenic potency of chemicals detected in sewage treatment plant effluents as determined by in vivo assays with Japanese medaka (Oryzias latipes)	4	y	Scopus	f	KB		Metcalfe, CD | Metcalfe, TL | Kiparissis, Y | Koenig, BG | Khan, C | Hughes, RJ | Croley, TR | March, RE | Potter, T	ENVIRONMENTAL TOXICOLOGY AND CHEMISTRY | 20 (2): 297-308 FEB 2001	2001	Gonadal intersex and high prevalences of the female phenotype have been observed in fish populations in urbanized areas. Environmental estrogens discharged in sewage treatment plant effluents may be responsible for feminization of fish but many compounds with the potential to induce these responses occur in effluents, including natural and synthetic estrogen hormones, degradation products of alky…
106	Anchoring Ethinylestradiol Induced Gene Expression Changes with Testicular Morphology and Reproductive Function in the Medaka	4	y	Open Access	f	KB	h	Miller, HD | Clark, BW | Hinton, DE | Whitehead, A | Martin, S | Kwok, KW | Kullman, SW	PLOS ONE | 7 (12): - DEC 26 2012	2012	Environmental estrogens are ubiquitous in the environment and can cause detrimental effects on male reproduction. In fish, a multitude of effects from environmental estrogens have been observed including altered courting behavior and fertility, sex reversal, and gonadal histopathology. However, few studies in fish assess the impacts of estrogenic exposure on a physiological endpoint, such as repr…
107	Relationship between reproductive success and male plasma vitellogenin concentrations in cunner, Tautogolabrus adspersus	4	y	Open Access	f	KB		Mills, LJ | Gutjahr-Gobell, RE | Horowitz, DB | Denslow, ND | Chow, MC | Zaroogian, GE	ENVIRONMENTAL HEALTH PERSPECTIVES | 111 (1): 93-99 JAN 2003	2003	The gene for vitellogenin, an egg yolk protein precursor, is usually silent in male fish but can be induced by estrogen exposure. For this reason, vitellogenin production in male fish has become a widely used indicator of exposure to exogenous estrogens or estrogen mimics in the aquatic environment. The utility of this indicator to predict impacts on fish reproductive success is unclear because i…
108	Modulation of aromatase activity as a mode of action for endocrine disrupting chemicals in a marine fish	4	y	Open Access	f	KB		Mills, LJ | Gutjahr-Gobell, RE | Zaroogian, GE | Horowitz, DB | Laws, SC	AQUATIC TOXICOLOGY | 147: 140-150 FEB 2014	2014	The steroidogenic enzyme aromatase catalyzes the conversion of androgens to estrogens and therefore plays a central role in reproduction. In contrast to most vertebrates, teleost fish have two distinct forms of aromatase. Because brain aromatase activity in fish is up to 1000 times that in mammals, fish may be especially susceptible to negative effects from environmental endocrine-disrupting chem…
110	Exposure to 17 alpha-Ethinylestradiol Decreases Motility and ATP in Sperm of Male Fighting Fish Betta splendens	4	y	Scopus	f	KB		Montgomery, TM | Brown, AC | Gendelman, HK | Ota, M | Clotfelter, ED	ENVIRONMENTAL TOXICOLOGY | 29 (3): 243-252 MAR 2014	2014
115	Gonad development and vitellogenin production in zebrafish (Danio rerio) exposed to ethinylestradiol and methyltestosterone	4	y	Open Access	f	KB		Orn, S | Holbech, H | Madsen, TH | Norrgren, L | Petersen, GI	AQUATIC TOXICOLOGY | 65 (4): 397-411 DEC 10 2003	2003	In a partial life-cycle test, the impact of 17alpha-ethinylestradiol (EE2) and 17alpha-methyltestosterone (MT) on juvenile zebrafish was evaluated by use of vitellogenin measurements and gonadal development. Exposure to EE2 (1-25 ng/l) resulted in a dose-dependent increase in vitellogenin production starting at 2 ng/l. Significant changes in sex ratios in female direction were detected at I ng/l,…
116	Comparison of vitellogenin induction, sex ratio, and gonad morphology between zebrafish and Japanese medaka after exposure to 17 alpha-ethinylestradiol and 17 beta-trenbolone	4	y	Open Access	f	PB		Orn, S | Yamani, S | Norrgren, L	ARCHIVES OF ENVIRONMENTAL CONTAMINATION AND TOXICOLOGY | 51 (2): 237-243 AUG 2006	2006	The pharmaceutical estrogen 17 alpha-ethinylestradiol (EE2) and the anabolic androgen 17 beta-trenbolone (Tb) can interfere with the endocrine and reproductive systems of fish. The potency of these chemicals in zebrafish (Danio rerio) and Japanese medaka (Oryzias latipes) was assessed using the core end points vitellogenin (Vtg) concentration at 38 days post-hatch and sex ratio and gonad morpholo…
117	Histological Alterations in the Structure of the Testis in Tench (Tinca tinca) After Exposure to 17 Alpha-ethynylestradiol	4	y	Scopus	f	PB	h	Oropesa, AL | Jimenez, B | Gil, MC | Osswald, J | Fallola, C | Pula, HJ | Cuesta, JM | Gomez, L	ENVIRONMENTAL TOXICOLOGY | 29 (10): 1182-1192 OCT 2014	2014	Environmental pollution with synthetic estrogens may pose a serious threat to reproduction of aquatic wildlife species. The current study describes the effects of 17 alpha-ethynylestradiol (EE2) on the structure of the testis in tench (Tinca tinca). Adult male tench were exposed to sublethal doses of EE2 (50, 100, and 500 mu g/Kg t.w.) under semistatic conditions for a period of 30 days. The cond…
118	Effects of exposure to 17-alpha-ethynylestradiol on sperm quality of tench (Tinca tinca)	4	y	Scopus	f	PB		Oropesa, AL | Martin-Hidalgo, D | Fallola, C | Gil, MC	ECOTOXICOLOGY AND ENVIRONMENTAL SAFETY | 120: 318-325 OCT 2015	2015	Alterations of sperm quality were studied in tench (Tinca tinca) exposed to sub-lethal doses of 17-alpha-ethynylestradiol-EE2-(50, 100 and 500 mu g/kg t.w) under semi-static conditions for 30 days. Thus, different biomarkers of sperm quality were assessed: concentration and volume of ejaculate, total number of spermatozoa, percentage of motile spermatozoa, sperm motility and percentage of live an…
119	Effects of dibutylphthalate and ethynylestradiol on liver peroxisomes, reproduction, and development of zebrafish (Danio rerio)	4	y	Open Access	f	PB		Ortiz-Zarragoitia, M | Trant, JM | Cajaraville, MP	ENVIRONMENTAL TOXICOLOGY AND CHEMISTRY | 25 (9): 2394-2404 SEP 2006	2006	The aim of the present work was to study the effects of the peroxisome proliferator dibutylphthalate (DBP) and the xenoestrogen 17 alpha-ethynylestradiol (EE2) on liver peroxisomes, reproduction, and development of zebrafish (Danio rerio). In experiment 1, newly fertilized zebrafish eggs were exposed for five weeks, covering the entire period of sexual determination, to nominal concentrations of …
122	Biochemical and histopathological effects in pearl dace (Margariscus margarita) chronically exposed to a synthetic estrogen in a whole lake experiment	4	y	Open Access	f	PB		Palace, VP | Wautier, KG | Evans, RE | Blanchfield, PJ | Mills, KH | Chalanchuk, SM | Godard, D | McMaster, ME | Tetreault, GR | Peters, LE | Vandenbyllaardt, L | Kidd, KA	ENVIRONMENTAL TOXICOLOGY AND CHEMISTRY | 25 (4): 1114-1125 APR 2006	2006	Potential effects of exposure to the synthetic estrogen 17 alpha-ethynylestradiol (EE2) were examined in several species of fish from a lake experimentally treated with environmentally relevant concentrations of the contaminant. Ethynylestradiol was added to Lake 260, a small Precambrian shield lake at the Experimental Lakes Area in northwestern Ontario, Canada, from May to October of 2001, 2002,…
123	An in vivo model fish system to test chemical effects on sexual differentiation and development: exposure to ethinyl estradiol	4	y	Open Access	f	PB		Papoulias DM;Noltie DB;Tillitt DE;	Aquatic Toxicol %2000 Feb ;48 (1):37 -50		A model system was characterized which may be used as an in vivo screen for effects of chemicals or environmental mixtures on sexual differentiation and development of reproductive organs and gametes. We evaluated the effects of a model environmental estrogen, ethinyl estradiol (EE2), on the d-rR strain of medaka, Oryzias latipes, using a nano-injection exposure. Gonad histopathology indicated th…
128	Short-term exposure to a synthetic estrogen disrupts mating dynamics in a pipefish	4	y	Open Access	f	PB		Partridge, C | Boettcher, A | Jones, AG	HORMONES AND BEHAVIOR | 58 (5): 800-807 NOV 2010	2010	Sexual selection is responsible for the evolution of some of the most elaborate traits occurring in nature, many of which play a vital role in competition over access to mates and individual reproductive fitness. Because expression of these traits is typically regulated by sex-steroids there is a significant potential for their expression to be affected by the presence of certain pollutants, such…
129	Toxicity of 17 alpha-ethinylestradiol and bisphenol A to the freshwater cnidarian Hydra vulgaris	4	y	Scopus	i	TH		Pascoe, D | Carroll, K | Karntanut, W | Watts, MM	ARCHIVES OF ENVIRONMENTAL CONTAMINATION AND TOXICOLOGY | 43 (1): 56-63 JUL 2002	2002	Estrogens and estrogen mimics that enter the environment are known to present a serious threat to the development and reproduction of vertebrates by disrupting their normal endocrine function. There is also concern that such chemicals may be damaging to invertebrates. In this study, Hydra vulgaris, a member of the Cnidaria, an evolutionarily primitive invertebrates present before the divergence o…
130	Effects of 17 alpha-ethinylestradiol in a fathead minnow (Pimephales promelas) gonadal recrudescence assay	4	y	Scopus	f	PB		Pawlowski, S | van Aerle, R | Tyler, CR | Braunbeck, T	ECOTOXICOLOGY AND ENVIRONMENTAL SAFETY | 57 (3): 330-345 MAR 2004	2004	To contribute to the development and evaluation of a practical and cost-effective in vivo testing system for endocrine disruption (specifically environmental estrogens), the effects of 17alpha-ethinylestradiol (EE2) were assessed in a gonadal recrudescence assay with the fathead minnow (Pimephales promelas). Mature male and female fathead minnows were kept first at 15degreesC on a 8 h light/ 16 h…
132	Feminization and altered gonadal gene expression profile by ethinylestradiol exposure to pejerrey, Odontesthes bonariensis, a South American teleost fish	4	y	Open Access	f	PB	h	Perez, MR | Fernandino, JI | Carriquiriborde, P | Somoza, GM	ENVIRONMENTAL TOXICOLOGY AND CHEMISTRY | 31 (5): 941-946 MAY 2012	2012	In pejerrey (Odontesthes bonariensis), ovarian differentiation has been associated with gonadal aromatase expression. It is also known that exposure of pejerrey larvae to estradiol (E2) produces all female populations. During the last few years, the presence of ethinylestradiol (EE2), a synthetic E2 analogue, has been reported in water reservoirs of different parts of the world. In the present st…
133	Effects on reproductive potential and endocrine status in the mummichog (Fundulus heteroclitus) after exposure to 17 alpha-ethynylestradiol in a short-term reproductive bioassay	4	y	Scopus	f	TI		Peters, REM | Courtenay, SC | Cagampan, S | Hewitt, ML | MacLatchy, DL	AQUATIC TOXICOLOGY | 85 (2): 154-166 NOV 30 2007	2007	A short-term reproductive bioassay with the mummichog (Fundulus heteroclitus) was developed to link changes in endocrine status to reproductive potential subsequent to endocrine disrupting substance (EDS) exposure. Sexually mature mummichog were separated by sex and exposed to the synthetic estrogen 17 alpha-ethynylestradiol (EE2)at nominal concentrations of 0-100 ng/L for 21 days using a static …
135	Persistent sex-reversal and oviducal agenesis in adult Xenopus (Silurana) tropicalis frogs following larval exposure to the environmental pollutant ethynylestradiol	4	y	Open Access	a	TH	h	Pettersson, I | Arukwe, A | Lundstedt-Enkel, K | Mortensen, AS | Berg, C	AQUATIC TOXICOLOGY | 79 (4): 356-365 OCT 12 2006	2006	It is known that estrogen-like environmental pollutants can feminise gonadal differentiation in frogs resulting in female-biased sex-ratios at metamorphosis. The long-term effects on reproductive function in frogs following larval exposure to pollutants are less known. Amphibian test systems which allow life-cycle studies are therefore needed. The aim of the present study was to characterise long…
136	Environmentally relevant concentrations of ethynylestradiol cause female-biased sex ratios in Xenopus tropicalis and Rana temporaria	4	y	Open Access	a	TH		Pettersson, I | Berg, C	ENVIRONMENTAL TOXICOLOGY AND CHEMISTRY | 26 (5): 1005-1009 MAY 2007	2007	The susceptibility of Xenopus (Silurana) tropicalis and Rana temporaria to ethynylestradiol (EE2), a potent estrogenic pharmaceutical and environmental pollutant, was investigated. Larval EE2 exposure caused female-biased sex ratios at concentrations as low as 0.06 nM, which is comparable to levels found in the environment. The susceptibility of the two frog species to EE2 was comparable. support…
137	Negative Impact on Growth and Photosynthesis in the Green Alga Chlamydomonas reinhardtii in the Presence of the Estrogen 17 alpha-Ethynylestradiol	4	y	Open Access	algae	TI		Pocock, T | Falk, S	PLOS ONE | 9 (10): - OCT 13 2014	2014	It is well known that estrogenic compounds affect development of fertilized eggs of many species of birds, fish and amphibians through disrupted activity of carbonic anhydrase (CA). The most potent activity comes from the most commonly occurring synthetic sterol, 17 alpha-Ethynylestradiol (EE2). Less is known about the responses of aquatic phytoplankton to these compounds. Here we show for the fi…
140	Estradiol and endocrine disrupting compounds adversely affect development of sea urchin embryos at environmentally relevant concentrations	4	y	Scopus	i	TH		Roepke, TA | Snyder, MJ | Cherr, GN	AQUATIC TOXICOLOGY | 71 (2): 155-173 JAN 26 2005	2005	Environmental endocrine disrupting compounds (EDCs) are a wide variety of chemicals that typically exert effects, either directly or indirectly, through receptor-mediated processes, thus mimicking endogenous hormones and/or inhibiting normal hormone activities and metabolism. Little is known about the effects of EDCs on echinoderm physiology, reproduction and development. We exposed developing se…
141	Effects of the Synthetic Estrogen 17 alpha-Ethinylestradiol on Aromatase Expression, Reproductive Behavior and Sperm Quality in the Fish Jenynsia multidentata	4	y	Scopus	f	TI		Roggio, M | Guyon, N | Hued, A | Ame, MV | Valdes, ME | Giojalas, L | Wunderlin, D | Bistoni, M	BULLETIN OF ENVIRONMENTAL CONTAMINATION AND TOXICOLOGY | 92 (5): 579-584 MAY 2014	2014	The synthetic estrogen 17 alpha-ethynylestradiol (EE2) has been increasingly detected in sewage effluents in the last two decades. The aim of the present study was determined if EE2 exposure adversely affected reproduction in internally fertilizing fish species Jenynsia multidentata. Sexual behavior, brain and gonadal aromatase expression as well as sperm quality were evaluated. The brain aromata…
143	Exposure to 17 alpha-ethinyl estradiol impairs courtship and aggressive behaviour of male sand gobies (Pomatoschistus minutus)	4	y	Open Access	f	TI		Saaristo, M | Craft, JA | Lehtonen, KK | Lindstrom, K	CHEMOSPHERE | 79 (5): 541-546 APR 2010	2010	Endocrine disrupting chemicals (EDCs), natural or manmade, are known to interfere with the endocrinology of organisms and also cause behavioural changes. The aim of this study was to test how 1-4 weeks exposure to 17 alpha-ethinyl estradiol (EE2, 11 ng L-1) affects nest building, courtship and aggressive behaviour of male fish. Our study species, the sand goby (Pomatoschistus minutus) exhibits a …
144	17 alpha-ETHINYLESTRADIOL ALTERS REPRODUCTIVE BEHAVIORS, CIRCULATING HORMONES, AND SEXUAL MORPHOLOGY IN MALE FATHEAD MINNOWS (PIMEPHALES PROMELAS)	4	y	Scopus	f	TI	h	Salierno, JD | Kane, AS	ENVIRONMENTAL TOXICOLOGY AND CHEMISTRY | 28 (5): 953-961 MAY 2009	2009	Ecologically relevant indicators of endocrine disruption in fish must be linked with measures of reproductive success. The ability of male fathead minnows (Pimephales promelas) to compete for, maintain, and defend a spawning substrate is paramount to reproductive success. The present study quantified alterations in male fathead minnow reproductive behaviors after exposure to environmentally relev…
145	Developmental toxicity of endocrine disruptors in early life stages of zebrafish, a genetic and embryogenesis study	4	y		f	TI		Santos, D | Matos, M | Coimbra, AM	NEUROTOXICOLOGY AND TERATOLOGY | 46: 18-25 NOV-DEC 2014	2014	Endocrine disrupting compounds (EDCs) are capable of interfering with the endocrine system and are increasingly widespread in the aquatic environments. In the present study, zebrafish (Danio retro) embryos and larvae were used to assess how EDCs may interfere with embryogenesis. Therefore, zebrafish embryos were exposed to 17 alpha-ethinylestradiol (EE2: 0.4,2,4 and 20 ng/L),genistein (Gen: 2,20,…
146	Gonadal transcriptome responses and physiological consequences of exposure to oestrogen in breeding zebrafish (Danio rerio)	4	y	Open Access	f	TI		Santos, EM | Paull, GC | Van Look, KJW | Workman, VL | Holt, WV | Van Aerle, R | Kille, P | Tyler, CR	AQUATIC TOXICOLOGY | 83 (2): 134-142 JUN 15 2007	2007	Environmental oestrogens are widespread in the aquatic environment and cause alterations in sexual development and function in vertebrates. The molecular pathways underpinning these effects, however, remain poorly understood. In this study, we aimed at generating a mechanistic understanding of the disruptive effects of exposure to environmentally relevant concentrations of 17 alpha-ethinyloestrad…
148	Estrogenic chemical effects are independent from the degree of sex role reversal in pipefish	4	y	Open Access	f	KB		Sarria, MP | Santos, MM | Castro, LFC | Vieira, NM | Monteiro, NM	JOURNAL OF HAZARDOUS MATERIALS | 263: 746-753 Part 2 DEC 15 2013	2013	Endocrine disrupting chemicals (EDCs) have been reported to disturb several ecological relevant endpoints. Surprisingly, EDC-induced effects on fish sexual behaviour have been poorly studied despite the fact that even subtle alterations might contribute to a disruption of sexual interactions, thus negatively impacting reproduction. As the few assessments on sexual behaviour have been conducted in…
149	Drifting towards the surface: A shift in newborn pipefish's vertical distribution when exposed to the synthetic steroid ethinylestradiol	4	y	Open Access	f	KB		Sarria, MP | Santos, MM | Reis-Henriques, MA | Vieira, NM | Monteiro, NM	CHEMOSPHERE | 84 (5): 618-624 JUL 2011	2011	Endocrine disrupting chemical (EDC) effects during early life have the potential to modulate population structure, either directly through increased mortality or by causing inappropriate aggregation events, thus affecting the number of young that will reach adulthood. An alteration in the dispersal and recruitment patterns can also impair the connectivity among geographically distant populations.…
151	17-alpha-ethinylestradiol affects reproduction, sexual differentiation and aromatase gene expression of the medaka (Oryzias latipes)	4	y	Scopus	f	KB	h	Scholz, S | Gutzeit, HO	AQUATIC TOXICOLOGY | 50 (4): 363-373 OCT 2000	2000	Juvenile medaka (Oryzias latipes) of the d-rR strain were exposed for 2 months to 1, 10 and 100 ng/l of the environmental estrogen 17-alpha-ethinylestradiol (EE2). The exposure period was followed by a 6 week recovering period in order to detect long-lasting effects on sexual differentiation. Survival rate, sex ratio, gonadal growth, spawning: fecundity, histology as well as the ovarian gene expr…
153	Short-term exposure to 17 alpha-ethynylestradiol decreases the fertility of sexually maturing male rainbow trout (Oncorhynchus mykiss)	4	y	Scopus	f	KB	h	Schultz, IR | Skillman, A | Nicolas, JM | Cyr, DG | Nagler, JJ	ENVIRONMENTAL TOXICOLOGY AND CHEMISTRY | 22 (6): 1272-1280 JUN 2003	2003	The synthetic estrogen 17alpha-ethynylestradiol (EE2) is a commonly used oral contraceptive that has been increasingly detected in sewage effluents. This study determined whether EE2 exposure adversely affected reproduction in sexually maturing male rainbow trout (Oncorhynchus mykiss). We exposed male trout to graded water concentrations of EE2 (10, 100, and 1,000 ng/L) for 62 d leading up to the…
154	Estrogen-induced alterations in amh and dmrt1 expression signal for disruption in male sexual development in the zebrafish	4	y	Scopus	f	KB		Schulz, RW | Bogerd, J | Male, R | Ball, J | Fenske, M | Olsen, LC | Tyler, CR	ENVIRONMENTAL SCIENCE & TECHNOLOGY | 41 (17): 6305-6310 SEP 1 2007	2007	Dmrt1 and amh are genes involved in vertebrate sex differentiation. In this study, we cloned dmrt1 and amh cDNAs in zebrafish (Danio rerio) and investigated the effects of exposure to 17 alpha-ethinylestradiol (EE2), during early life on their patterns of expression and impact on the subsequent gonadal phenotype. Expression of both amh and dmrt1 in embryos was detected as early as at 1 day post f…
155	Chronic toxicity of nonylphenol and ethinylestradiol: haematological and histopathological effects in juvenile Common carp (Cyprinus carpio)	4	y	Scopus	f	KB		Schwaiger, J | Spieser, OH | Bauer, C | Ferling, H | Mallow, U | Kalbfus, W | Negele, RD	AQUATIC TOXICOLOGY | 51 (1): 69-78 NOV 2000	2000	In recent ecotoxicological research, there is an increasing concern about alkylphenolic industrial chemicals, such as nonylphenol (NP), because of their estrogenic properties. Data on the general fish toxicity of these wide spread aquatic pollutants are scarce. In order to evaluate sublethal toxic effects of environmentally relevant concentrations of NP, juvenile Common carp (Cyprinus carpio) wer…
159	Effect of ethinylestradiol on the reproduction and induction of vitellogenin and testis-ova in medaka (Oryzias latipes)	4	y	Open Access	f	KB	h	Seki, M | Yokota, H | Matsubara, H | Tsuruda, Y | Maeda, N | Tadokoro, H | Kobayashi, K	ENVIRONMENTAL TOXICOLOGY AND CHEMISTRY | 21 (8): 1692-1698 AUG 2002	2002	Mature medaka (Oryzias latipes) were exposed to ethinylestradiol (EE2) at measured concentration of 32.6, 63 9. 116, 261, and 488 ng/L for 21 d under flow-through conditions. Effects on reproductive success of the fish as well as on gonadal condition and vitellogenin (VTG) induction were assessed. A significant decrease in fecundity was observed only at the highest EE2 concentration, whereas hepa…
160	Environmentally relevant concentrations of 17 alpha-ethinylestradiol (EE2) interfere with the growth hormone (GH)/insulin-like growth factor (IGF)-I system in developing bony fish	4	y	Open Access	f	KB		Shved, N | Berishvili, G | Baroiller, JF | Segner, H | Reinecke, M	TOXICOLOGICAL SCIENCES | 106 (1): 93-102 NOV 2008	2008	The aim of this study was to evaluate whether effects of environmental estrogens on fish growth and reproduction may be mediated via modulating the growth hormone (GH)/insulin-like growth factor I (IGF-I) system. To this end, developing male and female monosex populations of tilapia were exposed to 17 alpha-ethinylestradiol (EE2) at 5 and 25 ng EE2/l water from 10-day postfertilization (DPF) unti…
161	Ethinylestradiol differentially interferes with IGF-I in liver and extrahepatic sites during development of male and female bony fish	4	y	Open Access	f	KB		Shved, N | Berishvili, G | D'Cotta, H | Baroiller, JF | Segner, H | Eppler, E | Reinecke, M	JOURNAL OF ENDOCRINOLOGY | 195 (3): 513-523 DEC 2007	2007	Growth and sexual development are closely interlinked in fish; however, no reports exist on potential effects of estrogen on the GH/IGF-I-axis in developing fish. We investigate whether estrogen exposure during early development affects growth and the IGF-I system, both at the systemic and tissue level. Tilapia were fed from 10 to 40 days post fertilization (DPF) with 17 alpha-ethinylestradiol (E…
162	Challenge with 17 alpha-ethinylestradiol (EE2) during early development persistently impairs growth, differentiation, and local expression of IGF-I and IGF-II in immune organs of tilapia	4	y		f	KB		Shved, N | Berishvili, G | Hausermann, E | D'Cotta, H | Baroiller, JF | Eppler, E	FISH & SHELLFISH IMMUNOLOGY | 26 (3): 524-530 MAR 2009	2009	The enormous expansion of world-wide aquaculture has led to increasing interest in the regulation of fish immune system. Estrogen has recently been shown to inhibit the endocrine (liver-derived) and autocrine/paracrine local insulin-like growth factor-I system in fish. In order to address the potential actions of estrogen on the IGF system in immune organs, tilapia were fed with 17 alpha-ethinyle…
164	Testing the effects of ethinylestradiol and of an environmentally relevant mixture of xenoestrogens as found in the Douro River (Portugal) on the maturation of fish gonads-A stereological study using the zebrafish (Danio rerio) as model	4	y	Scopus	f	PB		Silva, P | Rocha, MJ | Cruzeiro, C | Malhao, F | Reis, B | Urbatzka, R | Monteiro, RAF | Rocha, E	AQUATIC TOXICOLOGY | 124: 1-10 NOV 15 2012	2012	In natural environments fish populations are exposed to many potential xenoestrogens, whereby understanding the impacts of mixtures continue to be of great interest. The main objective of this study was, therefore, to understand whether and how an environmentally relevant mixture of xenoestrogens found in the Douro River estuary can disrupt the normal gametogenesis in fish. For this purpose, adul…
167	Comparative Breeding and Behavioral Responses to Ethinylestradiol Exposure in Wild and Laboratory Maintained Zebrafish (Danio rerio) Populations	4	y	Open Access	f	PB		Soffker, M | Stevens, JR | Tyler, CR	ENVIRONMENTAL SCIENCE & TECHNOLOGY | 46 (20): 11377-11383 OCT 16 2012	2012	Genetic variation has a significant effect on behavior, fitness, and response to toxicants; however, this is rarely considered in ecotoxicological studies. We compared fitness-related behavioral traits, breeding activity, and the effects of exposure to the environmental estrogen ethinylestradiol (EE2) on reproduction in a laboratory (Wild Indian Karyotype, WIK) strain and a wild-caught population…
168	Early Exposure of 17 alpha-Ethynylestradiol and Diethylstilbestrol Induces Morphological Changes and Alters Ovarian Steroidogenic Pathway Enzyme Gene Expression in Catfish, Clarias gariepinus	4	y	Open Access	f	PB	h	Sridevi, P | Chaitanya, RK | Prathibha, Y | Balakrishna, SL | Dutta-Gupta, A | Senthilkumaran, B	ENVIRONMENTAL TOXICOLOGY | 30 (4): 439-451 APR 2015	2015	Environmental estrogens are major cause of endocrine disruption in vertebrates, including aquatic organisms. Teleosts are valuable and popular models for studying the effects of endocrine disrupting chemicals (EDCs) in the environment. In the present study, we investigated the changes caused by exposure to the synthetic estrogens 17-ethynylestradiol (EE2) and diethylstilbesterol (DES) during earl…
170	Influence of ethynylestradiol and methyltestosterone on the hypothalamo-hypophyseal-gonadal axis of adult air-breathing catfish, Clarias gariepinus	4	y	Scopus	f	PB		Swapna, I | Senthilkumaran, B	AQUATIC TOXICOLOGY | 95 (3): 222-229 NOV 27 2009	2009	Adult male and female air-breathing catfish Clarias gariepinus were treated with ethynylestradiol (EE(2)) and methyltestosterone (MT) at concentrations of 1 mu g/L, respectively for 21 days. EE(2) treatment caused disappearance of spermatids/sperm from several testicular lumen/lobules in males while MT treatment to females led to precocious ovarian development. EE(2) caused significant fluid rete…
171	Evaluation of western fence lizards (Sceloporus occidentalis) and eastern fence lizards (Sceloporus undulatus) as laboratory reptile models for toxicological investigations	4	y	Scopus	rept	PB		Talent, LG | Dumont, JN | Bantle, JA | Janz, DM | Talent, SG	ENVIRONMENTAL TOXICOLOGY AND CHEMISTRY | 21 (5): 899-905 MAY 2002	2002	A need is recognized for one or more laboratory reptile models for use in ecotoxicological studies and risk assessments. Maintenance of breeding populations of most reptile species under laboratory conditions is not practical because of their size and slow maturation rate. However, a number of species of spiny lizards (Sceloporus sp.) are small, mature quickly, and reproduce under laboratory cond…
172	Associations between altered vitellogenin concentrations and adverse health effects in fathead minnow (Pimephales promelas)	4	y	Open Access	f	TI		Thorpe, KL | Benstead, R | Hutchinson, TH | Tyler, CR	AQUATIC TOXICOLOGY | 85 (3): 176-183 DEC 15 2007	2007	Mechanism specific biomarkers are used in ecotoxicology to identify classes of chemicals and to inform on their presence in the environment, but their use in signalling for adverse effects has been limited by a poor understanding of their associated links with health. In this study an experimental analysis was undertaken to investigate how induction or suppression of an estrogen-dependent biomark…
173	Relationship between ethinylestradiol-mediated changes in endocrine function and reproductive impairment in Japanese medaka (Oryzias latipes)	4	y	Scopus	f	TI		Tilton, SC | Foran, CM | Benson, WH	ENVIRONMENTAL TOXICOLOGY AND CHEMISTRY | 24 (2): 352-359 FEB 2005	2005	Many biochemical endpoints currently are used to describe endocrine function in fish; however, the sensitivity of these parameters as biomarkers of impaired reproduction or sexual development is not well understood. In the present study, adult Japanese medaka (Oryzias latipes) were assessed for reproductive output and endocrine function, including circulating steroid concentrations, ex vivo stero…
176	Effects of 17&alpha;-ethynylestradiol on sexual differentiation and development of the African clawed frog (Xenopus laevis)	4	y	Open Access	a	TH		Tompsett AR;Wiseman S;Higley E;Pryce S;Chang H;Giesy JP;Hecker M;	Comp Biochem Physiol C Toxicol Pharmacol %2012 , Nov	156(3-4):202-10.	Several studies have shown that exposure of amphibians, including the African clawed frog (Xenopus laevis), to potent estrogens at critical times during development results in feminization and/or demasculinization. However, genotyping of X. laevis has only recently become possible, so studies performed in the past were rarely able to make explicit linkages between genetic and phenotypic sex. Ther…
177	Effects of exposure to 17 alpha-ethynylestradiol during larval development on growth, sexual differentiation, and abundances of transcripts in the liver of the wood frog (Litho bates sylvaticus)	4	y	Open Access	a	TH		Tompsett, AR | Wiseman, S | Higley, E | Giesy, JP | Hecker, M	AQUATIC TOXICOLOGY | 126: 42-51 JAN 15 2013	2013	Populations of amphibians are in decline in certain locations around the world, and the possible contribution of environmental contaminants, including estrogenic compounds, to these declines is of potential concern. In the current study, responses of the wood frog (Lithobates sylvaticus) to exposure to 17 alpha-ethynylestradiol (EE2), the synthetic estrogen used in oral contraceptives, during the…
178	[Teratogenesis and gene targets of 17alpha-ethynylestradiol on embryonic development in zebrafish]	4	y		f	TI		Tong JW;Zhang JP;Meng J;	Yao Xue Xue Bao %2011 , Jan	46(1):50-7.	The pharmaceutical ethynylestradiol (EE) is a potent endocrine modulator. Application enlargement of ethynylestradiol in clinics and abuse in livestock farming and fishing make it important to explore ethynylestradiol toxicological action on vertebrate embryonic development and to establish an in vivo method for EE toxicity detection efficiently and conveniently. In the present study, using a mod…
179	Window of sensitivity for the estrogenic effects of ethinylestradiol in early life-stages of fathead minnow, Pimephales promelas	4	y	Open Access	f	KB		van Aerle, R | Pounds, N | Hutchinson, TH | Maddix, S | Tyler, CR	ECOTOXICOLOGY | 11 (6): 423-434 DEC 2002	2002	Sexual differentiation in fish occurs after hatching during early life-stages and is believed to be a time when the gonad has a heightened sensitivity to disruption by chemicals that mimic hormones. In this study fathead minnows (Pimephales promelas) were exposed to an environmentally relevant concentration of ethinylestradiol (EE2) for short intervals in fish early life-stages and vitellogenic a…
180	Effects of 17 alpha-ethynylestradiol in a partial life-cycle test with zebrafish (Danio rerio): effects on growth, gonads and female reproductive success	4	y	Open Access	f	KB		Van den Belt, K | Verheyen, R | Witters, H	SCIENCE OF THE TOTAL ENVIRONMENT | 309 (1-3): 127-137 JUN 20 2003	2003	In this study, the impact of an exposure of zebrafish embryos (Danio rerio) until 3 months post fertilization to 17alpha-ethynylestradiol (EE2: 0; 0,1; 1; 10; 25 ng/l) was evaluated for growth and development, gonad development and body vitellogenin (VTG) content. After a recovery period of 5 months, the female reproductive success was evaluated. The results demonstrated a significant reduction i…
181	Effects of ethynylestradiol on the reproductive physiology in zebrafish (Danio rerio): Time dependency and reversibility	4	y		f	KB	h	Van den Belt, K | Wester, PW | Van der Ven, LTM | Verheyen, R | Witters, H	ENVIRONMENTAL TOXICOLOGY AND CHEMISTRY | 21 (4): 767-775 APR 2002	2002	Environmental pollution with natural or synthetic estrogens may pose a serious threat to reproduction of wildlife species. This study describes the effects of 17-alpha-ethynylestradiol (EE2) on fish reproductive organs in a laboratory model. Adult zebrafish were semistatically exposed to nominal concentrations of 0, 10, and 25 ng/L EE2 for 24 d and then transferred to EE2-free medium. Gonadosomat…
183	Gonadal alterations in male eelpout (Zoarces viviparus) exposed to ethinylestradiol and trenbolone separately or in combination	4	y	Scopus	f	KB	h	Velasco-Santamaria, YM | Bjerregaard, P | Korsgaard, B	MARINE ENVIRONMENTAL RESEARCH | 69: S67-S69 Suppl. S 2010	2010	To evaluate the Interaction between 17 beta-trenbolone (TB) and 17 alpha-ethinylestradiol (EE2) in relevant environmental concentrations male eelpout Zoarces viviparus were exposed in a flow through seawater-system for 21 days to 5 ng l(-1) EE2 5 ng l(-1) or 20 ng l(-1) TB or to combinations of both compounds The effects on hepatosomatic Index (HSI) gonadosomatic index (GSI) and gonadal histology…
184	Xenoestrogenic effects of ethinylestradiol in zebrafish (Danio rerio)	4	y	Scopus	f	KB		Versonnen, BJ | Janssen, CR	ENVIRONMENTAL TOXICOLOGY | 19 (3): 198-206 JUN 2004	2004	To assess the estrogenic effects of ethinylestradiol on zebrafish, zebrafish at different developmental stages (embryos, juveniles, and adults) were exposed to the synthetic hormone ethinylestradiol (EE2) in concentrations of 1, 10, and 100 ng/L for up to 33 days. Survival, hatching, length, weight, growth, condition, hepatosomatic index, gonadosomatic index, and vitellogenin (VTG) production wer…
185	Brain circuit imprints of developmental 17 alpha-Ethinylestradiol exposure in guppies (Poecilia reticulata): Persistent effects on anxiety but not on reproductive behaviour	4	y	Open Access	f	PB	h	Volkova, K | Reyhanian, N | Kot-Wasik, A | Olsen, H | Porsch-Hallstrom, I | Hallgren, S	GENERAL AND COMPARATIVE ENDOCRINOLOGY | 178 (2): 282-290 SEP 1 2012	2012	The effects of endocrine disruptors may vary with the timing of exposure. The physiological implications of adult exposure are present during and shortly after exposure while embryonic exposure can imprint changes manifested in adulthood. In this study, guppy (Poecilia reticulata) embryos were exposed to 2 and 20 ng/L of 17 alpha-ethinylestradiol during development via the mother and reared in cl…
186	Effects of 17 alpha-ethinylestradiol and bisphenol a on vertebral development in the fathead minnow (Pimephales promelas)	4	y	Scopus	f	PB		Warner, KE | Jenkins, JJ	ENVIRONMENTAL TOXICOLOGY AND CHEMISTRY | 26 (4): 732-737 APR 2007	2007	Growth, reproductive ability, and metabolic functions may be impaired by disruption of early endocrine patterning. Natural and synthetic estrogens detected in surface waters have been linked to reproductive endocrine signaling disruption in several species. The present study characterizes the nonreproductive morphological endpoint of vertebral anomalies in fish exposed to environmental estrogens.…
187	Survival and precopulatory behaviour of Gammarus pulex (L.) exposed to two xenoestrogens	4	y	Scopus	i	TH		Watts, MM | Pascoe, D | Carroll, K	WATER RESEARCH | 35 (10): 2347-2352 JUL 2001	2001	The effects of the xenoestrogens ethinyrestradiol (EE) and bisphenol A (BPA) on the survival and reproductive behaviour of the amphipod Gammarus pulex were determined in a series of bioassays. Acute toxicity of the test chemicals was determined under static conditions, revealing 10d median lethal concentrations (LC50s) of 0.84 and 1.49mg/L for EE and BPA, respectively. Several aspects of the repr…
188	Exposure to 17 alpha-ethinylestradiol and bisphenol A-effects on larval moulting and mouthpart structure of Chironomus riparius	4	y	Scopus	i	TH		Watts, MM | Pascoe, D | Carroll, K	ECOTOXICOLOGY AND ENVIRONMENTAL SAFETY | 54 (2): 207-215 FEB 2003	2003	The effects of the endocrine-disrupting chemicals 17alpha-ethinylestradiol (EE) and bisphenol A (BPA) on the development of the aquatic life-cycle stages (eggs to pupa) of Chironomus riparius were investigated. The test species was exposed to sublethal concentrations of EE and BPA (10 ng/L-1 mg/L) and effects on larval weight and moulting success were recorded. In addition, three mouthpart struct…
189	Increased kidney, liver, and testicular cell death after chronic exposure to 17 alpha-ethinylestradiol in medaka (Oryzias latipes)	4	y	Scopus	f	KB	h	Weber, LP | Balch, GC | Metcalfe, CD | Janz, DM	ENVIRONMENTAL TOXICOLOGY AND CHEMISTRY | 23 (3): 792-797 MAR 2004	2004	Sublethal effects observed in fish exposed to environmental estrogens may be mediated via stimulation of cell death. To investigate whether cell death is induced in fish after chronic exposure to estrogenic chemicals, Japanese medaka (Oryzias latipes) were exposed from hatch until sexual maturity to 10 ng/L 17alpha-ethinylestradiol (EE2) or acetone solvent (control). Cell death was evaluated in b…
195	ENVIRONMENTAL RISK ASSESSMENT OF SELECTED PHARMACEUTICALS PRESENT IN SURFACE WATERS IN RELATION TO ANIMALS	4	y		f i	TH		Zaleska-Radziwill, M | Lebkowska, M | Affek, K | Zarzeczna, A	ARCHIVES OF ENVIRONMENTAL PROTECTION | 37 (3): 31-42 2011	2011	This paper addresses the issue of antibacterial drugs, estrogens and cytostatic drugs' presence in surface waters and their influence on animals. The ecotoxicity and the impact of three active compounds: ciprofloxacin, 17 alpha-ethinylestradiol and 5-fluorouracil on protozoa, crustaceans and fish were examined. Acute tests (crustaceans' immobilization test, fish survival test, enzymatic test on D…
196	Comparison of ethinylestradiol and nonylphenol effects on reproduction of Chinese rare minnows (Gobiocypris rarus)	4	y	Scopus	f	PB		Zha, JM | Sun, LW | Spear, PA | Wang, ZJ	ECOTOXICOLOGY AND ENVIRONMENTAL SAFETY | 71 (2): 390-399 OCT 2008	2008	Breeding pairs of rare minnows were exposed to 5, 10, 20 mu g/L 4-nonylphenol (NP) or 4 ng/L 17 alpha-ethinylestradiol (EE2) for 21 days. Among reproductive parameters investigated, fecundity, fertility, and laying interval were significantly affected by 4 ng/L EE2, but were not affected at any exposure level of NP. These effects coincided with male feminization, ova-testis, increased plasma VTG …
199	Development of a molecular biomarker for detecting intersex after exposure of male medaka fish to synthetic estrogen	4	y	Open Access	f	PB		Zhao, YB | Hu, JY	ENVIRONMENTAL TOXICOLOGY AND CHEMISTRY | 31 (8): 1765-1773 AUG 2012	2012	Although intersex of fish species has been widely reported in aquatic environments, there is no appropriate biomarker of the effects to assess the occurrence of intersex. In the present study, mRNA expression profiles of 14 genes, which are either involved in ovary development and maintenance or have relatively high mRNA transcription levels in ovarian gene expression profiles in fish species, we…
202	The sheepshead minnow as an in vivo model for endocrine disruption in marine teleosts: A partial life-cycle test with 17 alpha-ethynylestradiol	4	y	Scopus	f	TI	h	Zillioux, EJ | Johnson, IC | Kiparissis, Y | Metcalfe, CD | Wheat, JV | Ward, SG | Liu, H	ENVIRONMENTAL TOXICOLOGY AND CHEMISTRY | 20 (9): 1968-1978 SEP 2001	2001	The sheepshead minnow (Cyprinodon variegatus Lacepede), an estuarine fish species, was exposed to 17 alpha -ethynyl-estradiol estradiol (EEZ) at nominal test concentrations of 0.2, 2, 20, 200, 400, 800, 1,600, and 3,200 ng. Fish were exposed for up to 59 d, from subadult stages to sexual maturity, under flow-through conditions. The exposure period was followed by an evaluation of reproductive suc…
4	Disrupted reproductive behavior in unexposed female zebrafish (Danio rerio) paired with males exposed to low concentrations of 17 alpha-ethinylestradiol (EE2)	5	y		f	TI		Baatrup, E | Henriksen, PG	AQUATIC TOXICOLOGY | 160: 197-204 MAR 2015	2015	Estrogenic substances, including the contraceptive pharmaceutical 17 alpha-ethinylestradiol (EE2), pose a threat to aquatic wildlife causing endocrine disturbances of physiological processes and reproductive behavior. We have previously demonstrated that the reproductive behavior of male zebrafish, Danio rerio, remain intact after lifelong exposure to low concentrations of EE2 (0.05 and 0.5 ng L-…
5	Alterations to gonadal development and reproductive success in Japanese medaka (Oryzias latipes) exposed to 17 alpha-ethinylestradiol	5	y	Open Access	f	KB	h	Balch, GC | Mackenzie, CA | Metcalfe, CD	ENVIRONMENTAL TOXICOLOGY AND CHEMISTRY | 23 (3): 782-791 MAR 2004	2004	The Japanese medaka (Oryzias latipes) was used as an in vivo model to evaluate the effects of exposure to the synthetic estrogen 17alpha-ethinylestradiol (EE2) on reproductive behavior and reproductive success in fish. Exposures to EE2 began within 2 to 5 d posthatch and continued until medaka were sexually mature, between four and six months of age. Among male and female medaka exposed to EE2 at…
7	Reversibility of endocrine disruption in zebrafish (Danio rerio) after discontinued exposure to the estrogen 17 alpha-ethinylestradiol	5	y	Scopus	f	KB		Baumann, L | Knorr, S | Keiter, S | Rehberger, K | Volz, S | Schiller, V | Fenske, M | Holbech, H | Segner, H | Braunbeck, T	TOXICOLOGY AND APPLIED PHARMACOLOGY | 278 (3): 230-237 AUG 1 2014	2014	The aim of the present study was to investigate the persistence of the feminizing effects of discontinued 17 alpha-ethinylestradiol (EE2) exposure on zebrafish (Danio rerio). An exposure scenario covering the sensitive phase of sexual differentiation, as well as final gonad maturation was chosen to examine the estrogenic effects on sexual development of zebrafish. Two exposure scenarios were comp…
10	Recovery of a Wild Fish Population from Whole-Lake Additions of a Synthetic Estrogen	5	y	Scopus	f	JP	h	Blanchfield, PJ | Kidd, KA | Docker, MF | Palace, VP | Park, BJ | Postma, LD	ENVIRONMENTAL SCIENCE & TECHNOLOGY | 49 (5): 3136-3144 MAR 3 2015	2015	Despite widespread recognition that municipal wastewaters contain natural and synthetic estrogens, which interfere with development and reproduction of fishes in freshwaters worldwide, there are limited data on the extent to which natural populations of fish can recover from exposure to these compounds. We conducted whole-lake additions of an active component of the birth control pill (17 alpha-e…
11	Structural and functional effects of early exposure to estradiol-17 beta and 17 alpha-ethynylestradiol on the gonads of the gonochoristic teleost Dicentrarchus labrax	5	y		f	JP	h	Blazquez, M | Zanuy, S | Carrillo, M | Piferrer, F	FISH PHYSIOLOGY AND BIOCHEMISTRY | 18 (1): 37-47 FEB 1998	1998	This study investigated the effects of estrogens on sexual differentiation in sea bass (Dicentrarchus labrax L.), a gonochoristic marine teleost that under culture conditions has a histologically sexual undifferentiated period that covers most of the first year of life, after which most individuals develop as males. Sea bass that had no noticeable histological sign of sex differentiation were fed…
17	Lack of a heritable reproductive defect in the offspring of male rainbow trout exposed to the environmental estrogen 17 alpha-ethynylestradiol	5	y	Scopus	f	JP		Brown, KH | Schultz, IR | Nagler, JJ	AQUATIC TOXICOLOGY | 91 (1): 71-74 JAN 18 2009	2009	Endocrine disruptors, including environmental estrogens, have been shown to induce heritable effects through both genetic and epigenetic mechanisms in mammals. Despite this information and the wealth of knowledge regarding the significant reproductive impacts endocrine disruptors impose on fishes, no studies have reported whether the observed effects are heritable. Without this information it is …
24	CHRONIC TOXICITY OF THE SYNTHETIC HORMONE 17 alpha-ETHINYLESTRADIOL TO CHIRONOMUS TENTANS AND HYALELLA AZTECA	5	y	Scopus	i	TH		Dussault, EB | Balakrishnan, VK | Solomon, KR | Sibley, PK	ENVIRONMENTAL TOXICOLOGY AND CHEMISTRY | 27 (12): 2521-2529 DEC 2008	2008	The chronic toxicity of the synthetic hormone 17 alpha-ethinylestradiol (EE2) was investigated in two benthic invertebrates, the midge Chironomus tentans and the freshwater amphipod Hyalella azteca, in life-cycle water-only assays. In C. tentans, a 50% decrease in emergence was observed at a concentration of 1.5 mg/L; emergence was a more sensitive endpoint than survival, growth, or biomass. Repr…
29	An environmentally relevant concentration of estrogen induces arrest of male gonad development in zebrafish, Danio rerio	5	y	Scopus	f	JP		Fenske, M | Maack, G | Schafers, C | Segner, H	ENVIRONMENTAL TOXICOLOGY AND CHEMISTRY | 24 (5): 1088-1098 MAY 2005	2005	The aim of the present study was to elucidate how full life-cycle exposure to estrogens impacts zebratish development and reproduction, compared to partial life-cycle exposure only, and whether the estrogen-induced effects in zebrafish are reversible or irreversible. Zebrafish were exposed in a flow-through system to an environmentally relevant concentration (3 ng/L) of the synthetic estrogen 17 …
32	Report on Vitellogenin Gene Expression in Fathead Minnows and Pearl Dace from Reference (Non-Dosed) and Lakes Dosed with EE2 in the Canadian Experimental Lakes Area	5	y		f	JP		Flick RW;Lazorchak JM;Smith ME;	Govt Reports Announcements & Index (GRA &I ), Issue 24 , %2006		A whole-lake endocrine disruption experiment was conducted by Fisheries and Oceans Canada at the Experimental Lakes Area (ELA) in northwestern Ontario for three years beginning in 2001. This experiment examined population, organismal, biochemical and cellular-level effects in lake trout, white sucker, fathead minnow, and pearl dace exposed to environmentally-relevant (4-6 ng/L) concentrations of …
33	FATHEAD MINNOW RESPONSE TO BROAD-RANGE EXPOSURE OF beta-SITOSTEROL CONCENTRATIONS DURING LIFE-CYCLE TESTING	5	y	Scopus	f	JP	h	Flinders, CA | Streblow, WR | Philbeck, RE | Cook, DL | Campbell, DE | Brown-Peterson, NJ | Gross, TS	ENVIRONMENTAL TOXICOLOGY AND CHEMISTRY | 33 (2): 458-467 FEB 2014	2014	The -sitosterol concentration in pulp and paper mill effluents is typically greater than that of other phytosterols and has been shown to cause a variety of effects in fish. The authors exposed fathead minnow (Pimephales promelas) to low (22 +/- 0.93 mu g/L), medium-low (70 +/- 2.1 mu g/L), medium-high (237 +/- 5.5 mu g/L), and high (745 +/- 16.2 mu g/L) concentrations of -sitosterol as well as n…
36	Transgenerational and developmental exposure of japanese medaka (Oryzias latipes) to ethinylestradiol results in endocrine and reproductive differences in the response to ethinylestradiol as adults	5	y	Open Access	f	JP		Foran, CM | Peterson, BN | Benson, WH	TOXICOLOGICAL SCIENCES | 68 (2): 389-402 AUG 2002	2002	17alpha-Ethinylestradiol (EE), a synthetic estrogen found in birth control pills, has been detected in the effluent of municipal wastewater treatment plants in several countries. Because EE was designed to be extremely potent at the estrogen receptor (ER), environmental exposure to low concentrations has the potential to disrupt the development of normal endocrine and reproductive function when e…
44	Synthetic estrogen directly affects fish biomass and may indirectly disrupt aquatic food webs	5	y	Scopus	f	JP		Hallgren, P | Nicolle, A | Hansson, LA | Bronmark, C | Nikoleris, L | Hyder, M | Persson, A	ENVIRONMENTAL TOXICOLOGY AND CHEMISTRY | 33 (4): 930-936 APR 2014	2014	Endocrine-disrupting chemicals are known to alter the fitness of individual organisms via changes in growth, behavior, and reproduction. It is largely unknown, however, whether these effects cascade through the food web and indirectly affect other, less sensitive organisms. The authors present results from a mesocosm experiment whereby the effects of the synthetic estrogen 17 alpha-ethinylestradi…
45	Effects of 17 alpha-ethinylestradiol on individual life-history parameters and estimated population growth rates of the freshwater gastropods Radix balthica and Bithynia tentaculata	5	y	Scopus	i	TH		Hallgren, P | Sorita, Z | Berglund, O | Persson, A	ECOTOXICOLOGY | 21 (3): 803-810 APR 2012	2012	Studies of aquatic environments exposed to 17 alpha-ethinylestradiol (EE2) have demonstrated detrimental effects on fish communities. However, much less is known about effects on macro-invertebrates and especially how long-term exposure may affect critical life stages and ultimately population dynamics. We studied the effects of EE2 on relevant endpoints for population growth in two common freshw…
48	The Consequences of Feminization in Breeding Groups of Wild Fish	5	y	Open Access	f	JP		Harris, CA | Hamilton, PB | Runnalls, TJ | Vinciotti, V | Henshaw, A | Hodgson, D | Coe, TS | Jobling, S | Tyler, CR | Sumpter, JP	ENVIRONMENTAL HEALTH PERSPECTIVES | 119 (3): 306-311 MAR 2011	2011	BACKGROUND: The feminization of nature by endocrine-disrupting chemicals (EDCs) is a key environmental issue affecting both terrestrial and aquatic wildlife. A crucial and as yet unanswered question is whether EDCs have adverse impacts on the sustainability of wildlife populations. There is widespread concern that intersex fish are reproductively compromised, with potential population-level conse…
61	Impact of natural and synthetic steroids on the survival, development and reproduction of marine copepods (Tisbe battagliai)	5	y	Scopus	i	TH		Hutchinson, TH | Pounds, NA | Hampel, M | Williams, TD	SCIENCE OF THE TOTAL ENVIRONMENT | 233 (1-3): 167-179 AUG 15 1999	1999	Given recent reports suggesting that natural and synthetic steroids (namely, oestradiol, oestrone and ethynylestradiol) may be present in sewage effluent at levels which may impact on fish, it is pertinent to extend the ecological hazard evaluation for such substances to aquatic invertebrates. Studies have therefore been undertaken to address whether 17 beta-oestradiol, oestrone and 17 alpha-ethy…
62	Developmental reproductive effects of exposure to pharmaceutical steroids in the aquatic environment: Studies on mosquitofish (Gambusia affinis affinis), roach (Rutilus rutilus) and medaka (Oryzias latipes)	5	y		f	JP		Iguchi, T | Katsu, Y | Urushitani, H | Lange, A | Tyler, CR	JOURNAL OF MARINE SCIENCE AND TECHNOLOGY-TAIWAN | 15: 29-36 Sp. Iss. SI AUG 2007	2007	Pharmaceutical androgens and estrogens discharged into the aquatic environment are now known to induce adverse effects in fish and are a health concern for wildlife. Mosquitofish (Gambusia affinis) exposed to a pharmaceutical androgen, trenbolone, used to enhance cattle growth and found to pollute waters below feedlots in the USA, has been shown to alter the development of the anal fin of the fem…
64	Effects of 17 alpha-ethinylestradiol on the reproduction of the cladoceran species Ceriodaphnia reticulata and Sida crystallina	5	y	Scopus	i	TH		Jaser, W | Severin, GF | Jutting, U | Juttner, I | Schramm, KW | Kettrup, A	ENVIRONMENT INTERNATIONAL | 28 (7): 633-638 JAN 2003	2003	Single-species tests allow the assessment of chronical effects of endocrine disruptors oil organisms under laboratory conditions. In the current study, three-generation tests with Ceriodaphnia reticulata and Sida crystallina were carried out to examine the influence of the synthetic hormone 17alpha-ethinylestradiol (EE) on the reproduction of these cladoceran species. For each species, six differ…
65	Enhanced effects by mixtures of three estrogenic compounds at environmentally relevant levels on development of Chinese rare minnow (Gobiocypris rarus)	5	y		f	JP		Jin, SW | Yang, FX | Liao, T | Hui, Y | Wen, S | Xu, Y	ENVIRONMENTAL TOXICOLOGY AND PHARMACOLOGY | 33 (2): 277-283 MAR 2012	2012	The combined effects of 17 beta-estradiol, diethylstilbestrol and nonylphenol at environmentally relevant levels were studied on development of Chinese rare minnow. No effects on hatchability of embryos, survival of larvae, body length and body weight were found in the fish exposed to the single chemicals and their mixtures. But significant vitellogenin induction and testis somatical index reduct…
72	Collapse of a fish population after exposure to a synthetic estrogen	5	y	Open Access	f	JP		Kidd, KA | Blanchfield, PJ | Mills, KH | Palace, VP | Evans, RE | Lazorchak, JM | Flick, RW	PROCEEDINGS OF THE NATIONAL ACADEMY OF SCIENCES OF THE UNITED STATES OF AMERICA | 104 (21): 8897-8901 MAY 22 2007	2007	Municipal wastewaters are a complex mixture containing estrogens and estrogen mimics that are known to affect the reproductive health of wild fishes. Male fishes downstream of some wastewater out falls produce vitellogenin (VTG) (a protein normally synthesized by females during oocyte maturation) and early-stage eggs in their testes, and this feminization has been attributed to the presence of es…
76	17 alpha-ethinylestradiol reduces the competitive reproductive fitness of the male guppy (Poecilia reticulata)	5	y	Open Access	f	JP		Kristensen, T | Baatrup, E | Bayley, M	BIOLOGY OF REPRODUCTION | 72 (1): 150-156 JAN 2005	2005	Whether endocrine disruption in an individual male is actually translated into reduced reproductive success in a natural competitive environment is extremely difficult to predict. Here, we have used paternity analysis to provide new information on the ability of an endocrine disruptor to deleteriously affect male guppy reproductive fitness by including the effect of intermale competition. Groups …
80	Effects of the synthetic estrogen 17 alpha-ethinylestradiol on the life-cycle of the fathead minnow (Pimephales promelas)	5	y	Open Access	f	JP	h	Lange, R | Hutchinson, TH | Croudace, CP | Siegmund, F | Schweinfurth, H | Hampe, P | Panter, GH | Sumpter, JP	ENVIRONMENTAL TOXICOLOGY AND CHEMISTRY | 20 (6): 1216-1227 JUN 2001	2001	A fish full life-cycle (FFLC) study was conducted for 17 alpha -ethinylestradiol (EE(2)) using the fathead minnow, Pimephales promelas. Newly fertilized embryos (< 24 h old) were exposed to five concentrations of EE(2) (0.2, 1.0, 4.0, 16, and 64 ng/L nominal) in continuous flow-through conditions for 305 d at 25 :+/- 1 degreesC. Exposure concentrations were verified by (14)C-EE(2) radiochemistry,…
84	Male zebrafish (Danio rerio) courtship behaviour resists the feminising effects of 17 alpha-ethinyloestradiol - morphological sexual characteristics do not	5	y	Scopus	f	JP		Larsen, MG | Hansen, KB | Henriksen, PG | Baatrup, E	AQUATIC TOXICOLOGY | 87 (4): 234-244 MAY 30 2008	2008	The reproductive success of most fish depends partly on their ability to perform correct courtship behaviour. Alteration of this behaviour due to xenooestrogens can potentially affect the reproductive output and consequently population dynamics. In this lifetime study, zebrafish (Danio rerio) were exposed to environmentally realistic (0.05, 0.50 and 5.00 ng L-1) nominal concentrations of 17 alpha…
112	Long-term exposure to environmental concentrations of the pharmaceutical ethynylestradiol causes reproductive failure in fish	5	y	Open Access	f	JP		Nash, JP | Kime, DE | Van der Ven, LTM | Wester, PW | Brion, F | Maack, G | Stahlschmidt-Allner, P | Tyler, CR	ENVIRONMENTAL HEALTH PERSPECTIVES | 112 (17): 1725-1733 DEC 2004	2004	Heightened concern over endocrine-disrupting chemicals is driven by the hypothesis that they could reduce reproductive success and affect wildlife populations, but there is little evidence for this expectation. The pharmaceutical ethynylestradiol (EE2) is a potent endocrine modulator and is present in the aquatic environment at biologically active concentrations. To investigate impacts on reprodu…
120	Induction of vitellogenin and histological effects in wild fathead minnows from a lake experimentally treated with the synthetic estrogen, ethynylestradiol	5	y	Open Access	f	JP	h	Palace, VP | Evans, RE | Wautier, K | Baron, C | Vandenbyllardt, L | Vandersteen, W | Kidd, K	WATER QUALITY RESEARCH JOURNAL OF CANADA | 37 (3): 637-650 2002	2002	Potential effects of exposure to contaminants with estrogenic activity are currently being examined in fish from a lake experimentally treated with the synthetic estrogen, ethynylestradiol (EE2). EE2 was added to Lake 260, a small Precambrian shield lake in the Experimental Lakes Area (ELA) of northwestern Ontario, from late May to October 2001. Concentrations of EE2 in epilimnetic waters ranged …
121	Interspecies differences in biochemical, histopathological, and population responses in four wild fish species exposed to ethynylestradiol added to a whole lake	5	y	Open Access	f	JP		Palace, VP | Evans, RE | Wautier, KG | Mills, KH | Blanchfield, PJ | Park, BJ | Baron, CL | Kidd, KA	CANADIAN JOURNAL OF FISHERIES AND AQUATIC SCIENCES | 66 (11): 1920-1935 NOV 2009	2009	Efforts to understand the effects of environmental estrogens on fish have shifted away from biochemical indicators towards population-level impacts. Ethynylestradiol (EE2) was added to a whole lake at environmentally relevant concentrations for 3 consecutive years to examine links between vitellogenin (VTG) induction, histopathological impacts, and population decline in four species of fish. VTG …
124	Effects of the synthetic estrogen ethinylestradiol on early life stages of mink frogs and green frogs in the wild and in situ	5	y	Open Access	a	TH		Park, BJ | Kidd, K	ENVIRONMENTAL TOXICOLOGY AND CHEMISTRY | 24 (8): 2027-2036 AUG 2005	2005	Estrogenic contaminants are known to disrupt growth and development in amphibians. Field-based research is needed to elucidate their potential impacts on wild populations. Hatch success, larval growth and development rates, and gonad development were examined in native amphibians exposed to low ng/L concentrations of 17 alpha-ethinylestradiol (EE2) in a whole-lake addition experiment at the Exper…
125	Life-cycle exposure of fathead minnows (Pimephales promelas) to an ethinylestradiol concentration below 1 ng/L reduces egg fertilization success and demasculinizes males	5	y	Scopus	f	JP		Parrott, JL | Blunt, BR	ENVIRONMENTAL TOXICOLOGY | 20 (2): 131-141 APR 2005	2005	Forty-eight hours after fertilization, fathead minnow (Pimephales promelas) eggs were exposed to the synthetic estrogen 17 alpha-ethinylestradiol (EE2) at nominal concentrations of 0.32 and 0.96 ng/L and measured concentrations of 3.5, 9.6, and 23 ng/L. The fish were observed through the larval, juvenile, and adult stages. Growth, secondary sex characteristics, the liver somatic index, the gonado…
126	Changes in growth and secondary sex characteristics of fathead minnows exposed to bleached sulfite mill effluent	5	y	Scopus	f	JP		Parrott, JL | Wood, CS | Boutot, P | Dunn, S	ENVIRONMENTAL TOXICOLOGY AND CHEMISTRY | 22 (12): 2908-2915 DEC 2003	2003	Yellow perch captured downstream of a bleached sulfite mill had reduced gonad size and fecundity, and circulating steroid levels declined in goldfish exposed to final effluent for 21 d. To assess bleached sulfite mill (BSM) effluent, long-term fathead minnow (Pimephales promelas) growth and reproduction tests were carried Out in a flow-through bioassay trailer at the mill secondary treatment lago…
127	Changes in growth, secondary sex characteristics, and reproduction of fathead minnows exposed for a life cycle to bleached sulfite mill effluent	5	y	Scopus	f	JP		Parrott, JL | Wood, CS | Boutot, P | Dunn, S	JOURNAL OF TOXICOLOGY AND ENVIRONMENTAL HEALTH-PART A-CURRENT ISSUES | 67 (20-22): 1755-1764 OCT-NOV 2004	2004	To assess the potential effects of exposure to bleached sulfite mill effluent, long-term fathead minnow (Pimephales promelas) exposures were carried out on-site at the pulp mill secondary treatment lagoons. Exposure concentrations included 0, 1, 3, 10, 30, 50, or 100% final effluent, with the synthetic estrogen ethinylestradiol (10 ng/L) as a positive control compound. Fertilized minnow eggs were…
134	Effects of 17 alpha-ethynylestradiol on early-life development, sex differentiation and vitellogenin induction in mummichog (Fundulus heteroclitus)	5	y	Open Access	f	JP		Peters, REM | Courtenay, SC | Hewitt, LM | MacLatchy, DL	MARINE ENVIRONMENTAL RESEARCH | 69 (3): 178-186 APR 2010	2010	Fertilized mummichog eggs retrieved from 17 alpha-ethynylestradiol (EE2) exposed adult fish were raised in concentrations of EE2 ranging from 0 to 100 ng/L (100 ng/L EE2 estimated to have actual average exposure concentrations of 30% of nominal; 0.1-10 ng/L were below detect throughout 24-h exposure period) for 61 weeks post-hatch. Eggs exposed at 100 ng/L hatched sooner, the larvae were longer, …
139	Effects of sewage effluent and ethynyl oestradiol upon molecular markers of oestrogenic exposure, maturation and reproductive success in the sand goby (Pomatoschistus minutus, Pallas)	5	y	Scopus	f	JP		Robinson CD;Brown E;Craft JA;Davies IM;Moffat CF;Pirie D;Robertson F;Stagg RM;Struthers S;	Aquat Toxicol %2003 , Jan 24	62(2):119-34.	Male fish in several UK estuaries are known to be exposed to oestrogenic contamination, and whilst a limited number of studies have shown that exposure to oestrogens can reduce the reproductive success of fish, the impact of environmentally relevant exposures is less clear. The aim of this study was, therefore, to investigate the effects of exposure to environmentally realistic concentrations of …
142	The effects of synthetic estrogen exposure on premating and postmating episodes of selection in sex-role-reversed Gulf pipefish	5	y		f	JP		Rose, E | Paczolt, KA | Jones, AG	EVOLUTIONARY APPLICATIONS | 6 (8): 1160-1170 DEC 2013	2013	Environmental estrogens have been shown to affect populations of aquatic organisms in devastating ways, including feminization of males, alterations in mating behaviors, and disruption of sexual selection. Studies have shown 17-ethinylestradiol (EE2) exposure to induce female-like secondary sexual traits in male Gulf pipefish, changing how females perceive affected males. We aimed to understand t…
147	Estrogens counteract the masculinizing effect of tributyltin in zebrafish	5	y	Scopus	f	JP		Santos, MM | Micael, M | Carvalho, AP | Morabito, R | Booy, P | Massanisso, P | Lamoree, M | Reis-Henriques, MA	COMPARATIVE BIOCHEMISTRY AND PHYSIOLOGY C-TOXICOLOGY & PHARMACOLOGY | 142 (1-2): 151-155 JAN-FEB 2006	2006	Recently, it has been demonstrated that the biocide tributyltin (TBT) can interfere with fish sex differentiation, leading to a bias of sex toward males. On the contrary, it is well known that estrogenic compounds can induce fish feminization. Yet, the combined effects of mixtures of androgenic and estrogenic compounds on fish sex differentiation have never been investigated before, even though i…
150	Concentration- and time-dependent effects of the synthetic estrogen, 17 alpha-ethinylestradiol, on reproductive capabilities of the zebrafish, Danio rerio	5	y	Scopus	f	JP		Schafers, C | Teigeler, M | Wenzel, A | Maack, G | Fenske, M | Segner, H	JOURNAL OF TOXICOLOGY AND ENVIRONMENTAL HEALTH-PART A-CURRENT ISSUES | 70 (9-10): 768-779 MAY 2007	2007	Partial or full life-cycle tests are needed to assess the potential of endocrine-disrupting compounds (EDCs) to adversely affect development and reproduction of fish. Small fish species such as zebrafish, Danio rerio, are under consideration as model organisms for appropriate test protocols. The present study examines how reproductive effects resulting from exposure of zebrafish to the synthetic …
152	Impact of 17 alpha-ethinylestradiol on the plankton in freshwater microcosms-I: Response of zooplankton and abiotic variables	5	y	Scopus	i	TH		Schramm, KW | Jaser, W | Welzl, G | Pfister, G | Wohler-Moorhoff, GF | Hense, BA	ECOTOXICOLOGY AND ENVIRONMENTAL SAFETY | 69 (3): 437-452 MAR 2008	2008	We investigated effects of 17 alpha-ethinylestradiol (EE) in vertebrate free 230 L still water microcosms. Zooplankton composition and physico-chemical variables were observed during 4 weeks of pre-application, 6 weeks of dosing via controlled release, and a 12 weeks post-treatment period. In the treated microcosms, time-weighted averages of EE concentration ranged between 7 and 220 ng/L during t…
156	An environmental oestrogen disrupts fish population dynamics through direct and transgenerational effects on survival and fecundity	5	y	Open Access	f	JP		Schwindt, AR | Winkelman, DL | Keteles, K | Murphy, M | Vajda, AM	JOURNAL OF APPLIED ECOLOGY | 51 (3): 582-591 JUN 2014	2014	Increased need for water and projected declines in precipitation due to climate change could leave waterways increasingly dominated by wastewater effluent. Understanding how components of wastewater influence fish populations is necessary for effective conservation and management. Despite research demonstrating effects of oestrogens, such as 17 alpha-ethynylestradiol (EE2), on fish physiology and…
157	Identification of endocrine-disrupting effects in aquatic vertebrates and invertebrates: report from the European IDEA project	5	y	Scopus	f i	TH		Segner, H | Caroll, K | Fenske, M | Janssen, CR | Maack, G | Pascoe, D | Schafers, C | Vandenbergh, GF | Watts, M | Wenzel, A	ECOTOXICOLOGY AND ENVIRONMENTAL SAFETY | 54 (3): 302-314 MAR 2003	2003	The EU-funded project IDEA aimed to evaluate (a) what parameters and endpoints allow the detection of endocrine-mediated developmental and reproductive effects of (xeno)estrogens in life cycle- and life stage-specific toxicity tests with the zebrafish Danio rerio, a small laboratory fish used in many ecotoxicity test guidelines, and (b) whether substances that act as estrogens in vertebrates may …
158	Potencies of estrogenic compounds in in vitro screening assays and in life cycle tests with zebrafish in vivo	5	y	Open Access	f	JP		Segner, H | Navas, JM | Schafers, C | Wenzel, A	ECOTOXICOLOGY AND ENVIRONMENTAL SAFETY | 54 (3): 315-322 MAR 2003	2003	The objective of this study was to compare the estrogenic potency of environmental estrogens at two testing tiers: at the initial level of in vitro screening assays, and at the level of definitive fish reproduction tests in vivo. The in vitro tests included a recombinant yeast estrogen receptor (ER) assay, a competitive radioreceptor assay using the hepatic ER of carp (Cyprinus carpio), and assay…
165	Zebrafish (Danio rerio) life-cycle exposure to chronic low doses of ethinylestradiol modulates p53 gene transcription within the gonads, but not NER pathways	5	y	Open Access	f	JP		Soares, J | Castro, LFC | Reis-Henriques, MA | Monteiro, NM | Santos, MM	ECOTOXICOLOGY | 21 (5): 1513-1522 JUL 2012	2012	Parental full life-cycle exposure to ethinylestradiol (EE2) significantly affects embryo development and survival. One of the possible mechanisms of action of EE2 may involve the impairment of an organism's ability to repair DNA damage. DNA repair mechanisms have sophistically evolved to overcome DNA damaging hazards that threaten the integrity of the genome. In the present study, changes in the …
166	Disruption of zebrafish (Danio rerio) embryonic development after full life-cycle parental exposure to low levels of ethinylestradiol	5	y	Open Access	f	JP		Soares, J | Coimbra, AM | Reis-Henriques, MA | Monteiro, NM | Vieira, MN | Oliveira, JMA | Guedes-Dias, P | Fontainhas-Fernandes, A | Parra, SS | Carvalho, AP | Castro, LFC | Santos, MM	AQUATIC TOXICOLOGY | 95 (4): 330-338 DEC 13 2009	2009	Exposure of fish to the synthetic estrogen ethinylestradiol (EE(2)) has been shown to induce a large set of deleterious effects. In addition to the negative impact of EE2 in reproductive endpoints, concern has recently increased on the potential effects of EE2 in fish embryonic development. Therefore, the present study aimed at examining the effects of EE2 on the full embryonic development of zeb…
169	Decreased apoptosis in the forebrain of adult male medaka (Oryzias latipes) after aqueous exposure to ethinylestradiol	5	y	Open Access	f	JP		Stokes, EA | Lonergan, W | Weber, LP | Janz, DM | Poznanski, AA | Balch, GC | Metcalfe, CD | Grober, MS	COMPARATIVE BIOCHEMISTRY AND PHYSIOLOGY C-TOXICOLOGY & PHARMACOLOGY | 138 (2): 163-167 JUN 2004	2004	Endocrine disrupting compounds (EDCs), especially those that are estrogenic, are an issue of growing concern because they may ultimately adversely affect wildlife survival. 17-beta-Estradiol and its synthetic counterpart, 17-alpha-ethinylestradiol, two common EDCs, are associated with intersex conditions and impaired male reproductive behavior in fish. Male and female Japanese medaka (Oryzias lat…
190	Reproductive fitness of lake trout (Salvelinus namaycush) exposed to environmentally relevant concentrations of the potent estrogen ethynylestradiol (EE2) in a whole lake exposure experiment	5	y	Open Access	f	JP		Werner, J | Palace, VP | Wautier, KG | Mills, KH | Chalanchuk, SM | Kidd, KA	SCIENTIA MARINA | 70: 59-66 Suppl. 2 OCT 2006	2006	The synthetic estrogen, ethynylestradiol (EE2), has been identified in many aquatic environments. EE2 induces biochemical and physiological effects in exposed fish, but linkages to widespread reproductive dysfunction in populations have not been established. Mortality in early life stages has only been documented at relatively high concentrations, above those found in the environment. To examine …
193	Exposure to 17 alpha-ethynylestradiol impairs reproductive functions of both male and female zebrafish (Danio rerio)	5	y	Open Access	f	JP	h	Xu, H | Yang, J | Wang, YX | Jiang, Q | Chen, H | Song, HY	AQUATIC TOXICOLOGY | 88 (1): 1-8 JUN 2 2008	2008	In this study, the impact of 17 alpha-ethynylestradiol (EE2) on reproduction in zebrafish (Danio rerio) was evaluated using vitellogenin (Vtg) induction, mortality rate, growth, sex ratio, gonad histology, fecundity, and sperm parameters as endpoints. Two days post-hatch (2 dph) zebrafish were exposed to solvent control or EE2 at 0.4, 2, and 10 ng/l for 3 months. At 21 dph, Vtg mRNA expression wa…
197	Assessment of 17 alpha-ethinylestradiol effects and underlying mechanisms in a continuous, multigeneration exposure of the Chinese rare minnow (Gobiocypris rarus)	5	y	Scopus	f	JP		Zha, JM | Sun, LW | Zhou, YQ | Spear, PA | Ma, M | Wang, ZJ	TOXICOLOGY AND APPLIED PHARMACOLOGY | 226 (3): 298-308 FEB 1 2008	2008	17 alpha-Ethinylestradiol (EE2) is a synthetic estrogen used primarily in birth control pills and in hormone replacement therapy. Owing to its occurrence in surface waters at concentrations frequently greater than I ng/l and its projected future use, EE2 is expected to pose a significant risk to aquatic organisms. This study was conducted to obtain long-term exposure data necessary for the establ…

## Sheet: list of 97 for Klimisch
number	Title	Level JP	get PDF	open access or JP Scopus	fish amphib invert bird mamm	reviewer	Histo	Author	Source	year	Abstract
3	CROSS-SPECIES CONSERVATION OF ENDOCRINE PATHWAYS: A CRITICAL ANALYSIS OF TIER 1 FISH AND RAT SCREENING ASSAYS WITH 12 MODEL CHEMICALS	2	y	Scopus	f m	DD		Ankley, GT | Gray, LE	ENVIRONMENTAL TOXICOLOGY AND CHEMISTRY | 32 (5): 1084-1087 MAY 2013	2013	Many structural and functional aspects of the vertebrate hypothalamicpituitarygonadal (HPG) axis are known to be highly conserved, but the significance of this from a toxicological perspective has received comparatively little attention. High-quality data generated through development and validation of Tier 1 tests for the U.S. Environmenal Protection Agency Endocrine Disruptor Screening Program …
21	Comparison of relative binding affinities of endocrine active compounds to fathead minnow and rainbow trout estrogen receptors	2	y	Scopus	f	DD		Denny, JS | Tapper, MA | Schmieder, PK | Hornung, MW | Jensen, KM | Ankley, GT | Henry, TR	ENVIRONMENTAL TOXICOLOGY AND CHEMISTRY | 24 (11): 2948-2953 NOV 2005	2005	Twelve chemicals were tested for binding affinity to rainbow trout liver estrogen receptor (rbtER) and fathead minnow liver ER (fhmER). The chemicals included estradiol (E2), diethylstilbestrol (DES), ethinylestradiol (EE2), estrone (E1), estriol, tamoxifen (TAM), genistein (GEN), p-nonylphenol (PNP), p-tert-octylphenol (PTOP), methoxychlor (MXC), testosterone, and methyltestosterone (MT). Relati…
27	Development of a Screening System for the Detection of Chemically Induced DNA Methylation Alterations in a Zebrafish Liver Cell Line	2	y		f	DD		Farmen, E | Hultman, MT | d'Auriac, MA | Tollefsen, KE	JOURNAL OF TOXICOLOGY AND ENVIRONMENTAL HEALTH-PART A-CURRENT ISSUES | 77 (9-11): 587-599 Sp. Iss. SI JUN 3 2014	2014	Early molecular events with correlation to disease, such as aberrant DNA methylation, emphasize the importance of DNA methylation as a potential environmental biomarker. Currently, little is known regarding how various environmental contaminants and mixtures alter DNA methylation in aquatic organisms, and testing is both time- and labor-consuming. Therefore, the potential of an in vitro screening…
38	A New In Vitro Screening Bioassay for the Ecotoxicological Evaluation of the Estrogenic Responses of Environmental Chemicals Using Roach (Rutilus rutilus) Liver Explant Culture	2	y	Scopus	f	DD		Gerbron, M | Geraudie, P | Rotchell, J | Minier, C	ENVIRONMENTAL TOXICOLOGY | 25 (5): 510-516 Sp. Iss. SI OCT 2010	2010	There is growing evidence that many chemicals released in the environment are able to disturb the normal endocrinology of organisms affecting the structure and function of their reproductive system This has prompted the scientific community to develop appropriate testing methods to identify active compounds and elucidate mechanisms of action Of particular interest are in vitro screening methods t…
42	Differentiation of PC12 cells expressing estrogen receptor alpha: A new bioassay for endocrine-disrupting chemicals evaluation	2	y	Open Access	cell	DD		Habauzit, D | Ferriere, F | Botherel, N | Flouriot, G | Pakdel, F | Saligaut, C	CHEMOSPHERE | 112: 240-247 OCT 2014	2014	Xeno-estrogens, a class of endocrine disrupting chemicals (EDCs), can disturb estrogen receptor-dependent pathways involved in differentiation, proliferation or protection. Multiple methods have been developed to characterize the disturbances induced by EDCs in different cells or organs. In this study we have developed a new tool for the assessment of estrogenic compounds on differentiation. For …
60	Evaluation of the sensitivity, responsiveness and reproducibility of primary rainbow trout hepatocyte vitellogenin expression as a screening assay for estrogen mimics	2	y	Scopus	f	DD		Hultman, MT | Rundberget, JT | Tollefsen, KE	AQUATIC TOXICOLOGY | 159: 233-244 FEB 2015	2015	Vitellogenin (Vtg) induction in primary fish hepatocytes has been proposed as an in vitro screening assay for ER agonists and antagonists, but has not yet been used extensively as a high-throughput screening tool due to poor reproducibility, sensitivity and overall feasibility. The present work has evaluated the role of seasonal variation, normalization, optimal culture and assay conditions on th…
71	Binding affinities of hepatic nuclear estrogen receptors for genistein in channel catfish	2	y		f	DD		Kelly, AM | Green, CC	NORTH AMERICAN JOURNAL OF AQUACULTURE | 68 (2): 160-167 APR 2006	2006	Soybean meal, the major protein source used in commercial feeds for channel catfish Ictalurus punctatus, contains natural phytoestrogens known as isoflavones, many of which have been found to be endocrine disruptors. This study investigated whether genistein (an isoflavone) in a soybean-based diet would increase plasma vitellogenin (Vtg) concentrations and whether it would compete with estradiol …
74	An in vitro vitellogenin bioassay for oestrogenic substances in the medaka (Oryzias latipes)	2	y	Scopus	f	DD		Kordes, C | Rieber, EP | Gutzeit, HO	AQUATIC TOXICOLOGY | 58 (3-4): 151-164 AUG 2002	2002	dWe developed an in vitro bioassay for oestrogenic compounds based on vitellogenin as a biomarker. To quantify the induction of vitellogenin in medaka (Oryzias latipes) we established a sandwich enzyme-linked immunosorbent assay (ELISA). This ELISA was carried out with two different monoclonal antibodies specific for the yolk precursor protein vitellogenin and the high molecular weight yolk prote…
90	Comparison of in vivo and in vitro reporter gene assays for short-term screening of estrogenic activity	2	y	Open Access	f	DD		Legler, J | Zeinstra, LM | Schuitemaker, F | Lanser, PH | Bogerd, J | Brouwer, A | Vethaak, AD | De Voogt, P | Murk, AJ | Van der Burg, B	ENVIRONMENTAL SCIENCE & TECHNOLOGY | 36 (20): 4410-4415 OCT 15 2002	2002	Functional in vitro and in vivo reporter gene assays have recently been developed for the rapid determination of exposure to (xeno)estrogens. The in vitro estrogen receptor (ER)-mediated chemically activated luciferase gene expression (ER-CALUX) assay uses T47D human breast cancer cells stably transfected with an ER-mediated luciferase gene construct. In the in vivo assay, transgenic zebrafish ar…
94	Luteinizing hormone receptor (lhcgr) as a marker gene for characterizing estrogenic endocrine-disrupting chemicals in zebrafish ovarian follicle cells	2	y	Open Access	f	DD		Liu, KC | Wu, RSS | Ge, W	GENERAL AND COMPARATIVE ENDOCRINOLOGY | 192: 89-94 OCT 1 2013	2013	The adverse effects of endocrine-disrupting chemicals (EDCs) have been well documented; however, the action mechanisms of many EDCs remain elusive and controversial. Furthermore, the highly diversified chemical structures and low environmental concentrations of EDCs present a major challenge to their chemical detection. Clearly, there is an urgent need for simple and reliable bioassays to detect …
109	Vitellogenin-inducing activities of natural, synthetic, and environmental estrogens in primary cultured Xenopus laevis hepatocytes	2	y	Scopus	a	TH		Mitsui, N | Tooi, O | Kawahara, A	COMPARATIVE BIOCHEMISTRY AND PHYSIOLOGY C-TOXICOLOGY & PHARMACOLOGY | 146 (4): 581-587 NOV 2007	2007	Vitellogenin (VTG)-inducing activities of natural estrogens (E1: estrone, E2:17 beta-estradiol, E3: estriol, alpha-E2: 17 alpha-estradiol), synthetic estrogens (EE2: 17 alpha-ethynyl estradiol, DES: diethylstilbestrol,), phytoestrogen (GEN: genistein), and xeno-estrogens (BPA: bisphenol A, NP: nonylphenol, OP: octylphenol) were investigated by an assay system using primary-cultured hepatocytes of…
111	17 alpha-ETHINYLESTRADIOL INDUCES AN IMBALANCE BETWEEN APOPTOSIS AND CELL PROLIFERATION TO SEX STEROID DISRUPTION IN A TESTIS CULTURE OF GUDGEON, GOBIO GOBIO	2	y	Scopus	f	DD		Nadzialek, S | Kestemont, P	ENVIRONMENTAL TOXICOLOGY AND CHEMISTRY | 29 (4): 881-886 APR 2010	2010	The aim of this study was to investigate the effect of the most potent xenoestrogen currently found in the environment, ethinylestradiol (EE2), on some physiological events occurring during early spermatogenesis of gudgeon (Gobio gobio), a common European fish species. Physiological pathways studies were apoptosis, cell proliferation, and steroidogenesis on sex steroids (testosterone [T], 11-keto…
113	Xenobiotic interaction with and alteration of channel catfish estrogen receptor	2	y	Scopus	f	DD		Nimrod, AC | Benson, WH	TOXICOLOGY AND APPLIED PHARMACOLOGY | 147 (2): 381-390 DEC 1997	1997	In teleostean in vivo studies, the vitellogenin response to environmental estrogens is not completely predicted by mammalian literature. One possible explanation for differences is heterogeneity of the estrogen receptor (ER) structure between species. Therefore, ER from channel catfish (Ictalurus punctatus) hepatic tissue was characterized by binding affinity for several compounds. Affinity was i…
114	Efficacy of pharmacological estrogen receptor antagonists in blocking activation of zebrafish estrogen receptors	2	y	Open Access	f	DD		Notch, EG | Mayer, GD	GENERAL AND COMPARATIVE ENDOCRINOLOGY | 173 (1): 183-189 AUG 1 2011	2011	A variety of pharmacological agonists, antagonists and selective estrogen receptor modulators (SERM) have been used to better understand the role of specific receptors in various physiological processes. Despite similar structure and function, less is known about the effect of agonists and antagonists on teleost estrogen receptors and the results of these studies have indicated wide variation amo…
131	Vitellogenin synthesis in cultured hepatocytes; an in vitro test for the estrogenic potency of chemicals	2	y	Open Access	cell	DD		Pelissero C;Flouriot G;Foucher JL;Bennetau B;DunoguŠs J;Le GF;Sumpter JP;	J Steroid Biochem Mol Biol %1993 , Mar	44(3):263-72.	We describe here an in vitro technique to assess the estrogenic activity of chemicals. This technique is based on rainbow trout hepatocytes incubated in a basic medium free of any additional growth factors or estrogenic chemicals and uses the production of vitellogenin (VTG) as a marker for the estrogenic potency of the compounds tested. The system allows at least some of the metabolic transforma…
138	COMPARISON OF CHEMICAL BINDING TO RECOMBINANT FATHEAD MINNOW AND HUMAN ESTROGEN RECEPTORS ALPHA IN WHOLE CELL AND CELL-FREE BINDING ASSAYS	2	y	Scopus	f	DD		Rider, CV | Hartig, PC | Cardon, MC | Wilson, VS	ENVIRONMENTAL TOXICOLOGY AND CHEMISTRY | 28 (10): 2175-2181 OCT 2009	2009	Mammalian receptors and assay systems are generally used for in vitro screening of endocrine-disrupting chemicals with the assumption that minor differences in amino acid sequences among species do not translate into significant differences in receptor function. Objectives of the present study were to evaluate the performance of two different in vitro assay systems (a whole cell and a cell-free c…
163	Computational estimation of rainbow trout estrogen receptor binding affinities for environmental estrogens	2	y	Open Access	f	DD		Shyu, C | Cavileer, TD | Nagler, JJ | Ytreberg, FM	TOXICOLOGY AND APPLIED PHARMACOLOGY | 250 (3): 322-326 FEB 1 2011	2011	Environmental estrogens have been the subject of intense research due to their documented detrimental effects on the health of fish and wildlife and their potential to negatively impact humans. A complete understanding of how these compounds affect health is complicated because environmental estrogens are a structurally heterogeneous group of compounds. In this work, computational molecular dynam…
174	Estrogen mimics bind with similar affinity and specificity to the hepatic estrogen receptor in Atlantic salmon (Salmo salar) and rainbow trout (Oncorhynchus mykiss)	2	y		f	DD		Tollefsen, KE | Mathisen, R | Stenersen, J	GENERAL AND COMPARATIVE ENDOCRINOLOGY | 126 (1): 14-22 MAR 2002	2002	A variety of organic chemicals have been documented to bind to and activate the estrogen receptor (ER) and consequently induce estrogenic effects in different animals. Although the function of the ER seems phylogenetically conserved in vertebrates, a considerable interspecies variation in the structure of the ER has been demonstrated. In this study, the hepatic ER from Atlantic salmon (Salmo sala…
175	Binding of xenoestrogens to the sex steroid-binding protein in plasma from Arctic chaff (Salvelinus alpinus L.)	2	y	Scopus	f	DD		Tollefsen, KE | Ovrevik, J | Stenersen, J	COMPARATIVE BIOCHEMISTRY AND PHYSIOLOGY C-TOXICOLOGY & PHARMACOLOGY | 139 (1-3): 127-133 OCT 2004	2004	A specific sex steroid-binding protein (SBP) is believed to be involved in regulation of circulating sex steroids, steroid delivery to target cells and intracellular signalling in sex steroid-sensitive tissues. In the present work, interactions between xenoestrogens and the plasma SBP in Arctic charr (Salvelinus alpinus L.) were determined using ligand-protein binding studies. The test compounds …
182	Steroidogenic acute regulatory (StAR) protein and cholesterol side-chain cleavage (P450scc) as molecular and cellular targets for 17 alpha-ethynylestradiol in salmon previtellogenic oocytes	2	y	Scopus	f	DD	h	Vang, SH | Kortner, TM | Arukwe, A	CHEMICAL RESEARCH IN TOXICOLOGY | 20 (12): 1811-1819 DEC 2007	2007	Gonadal steroids are known to modulate both the synthesis and the release of gonadotropins by the pituitary and influence several brain functions that are apparently responsible for gender-specific differences in the regulation of the hypothalamus-pituitary-gonadal (HPG) axis. It is believed that the true rate-limiting step in acute steroid production is the movement of cholesterol across the mit…
34	Comparative estrogenicity of estradiol, ethynyl estradiol and diethylstilbestrol in an in vivo, male sheepshead minnow (Cyprinodon variegatus), vitellogenin bioassay	3	y	Scopus	f	LW		Folmar, LC | Hemmer, M | Hemmer, R | Bowman, C | Kroll, K | Denslow, ND	AQUATIC TOXICOLOGY | 49 (1-2): 77-88 MAY 2000	2000	An in vivo bioassay for vitellogenin (VTG) synthesis was developed to screen individual chemicals or mixtures of chemicals for potentially estrogenic effects in a marine teleost model. An enzyme-linked immunosorbent assay (ELISA) was used to quantitate VTG synthesis in male sheepshead minnows (Cyprinodon variegatus) exposed to five concentrations of the natural estrogen (17 beta-estradiol), a syn…
35	A comparison of the estrogenic potencies of estradiol, ethynylestradiol, diethylstilbestrol, nonylphenol and methoxychlor in vivo and in vitro	3	y	Scopus	f m	LW		Folmar, LC | Hemmer, MJ | Denslow, ND | Kroll, K | Chen, J | Cheek, A | Richman, H | Meredith, H | Grau, EG	AQUATIC TOXICOLOGY | 60 (1-2): 101-110 OCT 2 2002	2002	Five natural, pharmaceutical, or xenobiotic chemicals [17beta-estradiol (E2), ethynylestradiol (EE2), diethystilbestrol (DES), methoxychlor (MXC), nonylphenol (NP)] were tested in two in vitro assays [yeast estrogen screen (YES), MCF-7 breast tumor cell proliferation (E-Screen)], and compared with previously reported results from two in vivo male sheepshead minnow vitellogenin (VTG) production st…
37	Gene expression responses in male fathead minnows exposed to binary mixtures of an estrogen and antiestrogen	3	y	Open Access	f	LW		Garcia-Reyero, N | Kroll, KJ | Liu, L | Orlando, EF | Watanabe, KH | Sepulveda, MS | Villeneuve, DL | Perkins, EJ | Ankley, GT | Denslow, ND	BMC GENOMICS | 10: - JUL 13 2009	2009	Background: Aquatic organisms are continuously exposed to complex mixtures of chemicals, many of which can interfere with their endocrine system, resulting in impaired reproduction, development or survival, among others. In order to analyze the effects and mechanisms of action of estrogen/anti-estrogen mixtures, we exposed male fathead minnows (Pimephales promelas) for 48 hours via the water to 2…
56	Hepatic gene expression profiling using Genechips in zebrafish exposed to 17 alpha-ethynylestradiol	3	y	Scopus	f	LW		Hoffmann, JL | Torontali, SP | Thomason, RG | Lee, DM | Brill, JL | Price, BB | Carr, GJ | Versteeg, DJ	AQUATIC TOXICOLOGY | 79 (3): 233-246 SEP 12 2006	2006	Genomic, proteomic, and metabolomic technologies continue to receive increasing interest from environmental toxicologists. This interest is due to the great potential of these technologies to identify detailed modes of action and to provide assistance in the evaluation of a contaminant's risk to aquatic organisms. Our experimental model is the zebrafish (Danio rerio) exposed to reference endocrin…
57	Modulation of steroidogenesis and estrogen signalling in the estuarine killifish (Fundulus heteroclitus) exposed to ethinylestradiol	3	y	Scopus	f	LW		Hogan, NS | Currie, S | LeBlanc, S | Hewitt, LM | MacLatchy, DL	AQUATIC TOXICOLOGY | 98 (2): 148-156 JUN 10 2010	2010	Previous studies have shown that mummichog (Fundulus heteroclitus; a lunar, asynchronous-spawning killifish of the western Atlantic) exposed to 17 alpha-ethynylestradiol (EE2) exhibit decreased plasma reproductive steroid levels, decreased gonadal steroid production, increased plasma vitellogenin, decreased fecundity and impaired fertilization. The objective of this study was to determine the pot…
63	Measurement of vitellogenin gene expression by RT-PCR as a tool to identify endocrine disruption in Japanese medaka (Oryzias latipes)	3	y	Open Access	f	LW		Islinger, M | Yuan, H | Voelkl, A | Braunbeck, T	BIOMARKERS | 7 (1): 80-93 JAN-FEB 2002	2002	In order to monitor vitellogenin gene expression in the Japanese medaka (Oryzias latipes), a reverse transcription-polymerase chain reaction (RT-PCR) system was developed. To date cDNA for medaka vitellogenin has not been published; therefore, initially a sequence fragment had to be obtained and compared with other known vertebrate vitellogenins. For this, a 1.2 kb cDNA of medaka vitellogenin (M-…
70	Aromatase expression in zebrafish and channel catfish brains: changes in transcript abundance associated with the reproductive cycle and exposure to endocrine disrupting chemicals	3	y	Scopus	f	LW		Kazeto, Y | Goto-Kazeto, R | Place, AR | Trant, JM	FISH PHYSIOLOGY AND BIOCHEMISTRY | 28 (1-4): 29-32 2003	2003	Cytochrome P450-aromatase (CYP19) is the critical steroidogenic enzyme controlling estrogen biosynthesis. In teleosts, two genes for CYP19 are found with CYP19A1 expressed mainly in the ovary and CYP19A2 expressed in both brain and pituitary. The promoters for these two homologous genes are considerably different. Exposure to estrogenic endocrine disrupting chemicals (EDC) such as ethinylestradio…
75	Effects of an environmental estrogen, 17 alpha-ethinyl-estradiol, on the maternal-fetal trophic relationship in the eelpout Zoarces viviparus (L)	3	y	Scopus	f	LW		Korsgaard, B | Andreassen, TK | Rasmussen, TH	MARINE ENVIRONMENTAL RESEARCH | 54 (3-5): 735-739 Sp. Iss. SI SEP-DEC 2002	2002	In the present experiment pregnant eelpout Zoarces viviparus females were exposed to 0, 5, 10, 50, 500 ng/l of the synthetic estrogen ethinylestradiol (EE2) and to 500 ng/l estradiol-17beta (E-2) under flow-through conditions during 3 weeks and the maternal-fetal. trophic response was investigated. The circulating yolk-precursor protein vitellogenin, measured by ELISA, increased from a mean contr…
78	Comparative responsiveness to natural and synthetic estrogens of fish species commonly used in the laboratory and field monitoring	3	y	Scopus	f	LW		Lange, A | Katsu, Y | Miyagawa, S | Ogino, Y | Urushitani, H | Kobayashi, T | Hirai, T | Shears, JA | Nagae, M | Yamamoto, J | Ohnishi, Y | Oka, T | Tatarazako, N | Ohta, Y | Tyler, CR | Iguchi, T	AQUATIC TOXICOLOGY | 109: 250-258 MAR 2012	2012	Exposure to estrogenic chemicals discharged into the aquatic environment has been shown to induce feminization in wild freshwater fish and although fish species have been reported to differ in their susceptibility for these effects, empirical studies that directly address this hypothesis are lacking. In this study, in vitro ER alpha activation assays were applied in a range of fish species used w…
82	Expression profiling of estrogenic compounds using a sheepshead minnow cDNA macroarray	3	y	Open Access	f	LW		Larkin, P | Folmar, LC | Hemmer, MJ | Poston, AJ | Denslow, ND	ENVIRONMENTAL HEALTH PERSPECTIVES | 111 (6): 839-846 MAY 2003	2003	A variety of anthropogenic compounds are capable of binding to the estrogen receptor (ER) of vertebrate species. Binding of these chemicals to the ER can interfere with homeostasis by altering normal gene expression patterns. The purpose of this study was to characterize the expression of 30 genes using a sheepshead minnow (Cyprinodon variegatus) cDNA macroarray. Many of the genes on the array we…
85	17 alpha-ethynylestradiol-induced vitellogenin gene transcription quantified in livers of adult males, larvae, and gills of fathead minnows (Pimephales promelas)	3	y	Open Access	f	LW		Lattier, DL | Reddy, TV | Gordon, DA | Lazorchak, TM | Smith, ME | Williams, DE | Wiechman, B | Flick, RW | Miracle, AL | Toth, GP	ENVIRONMENTAL TOXICOLOGY AND CHEMISTRY | 21 (11): 2385-2393 NOV 2002	2002	We have applied a method for quantifying relative levels of messenger RNA (mRNA) transcription to assess chemically induced gene expression in fathead minnows (Pimephales promelas). Synthetic oligonucleotides designed for the fathead minnow vitellogenin gene transcription product were used in a reverse transcription polymerase chain reaction (RT-PCR) protocol. This sensitive and rapid strategy de…
92	An enzyme-linked immunosorbent assay for rare minnow (Gobiocypris rarus) vitellogenin and comparison of vitellogenin responses in rare minnow and zebrafish (Danio rerio)	3	y	Scopus	f	LW		Liao, T | Jin, SW | Yang, FX | Hui, Y | Xu, Y	SCIENCE OF THE TOTAL ENVIRONMENT | 364 (1-3): 284-294 JUL 1 2006	2006	A competitive enzyme-linked immunosorbent assay (ELISA) was developed to determine vitellogenin (Vtg) in rare minnow (Gobiocypris rarus) based on the separation and purification of rare minnow Vtg (r-Vtg) as well as the production of polyclonal antibody against r-Vtg in rabbits. Three different ELISAs for measuring r-Vtg were then compared: (1) indirect ELISA with the antibody against carp (Cypri…
95	Gonadal development and transcript profiling of steroidogenic enzymes in response to 17 alpha-methyltestosterone in the rare minnow Gobiocypris rarus	3	y		f	LW	h	Liu, SZ | Wang, LH | Qin, F | Zheng, Y | Li, M | Zhang, YY | Yuan, C | Wang, ZZ	JOURNAL OF STEROID BIOCHEMISTRY AND MOLECULAR BIOLOGY | 143: 223-232 SEP 2014	2014	It is well known that natural and anthropogenic chemicals interfere with the hormonal system of vertebrate and invertebrate organisms. How these chemicals regulate gonadal steroidogenesis remains to be determined. The main objective of this study was to evaluate the effects of 17 alpha-methyltestosterone (MT), a synthetic model androgen, on gene expression profiles of six key steroidogenic genes …
96	DNA methylation in the 5 ' flanking region of cytochrome P450 17 in adult rare minnow Gobiocypris rarus - Tissue difference and effects of 17 alpha-ethinylestradiol and 17 alpha-methyltestoterone exposures	3	y	Scopus	f	LW		Liu, Y | Chen, S | Liu, SZ | Zhang, YY | Yuan, C | Wang, ZZ	COMPARATIVE BIOCHEMISTRY AND PHYSIOLOGY C-TOXICOLOGY & PHARMACOLOGY | 162: 16-22 MAY 2014	2014	Cytochrome P45017 (CYP17) plays a vital role in hormone production in the body. In our previous study, mRNA expression of cypl7a1 was regulated by endocrine disrupting chemicals in rare minnow Gobiocypris rams. However, the mechanism underlying the regulation is unclear. In the present study, we aim to explore whether the differential expression of cypl7a1 in distinct tissues and the modulation o…
101	Environmentally relevant exposure to 17 alpha-ethinylestradiol affects the telencephalic proteome of male fathead minnows	3	y	Open Access	f	LW		Martyniuk, CJ | Kroll, KJ | Doperalski, NJ | Barber, DS | Denslow, ND	AQUATIC TOXICOLOGY | 98 (4): 344-353 JUL 15 2010	2010	Estrogens are key mediators of neuronal processes in vertebrates. As such, xenoestrogens present in the environment have the potential to alter normal central nervous system (CNS) function. The objectives of the present study were (1) to identify proteins with altered abundance in the male fathead minnow telencephalon as a result of low-level exposure to 17 alpha-ethinylestradiol (EE(2)), and (2)…
105	Genotoxic effects of binary mixtures of xenoandrogens (tributyltin, triphenyltin) and a xenoestrogen (ethinylestradiol) in a partial life-cycle test with Zebrafish (Danio rerio)	3	y		f	LW		Micael, J | Reis-Henriques, MA | Carvalho, AP | Santos, MM	ENVIRONMENT INTERNATIONAL | 33 (8): 1035-1039 NOV 2007	2007	A partial life-cycle test with the model fish Danio, rerio was performed in order to evaluate the genotoxic potential of binary mixtures of xenoandrogenic (tributyltin - TBT; triphenyltin - TPT) and an estrogenic compound (ethinylestradiol - EE2). Five days post-fertilisation larvae were diet-exposed to environmental relevant concentrations of TBT and TPT (25 ng/g- 100 ng/g), and water-exposed to…
191	Molecular Cloning and Characterization of the Expression Profiles of Vitellogenin Transcripts in the Dojo Loach (Misgurnus anguillicaudatus) in Response to 17 alpha-ethinylestradioland 17 beta-estradiol Administration	3	y	Open Access	f	LW		Wu, MQ | Nishimiya, O | Nakamori, M | Soyano, K | Todo, T | Hara, A | Hiramatsu, N	ZOOLOGICAL SCIENCE | 31 (4): 202-212 APR 2014	2014	The gene, vitellogenin (vtg) was cloned and characterized in the dojo loach (Misgurnus anguillicaudatus), an indigenous freshwater species in East Asia, in order to develop tools for detecting the effects of estrogenic endocrine-disrupting chemicals (EEDCs). Full-length cDNAs encoding seven distinct vtg transcripts (vtg1-7) were obtained. The corresponding deduced amino acid sequences (Vtg1-7) we…
192	Expression of zona pellucida B proteins in juvenile rare minnow (Gobiocypris rarus) exposed to 17 alpha-ethinylestradiol, 4-nonylphenol and bisphenol A	3	y	Open Access	f	LW		Wu, TT | Wang, HP | Qin, F | Liu, SZ | Li, M | Xu, P | Wang, ZZ	COMPARATIVE BIOCHEMISTRY AND PHYSIOLOGY C-TOXICOLOGY & PHARMACOLOGY | 155 (2): 259-268 MAR 2012	2012	Zona pellucida (ZP) containing proteins are glycoproteins in teleost chorion and are encoded by several gene subfamilies, mainly including ZPA, ZPB, ZPC and ZPX genes. In teleost species, ZP genes are expressed either in liver under regulation of estrogen or in ovary. In the present study, five ZP gene isoforms were isolated and characterized in Gobiocypris rarus. The putative amino acid sequence…
194	Expression of two zona pellucida genes is regulated by 17 alpha-ethinylestradiol in adult rare minnow Gobiocypris rarus	3	y	Scopus	f	LW		Yuan, C | Zhang, YY | Hu, GJ | Li, M | Zheng, Y | Gao, JC | Yang, YP | Zhou, Y | Wang, ZZ	COMPARATIVE BIOCHEMISTRY AND PHYSIOLOGY C-TOXICOLOGY & PHARMACOLOGY | 158 (1): 1-9 JUN 2013	2013	Zona pellucida (ZP) proteins are glycoproteins synthesized in liver, ovary or in both tissues in fish. In the present study, we aimed to determine the responsiveness of ZP2 and ZP3 to 17 alpha-ethinylestradiol (EE2) in adult rare minnow Gobiocypris rams. The full length of ZP3 cDNA was firstly characterized and its tissue distribution revealed that ZP3 mRNA was predominantly expressed in ovary of…
198	Molecular characterization of estrogen receptor genes in loach Paramisgurnus dabryanus and their expression upon 17 alpha-ethinylestradiol exposure in juveniles	3	y		f	LW		Zhang, YY | Wang, HP | Qin, F | Liu, SZ | Wu, TT | Li, M | Xu, P | Zhang, X | Wang, XQ | Hu, GJ | Yuan, C | Wang, ZZ	GENERAL AND COMPARATIVE ENDOCRINOLOGY | 178 (2): 194-205 SEP 1 2012	2012	The full-length cDNAs for estrogen receptor 1 (esr1), esr2a and esr2b were isolated and characterized from the loach (Paramisgurnus dabryanus, Cobitidae, cypriniformes). P. dabryanus Esr1, Esr2a and Esr2b share high amino acids identities with their counterparts of cyprinid species. Quantitative real-time PCR (qRT-PCR) was used to analyze the tissue distribution of esr mRNAs in one-year-old P. da…
200	Differential response of multiple zebrafish hepatic F-box protein genes to 17 alpha-ethinylestradiol treatment	3	y	Open Access	f	LW		Zheng, HP | Li, SF | Wu, ZL | Zhang, YB | Hu, SN | Yan, YC | Li, YP	JOURNAL OF ENVIRONMENTAL SCIENCES-CHINA | 23 (4): 664-670 2011	2011	Estrogens are accumulating in environment and their effects on a variety of reproductive processes and tumorigenesis were reported by previous study, but the mechanism of estrogen promoting neoplasia was still not clear. F-box protein (FBP) is the component of E3 ubiquitin ligase which takes part in a variety of key biological processes. In this study, using mature male zebrafish, which are more …
201	Molecular characterization of five steroid receptors from pengze crucian carp and their expression profiles of juveniles in response to 17 alpha-ethinylestradiol and 17 alpha-methyltestosterone	3	y		f	LW		Zheng, Y | Wang, LH | Li, M | Liang, HW | Qin, F | Liu, SZ | Wang, HP | Wu, TT | Zhang, YY | Wang, ZZ	GENERAL AND COMPARATIVE ENDOCRINOLOGY | 191: 113-122 SEP 15 2013	2013	Pengze crucian carp (Carassius auratus var. pengze, Pcc), a triploid gynogenetic fish, was used in this study to investigate the cross-talk between EDCs and steroid receptors. The full-length cDNAs of five steroid receptors (esr1, er alpha2, esr2a, esr2b, ar) and partial cDNA of vtg B were isolated. The tissue distributions of these genes were analyzed in adult fish by qRT-PCR. Then the expressio…
1	Effects of exposure to 17 alpha-ethinylestradiol during early development on sexual differentiation and induction of vitellogenin in zebrafish (Danio rerio)	4	y	Open Access	f	KB	h	Andersen, L | Holbech, H | Gessbo, A | Norrgren, L | Petersen, GI	COMPARATIVE BIOCHEMISTRY AND PHYSIOLOGY C-TOXICOLOGY & PHARMACOLOGY | 134 (3): 365-374 MAR 2003	2003	To determine the critical stage of zebrafish development where exposure to xenoestrogens can affect sex ratio and vitellogenin induction, zebrafish (Danio rerio) were exposed to 17 alpha-ethinylestradiol (actual concentration 15.4 +/- 1.4 ng EE2/1) during early development: from fertilisation to hatch; hatch to 10 days post hatch (dph); 10-20 dph; 20-30 dph; 20-40 dph; 20-60 dph; fertilisation to…
2	Effects of 17 alpha-ethynylestradiol on sexual development of male Western mosquitofish (Gambusia affinis)	4	y	Open Access	f	TI		Angus, RA | Stanko, J | Jenkins, RL | Watson, RD	COMPARATIVE BIOCHEMISTRY AND PHYSIOLOGY C-TOXICOLOGY & PHARMACOLOGY | 140 (3-4): 330-339 MAR-APR 2005	2005	Juvenile male western mosquitofish (Gambusia affinis) were exposed to different concentrations of 17 alpha-ethynyl estradiol (EE2) in the diet during the period of sexual maturation. A clear inhibiting influence of EE2 on. sexual development was apparent. The proportion of males in each treatment group that failed to complete gonopodial development during the 150-day observation period increased …
6	The maturity index as a tool to facilitate the interpretation of changes in vitellogenin production and sex ratio in the Fish Sexual Development Test	4	y	Scopus	f	TI	h	Baumann, L | Holbech, H | Keiter, S | Kinnberg, KL | Knorr, S | Nagel, T | Braunbeck, T	AQUATIC TOXICOLOGY | 128: 34-42 MAR 15 2013	2013	In July 2011, the Fish Sexual Development Test (FSDT) has officially been adopted as OECD test guideline 234 for the detection of endocrine disrupting chemicals (EDCs). Sex ratio and vitellogenin (VTG) induction are the mandatory endocrine endpoints within this test, whereas gonad staging is only included as an option. In the present study, five FSDTs with zebrafish (Danio rerio) were conducted w…
8	Xenopus tropicalis as a Test System for Developmental and Reproductive Toxicity	4	y		a	TH	h	Berg, C | Gyllenhammar, I | Kvarnryd, M	JOURNAL OF TOXICOLOGY AND ENVIRONMENTAL HEALTH-PART A-CURRENT ISSUES | 72 (3-4): 219-225 2009	2009	The usefulness of Xenopus tropicalis as a model species to investigate endocrine disruption and developmental reproductive toxicity was assessed. In our test system tadpoles were exposed to test substances from shortly after hatching until metamorphosis, including the period of gonadal differentiation. Effects on the sex hormone and thyroid hormone axes were evidenced as skewed sex ratios, malfor…
9	Transgenerational effects from early developmental exposures to bisphenol A or 17 alpha-ethinylestradiol in medaka, Oryzias latipes	4	y	Open Access	f	TI		Bhandari, RK | vom Saal, FS | Tillitt, DE	SCIENTIFIC REPORTS | 5: - MAR 20 2015	2015	The transgenerational consequences of environmental contaminant exposures of aquatic vertebrates have the potential for broad ecological impacts, yet are largely uninvestigated. Bisphenol A (BPA) and 17 alpha-ethinylestradiol (EE2) are two ubiquitous estrogenic chemicals present in aquatic environments throughout the United States and many other countries. Aquatic organisms, including fish, are e…
12	Utility of morphological abnormalities during early-life development of the estuarine mummichog, Fundulus heteroclitus, as an indicator of estrogenic and antiestrogenic endocrine disruption	4	y	Scopus	f	TI		Boudreau, M | Courtenay, SC | MacLatchy, DL | Berube, CH | Parrott, JL | van der Kraak, GJ	ENVIRONMENTAL TOXICOLOGY AND CHEMISTRY | 23 (2): 415-425 FEB 2004	2004	To evaluate the use of morphological abnormalities for standard testing of endocrine-disrupting substances (EDS), we tested the hypothesis that developmental abnormalities are a sensitive indicator of exposure to waterborne estrogenic and antiestrogenic EDS during embryonic, larval, and juvenile stages in the common estuarine killifish, the mummichog (Pisces: Cyprinodontidae). Static exposures wi…
13	Effects of prochloraz and ethinylestradiol on sexual development in Rana temporaria	4	y		a	TH	h	Brande-Lavridsen, N | Christensen-Dalsgaard, J | Korsgaard, B	JOURNAL OF EXPERIMENTAL ZOOLOGY PART A-ECOLOGICAL GENETICS AND PHYSIOLOGY | 309A (7): 389-398 AUG 1 2008	2008	A wide range of environmental xenobiotics that mimic hormones (endocrine-disrupting chemicals) may cause alterations in sexual development or reproductive function in aquatic organisms such as amphibians when exposed during early sensitive stages. We exposed tadpoles of the Common frog, Rana temporaria, from hatch to metamorphosis, to two different endocrine disruptors, the synthetic estrogen 17 …
14	Endocrine disrupting effects on the nesting behaviour of male three-spined stickleback Gasterosteus aculeatus L.	4	y	Scopus	f	TI		Brian, JV | Augley, JJ | Braithwaite, VA	JOURNAL OF FISH BIOLOGY | 68 (6): 1883-1890 JUN 2006	2006	The analysis of patterns of temporal variability in the nesting behaviour of male three-spined stickleback Gasterosteus aculeatus exposed to the synthetic oestrogen. 17 beta-ethinylestradiol, revealed immediate, but transient, treatment-related effects. Glueing frequency and time spent near nest were significantly reduced in exposed fish at the beginning of the experiment. The expression of these…
15	Aneuploid sperm formation in rainbow trout exposed to the environmental estrogen 17 alpha-ethynylestradiol	4	y	Scopus	f	PB		Brown, KH | Schultz, IR | Cloud, JG | Nagler, JJ	PROCEEDINGS OF THE NATIONAL ACADEMY OF SCIENCES OF THE UNITED STATES OF AMERICA | 105 (50): 19786-19791 DEC 16 2008	2008	Environmental contaminants that mimic native estrogens (i.e., environmental estrogens) are known to significantly impact a wide range of vertebrate species and have been implicated as a source for increasing human male reproductive deficiencies and diseases. Despite the widespread occurrence of environmental estrogens and recognized detrimental effects on male vertebrate reproduction, no specific…
16	Reduced embryonic survival in rainbow trout resulting from paternal exposure to the environmental estrogen 17 alpha-ethynylestradiol during late sexual maturation	4	y	Scopus	f	PB		Brown, KH | Schultz, IR | Nagler, JJ	REPRODUCTION | 134 (5): 659-666 NOV 2007	2007	Exposure of fishes to environmental estrogens is known to affect sexual development and spawning, but little information exists regarding effects on gametes. This study evaluated embryonic survival of offspring from male rainbow trout (Oncorhynchus mykiss) exposed to 17 alpha-ethynylestradiol (EE2) using an in vitro fertilization protocol. Males were exposed at either 1800 or 6700 degree days (de…
18	An environmental estrogen alters reproductive hierarchies, disrupting sexual selection in group-spawning fish	4	y	Open Access	f	PB		Coe, TS | Hamilton, PB | Hodgson, D | Paull, GC | Stevens, JR | Sumner, K | Tyler, CR	ENVIRONMENTAL SCIENCE & TECHNOLOGY | 42 (13): 5020-5025 JUL 1 2008	2008	There is global concern regarding the potential impacts of endocrine-disrupting chemicals (EDCs) on the health of wildlife and humans. Exposure to some estrogens, at concentrations found in the environment, impairs reproductive function and behavior. However, nearly all work on endocrine disruption has investigated the effects of exposure on individuals and there is an urgent need to understand i…
19	Impacts of Early Life Exposure to Estrogen on Subsequent Breeding Behavior and Reproductive Success in Zebrafish	4	y	Scopus	f	PB		Coe, TS | Soffker, MK | Filby, AL | Hodgson, D | Tyler, CR	ENVIRONMENTAL SCIENCE & TECHNOLOGY | 44 (16): 6481-6487 AUG 15 2010	2010	Impacts of exposure to environmental estrogens on reproductive development are well documented, but recently wider concern has been raised due to evidence that such exposures can disrupt normal patterns of reproductive behavior, dominance, and parentage, with potential population level implications. It is fundamental therefore to understand any such effects for effective risk assessment. This stu…
20	Inhibition of spawning in zebrafish (Danio rerio): Adverse outcome pathways of quinacrine and ethinylestradiol	4	y		f	PB	h	Cosme, MM | Lister, AL | Van Der Kraak, G	GENERAL AND COMPARATIVE ENDOCRINOLOGY | 219: 89-101 Sp. Iss. SI AUG 1 2015	2015	This study determined the effects of the estrogen receptor agonist ethinylestradiol (EE2) and the phospholipase A(2) inhibitor quinacrine (QUIN) on the pathways controlling follicular development, steroidogenesis, oocyte maturation, ovulation and spawning success in adult zebrafish. Both EE2 and QUIN inhibited spawning but did so through different mechanisms. EE2 affected follicular development (…
22	Intersex Occurrence in Rainbow Trout (Oncorhynchus mykiss) Male Fry Chronically Exposed to Ethynylestradiol	4	y	Open Access	f	PB	h	Depiereux, S | Liagre, M | Danis, L | De Meulder, B | Depiereux, E | Segner, H | Kestemont, P	PLOS ONE | 9 (7): - JUL 17 2014	2014	This study aimed to investigate the male-to-female morphological and physiological transdifferentiation process in rainbow trout (Oncorhynchus mykiss) exposed to exogenous estrogens. The first objective was to elucidate whether trout develop intersex gonads under exposure to low levels of estrogen. To this end, the gonads of an all-male population of fry exposed chronically (from 60 to 136 days p…
23	PRODUCTION OF A HIGH PERCENTAGE OF MALE OFFSPRING WITH 17-ALPHA-ETHYNYLESTRADIOL SEX-REVERSED OREOCHROMIS-AUREUS .2. COMPARATIVE REPRODUCTIVE-BIOLOGY OF FEMALES AND F2 PSEUDOFEMALES AND LARGE-SCALE PRODUCTION OF MALE PROGENY	4	y	Scopus	f	PB		DESPREZ, D | MELARD, C | PHILIPPART, JC	AQUACULTURE | 130 (1): 35-41 FEB 1 1995	1995	In Oreochromis aureus, the use of pseudofemale spawners (sex-reversed male with a female phenotype) is an alternative technique for producing monosex genetically male tilapia offspring. This study compared the reproductive capacities of F2 pseudofemales and females and evaluated the possibilities of applying this process of high percentage of male production on a large scale in earthen ponds, The…
25	Timescale effects of 17 alpha-ethinylestradiol on behavioral consistency in male threespine stickleback	4	y	Scopus	f	PB		Dzieweczynski, TL | Forrette, LM	ACTA ETHOLOGICA | 18 (2): 137-144 JUN 2015	2015	While the effects of 17 alpha-ethinylestradiol (EE2) on male-typical behaviors are well studied, much less is known about the timing of these effects or the context in which these effects occur as most studies assay behavior at a single time point or in a single context. Additionally, exposure may affect behavior at levels beyond overall responsiveness, such as by altering behavioral consistency …
26	Chronic exposure to 17 alpha-ethinylestradiol reduces behavioral consistency in male Siamese fighting fish	4	y	Open Access	f	PB		Dzieweczynski, TL | Hentz, KB | Logan, B | Hebert, OL	BEHAVIOUR | 151 (5): 633-651 2014	2014	Both acute and chronic exposure to 17 alpha-ethinylestradiol (EE2), one of the primary active ingredients of birth control pills, decreases courtship and aggression in males of aquatic species. However, how exposure affects behavioral consistency over time is not commonly addressed. To examine the effects of chronic EE2 exposure on behavioral consistency, adult male Siamese fighting fish, Betta s…
28	Creating Females? Developmental Effects of 17 alpha-Ethynylestradiol on the Mangrove Rivulus' Ovotestis	4	y	Open Access	f	PB		Farmer, JL | Orlando, EF	INTEGRATIVE AND COMPARATIVE BIOLOGY | 52 (6): 769-780 DEC 2012	2012	Interest in the occurrence and fate of trace organic contaminants in the aquatic environment and their potential effects on all organisms has increased over the past two decades. Researches on contaminants have included both natural and synthetic estrogenic contaminants, neuroactive pharmaceuticals, and other endocrine disrupting chemicals that are mediated by the androgen and progesterone recept…
30	Health impacts of estrogens in the environment, considering complex mixture effects	4	y	Scopus	f	PB		Filby, AL | Neuparth, T | Thorpe, KL | Owen, R | Galloway, TS | Tyler, CR	ENVIRONMENTAL HEALTH PERSPECTIVES | 115 (12): 1704-1710 DEC 2007	2007	BACKGROUND: Environmental estrogens in wastewater treatment work (WwTW) effluents are well established as the principal cause of reproductive disruption in wild fish populations, but their possible role in the wider health effects of effluents has not been established. OBJECTIVES: We assessed the contribution of estrogens to adverse health effects induced in a model fish species by exposure to Ww…
31	Environmental Estrogen-Induced Alterations of Male Aggression and Dominance Hierarchies in Fish: A Mechanistic Analysis	4	y	Scopus	f	PB		Filby, AL | Paull, GC | Searle, F | Ortiz-Zarragoitia, M | Tyler, CR	ENVIRONMENTAL SCIENCE & TECHNOLOGY | 46 (6): 3472-3479 MAR 20 2012	2012	Environmental estrogens have been shown to affect aspects of fish behavior that could potentially impact on wild populations, but the physiological mechanisms underpinning these effects are unknown. Using small colonies of zebrafish (Danio rerio), we evaluated the impacts of estrogen exposure on the aggression of dominant males, the associated implications for their social status and reproductive…
39	Effects of natural estradiol-17 beta and synthetic 17 alpha-ethynylestradiol on direct feminization of European sea bass Dicentrarchus labrax	4	y		f	PB	h	Gorshkov, S | Gorshkova, G | Colorni, B | Gordin, H	JOURNAL OF THE WORLD AQUACULTURE SOCIETY | 35 (2): 167-177 JUN 2004	2004	To produce a monosex female population of European sea bass Dicentrarchus labrax, fry were fed dry diets containing dosages of 12.5, 25, and 50 mg/kg food of either the natural estrogen estradiol-17beta (E-2) or the synthetic estrogen 17alpha-ethynylestradiol (EE2) for 60 d starting at 88 d post-hatch (dph). A complete feminization (100%) was achieved in all E-2-treated groups at the age of 11 mo…
40	Clotrimazole exposure modulates aromatase activity in gonads and brain during gonadal differentiation in Xenopus tropicalis frogs	4	y	Scopus	a	TH	h	Gyllenhammar, I | Eriksson, H | Soderqvist, A | Lindberg, RH | Fick, J | Berg, C	AQUATIC TOXICOLOGY | 91 (2): 102-109 JAN 31 2009	2009	Clotrimazole is a pharmaceutical used for treatment of fungal infections. It has been found in surface waters outside municipal wastewater treatment plants but data are scarce regarding its effects on aquatic organisms. It is known that clotrimazole and other imidazole fungicides are inhibitors of the enzyme aromatase (CYP 19). Aromatase converts androgens into estrogens and is suggested to be in…
41	Reproductive toxicity in Xenopus tropicalis after developmental exposure to environmental concentrations of ethynylestradiol	4	y	Scopus	a	TH	h	Gyllenhammar, I | Holm, L | Eklund, R | Berg, C	AQUATIC TOXICOLOGY | 91 (2): 171-178 JAN 31 2009	2009	Reproductive disorders in wildlife and humans have been linked to developmental exposure to endocrine disrupting chemicals. In frog tadpoles, environmental concentrations of ethynylestradiol (EE(2)) disrupt gonadal differentiation which results in female biased sex ratios at metamorphosis indicating sex-reversal of genotypic males. It is not known if developmental exposure to estrogens results in…
43	The juvenile three-spined stickleback (Gasterosteus aculeatus L.) as a model organism for endocrine disruption - I. Sexual differentiation	4	y	Open Access	f	TI	h	Hahlbeck, E | Griffiths, R | Bengtsson, BE	AQUATIC TOXICOLOGY | 70 (4): 287-310 DEC 20 2004	2004	Juvenile three-spined stickleback (Gasterosteus aculeatus L.) is introduced as a unique model organism for both androgenic and oestrogenic endocrine action. Intersex is often used as an indicator for disruption of sexual differentiation in fish exposed to different kinds of effluents from human activities. In wild fish it has exclusively been reported in terms of feminisation due to xenoestrogens…
46	Anxiogenic behaviour induced by 17 alpha-ethynylestradiol in male guppies (Poecilia reticulata)	4	y	Scopus	f	TI		Hallgren, S | Volkova, K | Reyhanian, N | Olsen, KH | Hallstrom, IP	FISH PHYSIOLOGY AND BIOCHEMISTRY | 37 (4): 911-918 DEC 2011	2011	Behaviour studies are used in toxicology research as they are excellent tools to measure physiological end-points caused by exogenous chemicals. In mammals both reproductive and non-reproductive behaviours have been used for a long period of time, whereas in teleost fishes non-reproductive behaviours have received little attention compared to reproductive behaviours. Recent advances in measuring …
47	Quantitative bioimaging analysis of gonads in olvas-GFP/ST-II YI medaka (transgenic Oryzias latipes) exposed to ethinylestradiol	4	y	Scopus	f	TI	h	Hano, T | Oshima, Y | Kinoshita, M | Tanaka, M | Mishima, N | Ohyama, T | Yanagawa, T | Wakamatsu, Y | Ozato, K | Honjo, T	ENVIRONMENTAL SCIENCE & TECHNOLOGY | 41 (4): 1473-1479 FEB 15 2007	2007	This study investigates the adverse and persistent effects of ethinylestradiol (EE2) on mature gonads of transgenic olvas-GFP/ST II-YI medaka (Oryzias latipes). The measurement of gonadal size calculating the GFP-fluorescent area was used as a technique that enabled monitoring gonads in living specimens by GFP fluorescence. First, mature medaka were exposed to EE2 (47.8-522 ng/L) for 4 weeks. The…
49	Effects of Ethinylestradiol on Medaka (Oryzias latipes) as Measured by Sperm Motility and Fertilization Success	4	y	Scopus	f	TI		Hashimoto, S | Watanabe, E | Ikeda, M | Terao, Y | Strussmann, CA | Inoue, M | Hara, A	ARCHIVES OF ENVIRONMENTAL CONTAMINATION AND TOXICOLOGY | 56 (2): 253-259 FEB 2009	2009	We investigated the effects of 30-480 ng/L 17 alpha-ethinylestradiol (EE(2)) on the sperm motility and fertility of Japanese medaka (Oryzias latipes). Sperm motility was examined by computer-assisted image analysis. In male medaka, the velocity of sperm was found to have increased after 3 weeks of exposure at 60-480 ng/L. This result suggests that higher sperm velocities depleted sperm energy res…
50	The effects of 17 alpha-ethinyloestradiol on boldness and its relationship to decision making in male Siamese fighting fish	4	y		f	TI		Hebert, OL | Lavin, LE | Marks, JM | Dzieweczynski, TL	ANIMAL BEHAVIOUR | 87: 203-212 JAN 2014	2014	Behavioural syndromes have received much attention by behavioural ecologists in recent years. While the relationship between boldness across contexts and between boldness and aggression are frequently investigated, little is known about how these relationships might change because of environmental disturbances such as exposure to endocrine disrupters. 17 alpha-ethinyloestradiol (EE2) is an oestro…
51	Endocrine Disrupting Compounds Alter Risk-Taking Behavior in Guppies (Poecilia reticulata)	4	y		f	TI		Heintz, MM | Brander, SM | White, JW	ETHOLOGY | 121 (5): 480-491 MAY 2015	2015	Endocrine disrupting compounds (EDCs) enter aquatic habitats from a variety of anthropogenic sources and can mimic, block, or modulate the synthesis of natural hormones. EDCs affect both reproductive and non-reproductive behaviors because hormones mediate responses associated with aggression and fear. We examined the effects of two EDCs on risk-taking behaviors in guppies (Poecilia reticulata). W…
52	Impact of 17 alpha-ethinylestradiol on the plankton in freshwater microcosms-II: Responses of phytoplankton and the interrelation within the ecosystem	4	y	Scopus	plank	TI		Hense, BA | Jaser, W | Welzl, G | Pfister, G | Wohler-Moorhoff, GF | Schramm, KW	ECOTOXICOLOGY AND ENVIRONMENTAL SAFETY | 69 (3): 453-465 MAR 2008	2008	Effects of 17 alpha-ethinylestradiol (EE) on phytoplankton were investigated in a lentic freshwater microcosm study. Treatment with EE caused a shift in the species composition as shown by a principle response curve. Whereas densities of Cyanophyceae, Dinophyceae, and Chrysophyceae increased, those of Conjugatophyceae and Cryptophyceae decreased. Furthermore, relative density of Chlorophyceae dec…
53	Developmental estrogenic exposure in zebrafish (Danio rerio): I. Effects on sex ratio and breeding success	4	y	Scopus	f	TI	h	Hill, RL | Janz, DM	AQUATIC TOXICOLOGY | 63 (4): 417-429 MAY 29 2003	2003	In vivo studies of fishes exposed to xenoestrogens have reported vitellogenin (Vtg) induction, ovatestes, altered sex ratios, and impaired reproductive capacity. The objective of this study was to determine concentration dependent effects of a weak estrogen receptor agonist, 4-nonylphenol (NP) and a potent estrogen receptor agonist, 170(ethinylestradiol (EE) on sex ratios, gonad morphology, Vtg i…
54	Developmental disorders and altered gene expression in the tropical clawed frog (Silurana tropicalis) exposed to 17 alpha-ethinylestradiol	4	y		a	TH		Hirakawa, I | Miyagawa, S | Mitsui, N | Miyahara, M | Onishi, Y | Kagami, Y | Kusano, T | Takeuchi, T | Ohta, Y | Iguchi, T	JOURNAL OF APPLIED TOXICOLOGY | 33 (9): 1001-1010 SEP 2013	2013	Several endocrine-disrupting chemicals with estrogenic activity can affect sexual development and reproduction in aquatic wildlife. The occurrence of oocytes in the testis (testis-ova) is one reproductive disorder and can be used as a valid endpoint when studying disruptive effects of estrogenic chemicals. To elucidate the molecular basis of testis-ova induction, we conducted gene expression anal…
55	Estrogens Can Disrupt Amphibian Mating Behavior	4	y	Open Access	a	TH		Hoffmann, F | Kloas, W	PLOS ONE | 7 (2): - FEB 15 2012	2012	The main component of classical contraceptives, 17 alpha-ethinylestradiol (EE2), has high estrogenic activity even at environmentally relevant concentrations. Although estrogenic endocrine disrupting compounds are assumed to contribute to the worldwide decline of amphibian populations by adverse effects on sexual differentiation, evidence for EE2 affecting amphibian mating behaviour is lacking. I…
58	Estrogenic exposure affects metamorphosis and alters sex ratios in the northern leopard frog (Rana pipiens): Identifying critically vulnerable periods of development	4	y		a	TH		Hogan, NS | Duarte, P | Wade, MG | Lean, DRS | Trudeau, VL	GENERAL AND COMPARATIVE ENDOCRINOLOGY | 156 (3): 515-523 MAY 2008	2008	During the transformation from larval tadpole to juvenile frog, there are critical periods of metamorphic development and sex differentiation that may be particularly sensitive to endocrine disruption. The aim of the present study was to identify sensitive developmental periods for estrogenic endocrine disruption in the northern leopard frog (Rana pipiens) using shirt, targeted exposures to the s…
59	Exposures to estradiol, ethinylestradiol and octylphenol affect survival and growth of Rana pipiens and Rana sylvatica tadpoles	4	y		a	TH		Hogan, NS | Lean, DRS | Trudeau, VL	JOURNAL OF TOXICOLOGY AND ENVIRONMENTAL HEALTH-PART A-CURRENT ISSUES | 69 (16): 1555-1569 AUG 15 2006	2006	Endocrine disrupting compounds (EDCs) are often detected in the aquatic environment and can negatively affect the health of wildlife populations. However, little is known about the sensitivity of native amphibians to EDCs. Wood frogs (Rana sylvatica) and Northern leopard frogs (Rana pipiens) were exposed to three estrogenic EDCs: estradiol (E-2), ethinylestradiol (EE2), and 4-tert-octylphenol (OP…
66	Temperature and photoperiod affect the endocrine disruption effects of ethinylestradiol, nonylphenol and their binary mixture in zebrafish (Danio rerio)	4	y	Scopus	f	TI		Jin, YX | Shu, LJ | Sun, LW | Liu, WP | Fu, ZW	COMPARATIVE BIOCHEMISTRY AND PHYSIOLOGY C-TOXICOLOGY & PHARMACOLOGY | 151 (2): 258-263 MAR 2010	2010	We found that temperature and photoperiod significantly influence the transcription of the estrogen-responsive genes, vitellogenin1 (Vtg1), vitellogenin2 (Vtg2), estrogen receptor-alpha (ER alpha) and estrogen receptor-beta (ER beta), after a 21-day exposure to environmentally relevant concentrations of 17 alpha-ethynylestradiol (EE2), nonylphenol (NP) and EE2 plus NP (EE2 + NP). In general, gene…
67	Comparative responses of molluscs and fish to environmental estrogens and an estrogenic effluent	4	y	Open Access	f i	TH		Jobling, S | Casey, D | Rodgers-Gray, T | Oehlmann, J | Schulte-Oehlmann, U | Pawlowski, S | Baunbeck, T | Turner, AP | Tyler, CR	AQUATIC TOXICOLOGY | 65 (2): 205-220 OCT 29 2003	2003	It is now well established that there is a diverse array of chemicals discharged into the environment that can mimic or antagonise the action of hormones. These endocrine-disrupting chemicals (EDCs) can thus interact with physiological systems and cause alterations in development, growth and reproduction in wildlife that are exposed to them. As yet, however, there is little information on the rel…
68	Elevated concentrations of ethinylestradiol, 17 beta-estradiol, and medroxyprogesterone have little effect on reproduction and survival of Ceriodaphnia dubia	4	y	Scopus	i	TH		Jukosky, JA | Watzin, MC | Leiter, JC	BULLETIN OF ENVIRONMENTAL CONTAMINATION AND TOXICOLOGY | 81 (3): 230-235 SEP 2008	2008	Wastewater effluent contains synthetic and natural hormones, often in complex mixtures, that may be associated with reproductive abnormalities in fish and other aquatic biota. We exposed the sentinel invertebrate Ceriodaphnia dubia to the natural estrogen 17 beta-estradiol (E(2)), a synthetic estrogen, ethinylestradiol (EE(2)), and a synthetic progestin, medroxyprogestone in a 7-day test. These c…
69	Estrogen inhibits development of yolk veins and causes blood clotting in transgenic medaka fish overexpressing estrogen receptor	4	y	Open Access	f	TI		Kawamura, T | Sakai, S | Omura, S | Hori-e, R | Kawahara, T | Kinoshita, M | Yamashita, I	ZOOLOGICAL SCIENCE | 19 (12): 1355-1361 DEC 2002	2002	We established three transgenic medaka fish lines overexpressing the medaka estrogen receptor under the constitutive medaka beta-actin promoter. The transgenic embryos became hypersensitive to estrogens (17beta-estradiol and 17alpha-ethinylestradiol), and failed to develop yolk veins while blood clots formed in the blood island within 3 days after exposure to the estrogens. The embryos developed …
73	Gamete viability as an indicator of reproductive endocrine disruption in fish	4	y	Scopus	f	TI		Kime, DE | Nash, JP	SCIENCE OF THE TOTAL ENVIRONMENT | 233 (1-3): 123-129 AUG 15 1999	1999	Xenobiotic pollutants may disrupt reproductive endocrine function by acting at the hypothalamus, pituitary, gonad or liver. Disruption at any of these sites may result in either changes in the rate of gonadal development or in the viability of the gametes. Production of high quality gametes is dependent upon the correct hormonal milieu throughout their development, and any disruption of hormonal …
77	Altered sexual development in roach (Rutilus rutilus) exposed to environmental concentrations of the pharmaceutical 17 alpha-ethinylestradiol and associated expression dynamics of aromatases and estrogen receptors	4	y	Open Access	f	TI		Lange, A | Katsu, Y | Ichikawa, R | Paull, GC | Chidgey, LL | Coe, TS | Iguchi, T | Tyler, CR	TOXICOLOGICAL SCIENCES | 106 (1): 113-123 NOV 2008	2008	Wild roach (Rutilus rutilus) inhabiting UK rivers contaminated with estrogenic effluents from wastewater treatment works show altered sexual development, including intersex, and this can impact negatively on their reproductive capabilities. The molecular events underlying these disruptions in gender assignment, however, are still poorly understood. In this study, two isoforms of aromatase (cyp19a…
79	Sexual Reprogramming and Estrogenic Sensitization in Wild Fish Exposed to Ethinylestradiol	4	y	Open Access	f	TI		Lange, A | Paull, GC | Coe, TS | Katsu, Y | Urushitani, H | Iguchi, T | Tyler, CR	ENVIRONMENTAL SCIENCE & TECHNOLOGY | 43 (4): 1219-1225 FEB 15 2009	2009	Globally, feminization responses in wild male freshwater fish are caused by exposure to estrogenic chemicals, including natural and synthetic estrogens, contained in effluents from wastewater treatment works. In U.K. rivers, feminization responses, including intersex, are widespread in wild roach (Rutilus rutilus) populations, and severely affected fish have a reduced reproductive success. We exp…
81	Low Levels of the Herbicide Atrazine Alter Sex Ratios and Reduce Metamorphic Success in Rana pipiens Tadpoles Raised in Outdoor Mesocosms	4	y	Open Access	a	TH	h	Langlois, VS | Carew, AC | Pauli, BD | Wade, MG | Cooke, GM | Trudeau, VL	ENVIRONMENTAL HEALTH PERSPECTIVES | 118 (4): 552-557 APR 2010	2010	BACKGROUND: There are conflicting reports regarding the effects of atrazine (ATZ) on amphibian development. Therefore, further studies are needed to examine the potential mechanisms of action of ATZ in amphibians. OBJECTIVES: Our aim in this study was to determine whether low concentrations of ATZ affect gonadal development and metamorphosis in the Northern leopard frog, Rana pipiens. METHODS: Ta…
83	REVERSIBILITY OF ESTROGENIC SEX CHANGES IN ZEBRAFISH (DANIO RERIO)	4	y	Scopus	f	TI		Larsen, MG | Bilberg, K | Baatrup, E	ENVIRONMENTAL TOXICOLOGY AND CHEMISTRY | 28 (8): 1783-1785 AUG 2009	2009	Development of male zebrafish (Danio rerio) courtship behavior was studied following estrogenic disruption of sexual differentiation. Sixty zebrafish were exposed at 28 degrees C to 5 ng/L (nominal concentration) of 17 alpha-ethinylestradiol (EE(2)) from the egg stage until adulthood at four months of age, resulting in a female-biased sex ratio. Twenty-five EE(2)-exposed phenotypic female zebrafi…
86	Behavioral responses of adult male and female fathead minnows to a model estrogenic effluent and its effects on exposure regime and reproductive success	4	y	Scopus	f	TI		Lavelle, C | Sorensen, PW	AQUATIC TOXICOLOGY | 101 (3-4): 521-528 FEB 2011	2011	Laboratory studies of adult male fathead minnows have shown that when they are exposed to estrogens, they lose their ability to compete for access to females and sire young, suggesting that estrogenic effluents may reduce the genetic fitness of populations of wild fishes. However, it is unknown whether wild fish which are exposed to effluent actually compete with unexposed fishes, how long effect…
87	Effects of chronic exposures to the herbicides atrazine and glyphosate to larvae of the threespine stickleback (Gasterosteus aculeatus)	4	y	Scopus	f	TI	h	Le Mer, C | Roy, RL | Pellerin, J | Couillard, CM | Maltais, D	ECOTOXICOLOGY AND ENVIRONMENTAL SAFETY | 89: 174-181 MAR 1 2013	2013	Atrazine (ATR) and glyphosate (GLY) are among the most widely used herbicides in Canada, yet there is relatively little information concerning their toxicity to early life stages of marine fish. The threespine stickleback (Gasterosteus aculeatus) reproduces in coastal habitats which receive runoff of pesticides during the summer, the peak season of herbicide use. Sticklebacks have biomarkers for …
88	Environmentally relevant exposure of 17 alpha-ethinylestradiol impairs spawning and reproductive behavior in the brackish medaka Oryzias melastigma	4	y	Open Access	f	TI	h	Lee, PY | Lin, CY | Chen, TH	MARINE POLLUTION BULLETIN | 85 (2): 338-343 Sp. Iss. SI AUG 30 2014	2014	We assessed the effects of 17 alpha-ethinylestradiol (EE2) on spawning and reproductive behavior of the brackish medaka Oryzias melastigma at environmental concentrations. Breeding pairs were exposed to EE2 at either lower concentrations (0, 1, and 10 ng/L) or higher concentrations (0, 50, and 100 ng/L) for 14 days. Swimming performance and reproductive behavior (following, dancing, and copulatio…
89	Environmental hormones and their impacts on sex differentiation in fathead minnows	4	y	Open Access	f	KB		Leet, JK | Sassman, S | Amberg, JJ | Olmstead, AW | Lee, LS | Ankley, GT | Sepulveda, MS	AQUATIC TOXICOLOGY | 158: 98-107 JAN 2015	2015	Runoff from lands fertilized with animal manure from concentrated animal feeding operations (CAFOs) is a source of hormones to surface water. In this study we tested the hypothesis that larval fathead minnows exposed to sex steroids singly or in a ""typical"" CAFO mixture during sex differentiation would respond with changes in the expression of a set of target genes, leading to gonadal abnormali…
91	Metabolomic, behavioral, and reproductive effects of the synthetic estrogen 17 alpha-ethinylestradiol on the unionid mussel Lampsilis fasciola	4	y	Open Access	i	TH		Leonard, JA | Cope, WG | Barnhart, MC | Bringolf, RB	AQUATIC TOXICOLOGY | 150: 103-116 MAY 2014	2014	The endocrine disrupting effects of estrogenic compounds in surface waters on fish, such as feminization of males and altered sex ratios, may also occur in aquatic invertebrates. However, the underlying mechanisms of action and toxicity, especially in native freshwater mussels (Order Unionoida), remain undefined. This study evaluated the effects of a 12-day exposure of 17 alpha-ethinylestradiol (…
93	Effects of binary mixtures of xenoestrogens on gonadal development and reproduction in zebrafish	4	y	Open Access	f	KB	h	Lin, LL | Janz, DM	AQUATIC TOXICOLOGY | 80 (4): 382-395 DEC 30 2006	2006	Previous studies exposing fish to xenoestrogens have demonstrated vitellogenin (VTG) induction, delayed gametogenesis, altered sex ratio, and decreased reproductive performance, with a majority of those studies focusing on exposure to single chemicals. The objective of this study was to determine the effects of binary mixtures of a weak estrogen receptor agonist, nonylphenol (NP) and a potent est…
97	Comparative sensitivity in Chinese rare minnow (Gobiocypris rarus) and Japanese Medaka (Oryzias latipes) exposed to ethinylestradiol	4	y		f	KB		Ma, TW | Wang, ZJ | Gong, SJ	JOURNAL OF ENVIRONMENTAL SCIENCE AND HEALTH PART A-TOXIC/HAZARDOUS SUBSTANCES & ENVIRONMENTAL ENGINEERING | 42 (7): 889-894 2007	2007	Morphological and biochemical indices, including hepatosomatic index, gonadosomatic index, and vitellogenin (VTG) induction, were compared between two teleostean species to determine their relative sensitivity of exposure to 17-alpha-ethinylestradiol (EE2). Chinese rare minnow (Gobiocypris rarus) and Japanese medaka (Oryzias latipes) were exposed to aqueous concentrations of EE2 ranging from 0.2 …
98	Life-stage-dependent sensitivity of zebrafish (Danio rerio) to estrogen exposure	4	y	Open Access	f	KB	h	Maack, G | Segner, H	COMPARATIVE BIOCHEMISTRY AND PHYSIOLOGY C-TOXICOLOGY & PHARMACOLOGY | 139 (1-3): 47-55 OCT 2004	2004	The aim of this study was to identify periods in zebrafish (Danio rerio) development when estrogen exposure has long-term consequences on reproductive capabilities at the adult stage. To this end, zebrafish were exposed to 10 ng/L ethynylestradiol (EE2) during three stages of gonadal differentiation: (i) the juvenile hermaphroditic stage when gonads display the morphology of an immature ovary (in…
99	Gonadal differentiation in frogs exposed to estrogenic and antiestrogenic compounds	4	y	Open Access	a	TH		MacKenzie, CA | Berrill, M | Metcalfe, C | Pauli, BD	ENVIRONMENTAL TOXICOLOGY AND CHEMISTRY | 22 (10): 2466-2475 OCT 2003	2003	Exposure of amphibians to endocrine disrupting compounds (EDCs) may alter differentiation of gonads, especially when exposures begin during early life stages. Gonadal differentiation was observed in leopard frogs (Rana pipiens) and wood frogs (Rana sylvatica) exposed as tadpoles to estrogenic (estradiol, ethinylestradiol, nonylphenol) and antiestrogenic compounds (an aromatase inhibitor, flavone,…
100	Waterborne 17(alpha-ethynylestradiol affects aggressive behaviour of male fathead minnows (Pimephales promelas) under artificial spawning conditions	4	y	Scopus	f	KB		Majewski, AR | Blanchfield, PJ | Palace, VP | Wautier, K	WATER QUALITY RESEARCH JOURNAL OF CANADA | 37 (4): 697-710 2002	2002	Among fishes, courtship behaviour and nesting defense are strong predictors of reproductive success. We conducted three experiments to assess the impacts of exposure to 17alpha-ethynylestradiol (EE2) on the ability of male fathead minnows (Pimephales promelas) to establish and defend a spawning territory. Fish were exposed to EE2 (2 or 8 ng L(-1)) for 27 days, while spawning conditions were gradu…
102	Predator avoidance performance of larval fathead minnows (Pimephales promelas) following short-term exposure to estrogen mixtures	4	y	Open Access	f	KB		Mcgee, MR | Julius, ML | Vajda, AM | Norris, DO | Barber, LB | Schoenfuss, HL	AQUATIC TOXICOLOGY | 91 (4): 355-361 MAR 9 2009	2009	Aquatic organisms exposed to endocrine disrupting compounds (EDCs) at early life-stages may have reduced reproductive fitness via disruption of reproductive and non-reproductive behavioral and physiological pathways. Survival to reproductive age relies upon optimal non-reproductive trait expression, such as adequate predator avoidance responses, which may be impacted through EDC exposure. During …
103	PRODUCTION OF A HIGH PERCENTAGE OF MALE OFFSPRING WITH 17-ALPHA-ETHYNYLESTRADIOL SEX-REVERSED OREOCHROMIS-AUREUS .1. ESTROGEN SEX-REVERSAL AND PRODUCTION OF F2 PSEUDOFEMALES	4	y	Scopus	f	KB		MELARD, C	AQUACULTURE | 130 (1): 25-34 FEB 1 1995	1995	This study aims at developing a production process of male monosex populations of tilapia without the use of steroids. The sex-reversal of O. aureus (male genotype, ZZ; female genotype, ZW) with an estrogen treatment produces pseudofemales with a male genotype (ZZ). Crossing these fish with normal males (ZZ) gives, in theory, 100% male offspring. The objective of this study was to develop this te…
104	Estrogenic potency of chemicals detected in sewage treatment plant effluents as determined by in vivo assays with Japanese medaka (Oryzias latipes)	4	y	Scopus	f	KB		Metcalfe, CD | Metcalfe, TL | Kiparissis, Y | Koenig, BG | Khan, C | Hughes, RJ | Croley, TR | March, RE | Potter, T	ENVIRONMENTAL TOXICOLOGY AND CHEMISTRY | 20 (2): 297-308 FEB 2001	2001	Gonadal intersex and high prevalences of the female phenotype have been observed in fish populations in urbanized areas. Environmental estrogens discharged in sewage treatment plant effluents may be responsible for feminization of fish but many compounds with the potential to induce these responses occur in effluents, including natural and synthetic estrogen hormones, degradation products of alky…
106	Anchoring Ethinylestradiol Induced Gene Expression Changes with Testicular Morphology and Reproductive Function in the Medaka	4	y	Open Access	f	KB	h	Miller, HD | Clark, BW | Hinton, DE | Whitehead, A | Martin, S | Kwok, KW | Kullman, SW	PLOS ONE | 7 (12): - DEC 26 2012	2012	Environmental estrogens are ubiquitous in the environment and can cause detrimental effects on male reproduction. In fish, a multitude of effects from environmental estrogens have been observed including altered courting behavior and fertility, sex reversal, and gonadal histopathology. However, few studies in fish assess the impacts of estrogenic exposure on a physiological endpoint, such as repr…
107	Relationship between reproductive success and male plasma vitellogenin concentrations in cunner, Tautogolabrus adspersus	4	y	Open Access	f	KB		Mills, LJ | Gutjahr-Gobell, RE | Horowitz, DB | Denslow, ND | Chow, MC | Zaroogian, GE	ENVIRONMENTAL HEALTH PERSPECTIVES | 111 (1): 93-99 JAN 2003	2003	The gene for vitellogenin, an egg yolk protein precursor, is usually silent in male fish but can be induced by estrogen exposure. For this reason, vitellogenin production in male fish has become a widely used indicator of exposure to exogenous estrogens or estrogen mimics in the aquatic environment. The utility of this indicator to predict impacts on fish reproductive success is unclear because i…
108	Modulation of aromatase activity as a mode of action for endocrine disrupting chemicals in a marine fish	4	y	Open Access	f	KB		Mills, LJ | Gutjahr-Gobell, RE | Zaroogian, GE | Horowitz, DB | Laws, SC	AQUATIC TOXICOLOGY | 147: 140-150 FEB 2014	2014	The steroidogenic enzyme aromatase catalyzes the conversion of androgens to estrogens and therefore plays a central role in reproduction. In contrast to most vertebrates, teleost fish have two distinct forms of aromatase. Because brain aromatase activity in fish is up to 1000 times that in mammals, fish may be especially susceptible to negative effects from environmental endocrine-disrupting chem…
110	Exposure to 17 alpha-Ethinylestradiol Decreases Motility and ATP in Sperm of Male Fighting Fish Betta splendens	4	y	Scopus	f	KB		Montgomery, TM | Brown, AC | Gendelman, HK | Ota, M | Clotfelter, ED	ENVIRONMENTAL TOXICOLOGY | 29 (3): 243-252 MAR 2014	2014
115	Gonad development and vitellogenin production in zebrafish (Danio rerio) exposed to ethinylestradiol and methyltestosterone	4	y	Open Access	f	KB		Orn, S | Holbech, H | Madsen, TH | Norrgren, L | Petersen, GI	AQUATIC TOXICOLOGY | 65 (4): 397-411 DEC 10 2003	2003	In a partial life-cycle test, the impact of 17alpha-ethinylestradiol (EE2) and 17alpha-methyltestosterone (MT) on juvenile zebrafish was evaluated by use of vitellogenin measurements and gonadal development. Exposure to EE2 (1-25 ng/l) resulted in a dose-dependent increase in vitellogenin production starting at 2 ng/l. Significant changes in sex ratios in female direction were detected at I ng/l,…
116	Comparison of vitellogenin induction, sex ratio, and gonad morphology between zebrafish and Japanese medaka after exposure to 17 alpha-ethinylestradiol and 17 beta-trenbolone	4	y	Open Access	f	PB		Orn, S | Yamani, S | Norrgren, L	ARCHIVES OF ENVIRONMENTAL CONTAMINATION AND TOXICOLOGY | 51 (2): 237-243 AUG 2006	2006	The pharmaceutical estrogen 17 alpha-ethinylestradiol (EE2) and the anabolic androgen 17 beta-trenbolone (Tb) can interfere with the endocrine and reproductive systems of fish. The potency of these chemicals in zebrafish (Danio rerio) and Japanese medaka (Oryzias latipes) was assessed using the core end points vitellogenin (Vtg) concentration at 38 days post-hatch and sex ratio and gonad morpholo…
117	Histological Alterations in the Structure of the Testis in Tench (Tinca tinca) After Exposure to 17 Alpha-ethynylestradiol	4	y	Scopus	f	PB	h	Oropesa, AL | Jimenez, B | Gil, MC | Osswald, J | Fallola, C | Pula, HJ | Cuesta, JM | Gomez, L	ENVIRONMENTAL TOXICOLOGY | 29 (10): 1182-1192 OCT 2014	2014	Environmental pollution with synthetic estrogens may pose a serious threat to reproduction of aquatic wildlife species. The current study describes the effects of 17 alpha-ethynylestradiol (EE2) on the structure of the testis in tench (Tinca tinca). Adult male tench were exposed to sublethal doses of EE2 (50, 100, and 500 mu g/Kg t.w.) under semistatic conditions for a period of 30 days. The cond…
118	Effects of exposure to 17-alpha-ethynylestradiol on sperm quality of tench (Tinca tinca)	4	y	Scopus	f	PB		Oropesa, AL | Martin-Hidalgo, D | Fallola, C | Gil, MC	ECOTOXICOLOGY AND ENVIRONMENTAL SAFETY | 120: 318-325 OCT 2015	2015	Alterations of sperm quality were studied in tench (Tinca tinca) exposed to sub-lethal doses of 17-alpha-ethynylestradiol-EE2-(50, 100 and 500 mu g/kg t.w) under semi-static conditions for 30 days. Thus, different biomarkers of sperm quality were assessed: concentration and volume of ejaculate, total number of spermatozoa, percentage of motile spermatozoa, sperm motility and percentage of live an…
119	Effects of dibutylphthalate and ethynylestradiol on liver peroxisomes, reproduction, and development of zebrafish (Danio rerio)	4	y	Open Access	f	PB		Ortiz-Zarragoitia, M | Trant, JM | Cajaraville, MP	ENVIRONMENTAL TOXICOLOGY AND CHEMISTRY | 25 (9): 2394-2404 SEP 2006	2006	The aim of the present work was to study the effects of the peroxisome proliferator dibutylphthalate (DBP) and the xenoestrogen 17 alpha-ethynylestradiol (EE2) on liver peroxisomes, reproduction, and development of zebrafish (Danio rerio). In experiment 1, newly fertilized zebrafish eggs were exposed for five weeks, covering the entire period of sexual determination, to nominal concentrations of …
122	Biochemical and histopathological effects in pearl dace (Margariscus margarita) chronically exposed to a synthetic estrogen in a whole lake experiment	4	y	Open Access	f	PB		Palace, VP | Wautier, KG | Evans, RE | Blanchfield, PJ | Mills, KH | Chalanchuk, SM | Godard, D | McMaster, ME | Tetreault, GR | Peters, LE | Vandenbyllaardt, L | Kidd, KA	ENVIRONMENTAL TOXICOLOGY AND CHEMISTRY | 25 (4): 1114-1125 APR 2006	2006	Potential effects of exposure to the synthetic estrogen 17 alpha-ethynylestradiol (EE2) were examined in several species of fish from a lake experimentally treated with environmentally relevant concentrations of the contaminant. Ethynylestradiol was added to Lake 260, a small Precambrian shield lake at the Experimental Lakes Area in northwestern Ontario, Canada, from May to October of 2001, 2002,…
123	An in vivo model fish system to test chemical effects on sexual differentiation and development: exposure to ethinyl estradiol	4	y	Open Access	f	PB		Papoulias DM;Noltie DB;Tillitt DE;	Aquatic Toxicol %2000 Feb ;48 (1):37 -50		A model system was characterized which may be used as an in vivo screen for effects of chemicals or environmental mixtures on sexual differentiation and development of reproductive organs and gametes. We evaluated the effects of a model environmental estrogen, ethinyl estradiol (EE2), on the d-rR strain of medaka, Oryzias latipes, using a nano-injection exposure. Gonad histopathology indicated th…
128	Short-term exposure to a synthetic estrogen disrupts mating dynamics in a pipefish	4	y	Open Access	f	PB		Partridge, C | Boettcher, A | Jones, AG	HORMONES AND BEHAVIOR | 58 (5): 800-807 NOV 2010	2010	Sexual selection is responsible for the evolution of some of the most elaborate traits occurring in nature, many of which play a vital role in competition over access to mates and individual reproductive fitness. Because expression of these traits is typically regulated by sex-steroids there is a significant potential for their expression to be affected by the presence of certain pollutants, such…
129	Toxicity of 17 alpha-ethinylestradiol and bisphenol A to the freshwater cnidarian Hydra vulgaris	4	y	Scopus	i	TH		Pascoe, D | Carroll, K | Karntanut, W | Watts, MM	ARCHIVES OF ENVIRONMENTAL CONTAMINATION AND TOXICOLOGY | 43 (1): 56-63 JUL 2002	2002	Estrogens and estrogen mimics that enter the environment are known to present a serious threat to the development and reproduction of vertebrates by disrupting their normal endocrine function. There is also concern that such chemicals may be damaging to invertebrates. In this study, Hydra vulgaris, a member of the Cnidaria, an evolutionarily primitive invertebrates present before the divergence o…
130	Effects of 17 alpha-ethinylestradiol in a fathead minnow (Pimephales promelas) gonadal recrudescence assay	4	y	Scopus	f	PB		Pawlowski, S | van Aerle, R | Tyler, CR | Braunbeck, T	ECOTOXICOLOGY AND ENVIRONMENTAL SAFETY | 57 (3): 330-345 MAR 2004	2004	To contribute to the development and evaluation of a practical and cost-effective in vivo testing system for endocrine disruption (specifically environmental estrogens), the effects of 17alpha-ethinylestradiol (EE2) were assessed in a gonadal recrudescence assay with the fathead minnow (Pimephales promelas). Mature male and female fathead minnows were kept first at 15degreesC on a 8 h light/ 16 h…
132	Feminization and altered gonadal gene expression profile by ethinylestradiol exposure to pejerrey, Odontesthes bonariensis, a South American teleost fish	4	y	Open Access	f	PB	h	Perez, MR | Fernandino, JI | Carriquiriborde, P | Somoza, GM	ENVIRONMENTAL TOXICOLOGY AND CHEMISTRY | 31 (5): 941-946 MAY 2012	2012	In pejerrey (Odontesthes bonariensis), ovarian differentiation has been associated with gonadal aromatase expression. It is also known that exposure of pejerrey larvae to estradiol (E2) produces all female populations. During the last few years, the presence of ethinylestradiol (EE2), a synthetic E2 analogue, has been reported in water reservoirs of different parts of the world. In the present st…
133	Effects on reproductive potential and endocrine status in the mummichog (Fundulus heteroclitus) after exposure to 17 alpha-ethynylestradiol in a short-term reproductive bioassay	4	y	Scopus	f	TI		Peters, REM | Courtenay, SC | Cagampan, S | Hewitt, ML | MacLatchy, DL	AQUATIC TOXICOLOGY | 85 (2): 154-166 NOV 30 2007	2007	A short-term reproductive bioassay with the mummichog (Fundulus heteroclitus) was developed to link changes in endocrine status to reproductive potential subsequent to endocrine disrupting substance (EDS) exposure. Sexually mature mummichog were separated by sex and exposed to the synthetic estrogen 17 alpha-ethynylestradiol (EE2)at nominal concentrations of 0-100 ng/L for 21 days using a static …
135	Persistent sex-reversal and oviducal agenesis in adult Xenopus (Silurana) tropicalis frogs following larval exposure to the environmental pollutant ethynylestradiol	4	y	Open Access	a	TH	h	Pettersson, I | Arukwe, A | Lundstedt-Enkel, K | Mortensen, AS | Berg, C	AQUATIC TOXICOLOGY | 79 (4): 356-365 OCT 12 2006	2006	It is known that estrogen-like environmental pollutants can feminise gonadal differentiation in frogs resulting in female-biased sex-ratios at metamorphosis. The long-term effects on reproductive function in frogs following larval exposure to pollutants are less known. Amphibian test systems which allow life-cycle studies are therefore needed. The aim of the present study was to characterise long…
136	Environmentally relevant concentrations of ethynylestradiol cause female-biased sex ratios in Xenopus tropicalis and Rana temporaria	4	y	Open Access	a	TH		Pettersson, I | Berg, C	ENVIRONMENTAL TOXICOLOGY AND CHEMISTRY | 26 (5): 1005-1009 MAY 2007	2007	The susceptibility of Xenopus (Silurana) tropicalis and Rana temporaria to ethynylestradiol (EE2), a potent estrogenic pharmaceutical and environmental pollutant, was investigated. Larval EE2 exposure caused female-biased sex ratios at concentrations as low as 0.06 nM, which is comparable to levels found in the environment. The susceptibility of the two frog species to EE2 was comparable. support…
137	Negative Impact on Growth and Photosynthesis in the Green Alga Chlamydomonas reinhardtii in the Presence of the Estrogen 17 alpha-Ethynylestradiol	4	y	Open Access	algae	TI		Pocock, T | Falk, S	PLOS ONE | 9 (10): - OCT 13 2014	2014	It is well known that estrogenic compounds affect development of fertilized eggs of many species of birds, fish and amphibians through disrupted activity of carbonic anhydrase (CA). The most potent activity comes from the most commonly occurring synthetic sterol, 17 alpha-Ethynylestradiol (EE2). Less is known about the responses of aquatic phytoplankton to these compounds. Here we show for the fi…
140	Estradiol and endocrine disrupting compounds adversely affect development of sea urchin embryos at environmentally relevant concentrations	4	y	Scopus	i	TH		Roepke, TA | Snyder, MJ | Cherr, GN	AQUATIC TOXICOLOGY | 71 (2): 155-173 JAN 26 2005	2005	Environmental endocrine disrupting compounds (EDCs) are a wide variety of chemicals that typically exert effects, either directly or indirectly, through receptor-mediated processes, thus mimicking endogenous hormones and/or inhibiting normal hormone activities and metabolism. Little is known about the effects of EDCs on echinoderm physiology, reproduction and development. We exposed developing se…
141	Effects of the Synthetic Estrogen 17 alpha-Ethinylestradiol on Aromatase Expression, Reproductive Behavior and Sperm Quality in the Fish Jenynsia multidentata	4	y	Scopus	f	TI		Roggio, M | Guyon, N | Hued, A | Ame, MV | Valdes, ME | Giojalas, L | Wunderlin, D | Bistoni, M	BULLETIN OF ENVIRONMENTAL CONTAMINATION AND TOXICOLOGY | 92 (5): 579-584 MAY 2014	2014	The synthetic estrogen 17 alpha-ethynylestradiol (EE2) has been increasingly detected in sewage effluents in the last two decades. The aim of the present study was determined if EE2 exposure adversely affected reproduction in internally fertilizing fish species Jenynsia multidentata. Sexual behavior, brain and gonadal aromatase expression as well as sperm quality were evaluated. The brain aromata…
143	Exposure to 17 alpha-ethinyl estradiol impairs courtship and aggressive behaviour of male sand gobies (Pomatoschistus minutus)	4	y	Open Access	f	TI		Saaristo, M | Craft, JA | Lehtonen, KK | Lindstrom, K	CHEMOSPHERE | 79 (5): 541-546 APR 2010	2010	Endocrine disrupting chemicals (EDCs), natural or manmade, are known to interfere with the endocrinology of organisms and also cause behavioural changes. The aim of this study was to test how 1-4 weeks exposure to 17 alpha-ethinyl estradiol (EE2, 11 ng L-1) affects nest building, courtship and aggressive behaviour of male fish. Our study species, the sand goby (Pomatoschistus minutus) exhibits a …
144	17 alpha-ETHINYLESTRADIOL ALTERS REPRODUCTIVE BEHAVIORS, CIRCULATING HORMONES, AND SEXUAL MORPHOLOGY IN MALE FATHEAD MINNOWS (PIMEPHALES PROMELAS)	4	y	Scopus	f	TI	h	Salierno, JD | Kane, AS	ENVIRONMENTAL TOXICOLOGY AND CHEMISTRY | 28 (5): 953-961 MAY 2009	2009	Ecologically relevant indicators of endocrine disruption in fish must be linked with measures of reproductive success. The ability of male fathead minnows (Pimephales promelas) to compete for, maintain, and defend a spawning substrate is paramount to reproductive success. The present study quantified alterations in male fathead minnow reproductive behaviors after exposure to environmentally relev…
145	Developmental toxicity of endocrine disruptors in early life stages of zebrafish, a genetic and embryogenesis study	4	y		f	TI		Santos, D | Matos, M | Coimbra, AM	NEUROTOXICOLOGY AND TERATOLOGY | 46: 18-25 NOV-DEC 2014	2014	Endocrine disrupting compounds (EDCs) are capable of interfering with the endocrine system and are increasingly widespread in the aquatic environments. In the present study, zebrafish (Danio retro) embryos and larvae were used to assess how EDCs may interfere with embryogenesis. Therefore, zebrafish embryos were exposed to 17 alpha-ethinylestradiol (EE2: 0.4,2,4 and 20 ng/L),genistein (Gen: 2,20,…
146	Gonadal transcriptome responses and physiological consequences of exposure to oestrogen in breeding zebrafish (Danio rerio)	4	y	Open Access	f	TI		Santos, EM | Paull, GC | Van Look, KJW | Workman, VL | Holt, WV | Van Aerle, R | Kille, P | Tyler, CR	AQUATIC TOXICOLOGY | 83 (2): 134-142 JUN 15 2007	2007	Environmental oestrogens are widespread in the aquatic environment and cause alterations in sexual development and function in vertebrates. The molecular pathways underpinning these effects, however, remain poorly understood. In this study, we aimed at generating a mechanistic understanding of the disruptive effects of exposure to environmentally relevant concentrations of 17 alpha-ethinyloestrad…
148	Estrogenic chemical effects are independent from the degree of sex role reversal in pipefish	4	y	Open Access	f	KB		Sarria, MP | Santos, MM | Castro, LFC | Vieira, NM | Monteiro, NM	JOURNAL OF HAZARDOUS MATERIALS | 263: 746-753 Part 2 DEC 15 2013	2013	Endocrine disrupting chemicals (EDCs) have been reported to disturb several ecological relevant endpoints. Surprisingly, EDC-induced effects on fish sexual behaviour have been poorly studied despite the fact that even subtle alterations might contribute to a disruption of sexual interactions, thus negatively impacting reproduction. As the few assessments on sexual behaviour have been conducted in…
149	Drifting towards the surface: A shift in newborn pipefish's vertical distribution when exposed to the synthetic steroid ethinylestradiol	4	y	Open Access	f	KB		Sarria, MP | Santos, MM | Reis-Henriques, MA | Vieira, NM | Monteiro, NM	CHEMOSPHERE | 84 (5): 618-624 JUL 2011	2011	Endocrine disrupting chemical (EDC) effects during early life have the potential to modulate population structure, either directly through increased mortality or by causing inappropriate aggregation events, thus affecting the number of young that will reach adulthood. An alteration in the dispersal and recruitment patterns can also impair the connectivity among geographically distant populations.…
151	17-alpha-ethinylestradiol affects reproduction, sexual differentiation and aromatase gene expression of the medaka (Oryzias latipes)	4	y	Scopus	f	KB	h	Scholz, S | Gutzeit, HO	AQUATIC TOXICOLOGY | 50 (4): 363-373 OCT 2000	2000	Juvenile medaka (Oryzias latipes) of the d-rR strain were exposed for 2 months to 1, 10 and 100 ng/l of the environmental estrogen 17-alpha-ethinylestradiol (EE2). The exposure period was followed by a 6 week recovering period in order to detect long-lasting effects on sexual differentiation. Survival rate, sex ratio, gonadal growth, spawning: fecundity, histology as well as the ovarian gene expr…
153	Short-term exposure to 17 alpha-ethynylestradiol decreases the fertility of sexually maturing male rainbow trout (Oncorhynchus mykiss)	4	y	Scopus	f	KB	h	Schultz, IR | Skillman, A | Nicolas, JM | Cyr, DG | Nagler, JJ	ENVIRONMENTAL TOXICOLOGY AND CHEMISTRY | 22 (6): 1272-1280 JUN 2003	2003	The synthetic estrogen 17alpha-ethynylestradiol (EE2) is a commonly used oral contraceptive that has been increasingly detected in sewage effluents. This study determined whether EE2 exposure adversely affected reproduction in sexually maturing male rainbow trout (Oncorhynchus mykiss). We exposed male trout to graded water concentrations of EE2 (10, 100, and 1,000 ng/L) for 62 d leading up to the…
154	Estrogen-induced alterations in amh and dmrt1 expression signal for disruption in male sexual development in the zebrafish	4	y	Scopus	f	KB		Schulz, RW | Bogerd, J | Male, R | Ball, J | Fenske, M | Olsen, LC | Tyler, CR	ENVIRONMENTAL SCIENCE & TECHNOLOGY | 41 (17): 6305-6310 SEP 1 2007	2007	Dmrt1 and amh are genes involved in vertebrate sex differentiation. In this study, we cloned dmrt1 and amh cDNAs in zebrafish (Danio rerio) and investigated the effects of exposure to 17 alpha-ethinylestradiol (EE2), during early life on their patterns of expression and impact on the subsequent gonadal phenotype. Expression of both amh and dmrt1 in embryos was detected as early as at 1 day post f…
155	Chronic toxicity of nonylphenol and ethinylestradiol: haematological and histopathological effects in juvenile Common carp (Cyprinus carpio)	4	y	Scopus	f	KB		Schwaiger, J | Spieser, OH | Bauer, C | Ferling, H | Mallow, U | Kalbfus, W | Negele, RD	AQUATIC TOXICOLOGY | 51 (1): 69-78 NOV 2000	2000	In recent ecotoxicological research, there is an increasing concern about alkylphenolic industrial chemicals, such as nonylphenol (NP), because of their estrogenic properties. Data on the general fish toxicity of these wide spread aquatic pollutants are scarce. In order to evaluate sublethal toxic effects of environmentally relevant concentrations of NP, juvenile Common carp (Cyprinus carpio) wer…
159	Effect of ethinylestradiol on the reproduction and induction of vitellogenin and testis-ova in medaka (Oryzias latipes)	4	y	Open Access	f	KB	h	Seki, M | Yokota, H | Matsubara, H | Tsuruda, Y | Maeda, N | Tadokoro, H | Kobayashi, K	ENVIRONMENTAL TOXICOLOGY AND CHEMISTRY | 21 (8): 1692-1698 AUG 2002	2002	Mature medaka (Oryzias latipes) were exposed to ethinylestradiol (EE2) at measured concentration of 32.6, 63 9. 116, 261, and 488 ng/L for 21 d under flow-through conditions. Effects on reproductive success of the fish as well as on gonadal condition and vitellogenin (VTG) induction were assessed. A significant decrease in fecundity was observed only at the highest EE2 concentration, whereas hepa…
160	Environmentally relevant concentrations of 17 alpha-ethinylestradiol (EE2) interfere with the growth hormone (GH)/insulin-like growth factor (IGF)-I system in developing bony fish	4	y	Open Access	f	KB		Shved, N | Berishvili, G | Baroiller, JF | Segner, H | Reinecke, M	TOXICOLOGICAL SCIENCES | 106 (1): 93-102 NOV 2008	2008	The aim of this study was to evaluate whether effects of environmental estrogens on fish growth and reproduction may be mediated via modulating the growth hormone (GH)/insulin-like growth factor I (IGF-I) system. To this end, developing male and female monosex populations of tilapia were exposed to 17 alpha-ethinylestradiol (EE2) at 5 and 25 ng EE2/l water from 10-day postfertilization (DPF) unti…
161	Ethinylestradiol differentially interferes with IGF-I in liver and extrahepatic sites during development of male and female bony fish	4	y	Open Access	f	KB		Shved, N | Berishvili, G | D'Cotta, H | Baroiller, JF | Segner, H | Eppler, E | Reinecke, M	JOURNAL OF ENDOCRINOLOGY | 195 (3): 513-523 DEC 2007	2007	Growth and sexual development are closely interlinked in fish; however, no reports exist on potential effects of estrogen on the GH/IGF-I-axis in developing fish. We investigate whether estrogen exposure during early development affects growth and the IGF-I system, both at the systemic and tissue level. Tilapia were fed from 10 to 40 days post fertilization (DPF) with 17 alpha-ethinylestradiol (E…
162	Challenge with 17 alpha-ethinylestradiol (EE2) during early development persistently impairs growth, differentiation, and local expression of IGF-I and IGF-II in immune organs of tilapia	4	y		f	KB		Shved, N | Berishvili, G | Hausermann, E | D'Cotta, H | Baroiller, JF | Eppler, E	FISH & SHELLFISH IMMUNOLOGY | 26 (3): 524-530 MAR 2009	2009	The enormous expansion of world-wide aquaculture has led to increasing interest in the regulation of fish immune system. Estrogen has recently been shown to inhibit the endocrine (liver-derived) and autocrine/paracrine local insulin-like growth factor-I system in fish. In order to address the potential actions of estrogen on the IGF system in immune organs, tilapia were fed with 17 alpha-ethinyle…
164	Testing the effects of ethinylestradiol and of an environmentally relevant mixture of xenoestrogens as found in the Douro River (Portugal) on the maturation of fish gonads-A stereological study using the zebrafish (Danio rerio) as model	4	y	Scopus	f	PB		Silva, P | Rocha, MJ | Cruzeiro, C | Malhao, F | Reis, B | Urbatzka, R | Monteiro, RAF | Rocha, E	AQUATIC TOXICOLOGY | 124: 1-10 NOV 15 2012	2012	In natural environments fish populations are exposed to many potential xenoestrogens, whereby understanding the impacts of mixtures continue to be of great interest. The main objective of this study was, therefore, to understand whether and how an environmentally relevant mixture of xenoestrogens found in the Douro River estuary can disrupt the normal gametogenesis in fish. For this purpose, adul…
167	Comparative Breeding and Behavioral Responses to Ethinylestradiol Exposure in Wild and Laboratory Maintained Zebrafish (Danio rerio) Populations	4	y	Open Access	f	PB		Soffker, M | Stevens, JR | Tyler, CR	ENVIRONMENTAL SCIENCE & TECHNOLOGY | 46 (20): 11377-11383 OCT 16 2012	2012	Genetic variation has a significant effect on behavior, fitness, and response to toxicants; however, this is rarely considered in ecotoxicological studies. We compared fitness-related behavioral traits, breeding activity, and the effects of exposure to the environmental estrogen ethinylestradiol (EE2) on reproduction in a laboratory (Wild Indian Karyotype, WIK) strain and a wild-caught population…
168	Early Exposure of 17 alpha-Ethynylestradiol and Diethylstilbestrol Induces Morphological Changes and Alters Ovarian Steroidogenic Pathway Enzyme Gene Expression in Catfish, Clarias gariepinus	4	y	Open Access	f	PB	h	Sridevi, P | Chaitanya, RK | Prathibha, Y | Balakrishna, SL | Dutta-Gupta, A | Senthilkumaran, B	ENVIRONMENTAL TOXICOLOGY | 30 (4): 439-451 APR 2015	2015	Environmental estrogens are major cause of endocrine disruption in vertebrates, including aquatic organisms. Teleosts are valuable and popular models for studying the effects of endocrine disrupting chemicals (EDCs) in the environment. In the present study, we investigated the changes caused by exposure to the synthetic estrogens 17-ethynylestradiol (EE2) and diethylstilbesterol (DES) during earl…
170	Influence of ethynylestradiol and methyltestosterone on the hypothalamo-hypophyseal-gonadal axis of adult air-breathing catfish, Clarias gariepinus	4	y	Scopus	f	PB		Swapna, I | Senthilkumaran, B	AQUATIC TOXICOLOGY | 95 (3): 222-229 NOV 27 2009	2009	Adult male and female air-breathing catfish Clarias gariepinus were treated with ethynylestradiol (EE(2)) and methyltestosterone (MT) at concentrations of 1 mu g/L, respectively for 21 days. EE(2) treatment caused disappearance of spermatids/sperm from several testicular lumen/lobules in males while MT treatment to females led to precocious ovarian development. EE(2) caused significant fluid rete…
171	Evaluation of western fence lizards (Sceloporus occidentalis) and eastern fence lizards (Sceloporus undulatus) as laboratory reptile models for toxicological investigations	4	y	Scopus	rept	PB		Talent, LG | Dumont, JN | Bantle, JA | Janz, DM | Talent, SG	ENVIRONMENTAL TOXICOLOGY AND CHEMISTRY | 21 (5): 899-905 MAY 2002	2002	A need is recognized for one or more laboratory reptile models for use in ecotoxicological studies and risk assessments. Maintenance of breeding populations of most reptile species under laboratory conditions is not practical because of their size and slow maturation rate. However, a number of species of spiny lizards (Sceloporus sp.) are small, mature quickly, and reproduce under laboratory cond…
172	Associations between altered vitellogenin concentrations and adverse health effects in fathead minnow (Pimephales promelas)	4	y	Open Access	f	TI		Thorpe, KL | Benstead, R | Hutchinson, TH | Tyler, CR	AQUATIC TOXICOLOGY | 85 (3): 176-183 DEC 15 2007	2007	Mechanism specific biomarkers are used in ecotoxicology to identify classes of chemicals and to inform on their presence in the environment, but their use in signalling for adverse effects has been limited by a poor understanding of their associated links with health. In this study an experimental analysis was undertaken to investigate how induction or suppression of an estrogen-dependent biomark…
173	Relationship between ethinylestradiol-mediated changes in endocrine function and reproductive impairment in Japanese medaka (Oryzias latipes)	4	y	Scopus	f	TI		Tilton, SC | Foran, CM | Benson, WH	ENVIRONMENTAL TOXICOLOGY AND CHEMISTRY | 24 (2): 352-359 FEB 2005	2005	Many biochemical endpoints currently are used to describe endocrine function in fish; however, the sensitivity of these parameters as biomarkers of impaired reproduction or sexual development is not well understood. In the present study, adult Japanese medaka (Oryzias latipes) were assessed for reproductive output and endocrine function, including circulating steroid concentrations, ex vivo stero…
176	Effects of 17&alpha;-ethynylestradiol on sexual differentiation and development of the African clawed frog (Xenopus laevis)	4	y	Open Access	a	TH		Tompsett AR;Wiseman S;Higley E;Pryce S;Chang H;Giesy JP;Hecker M;	Comp Biochem Physiol C Toxicol Pharmacol %2012 , Nov	156(3-4):202-10.	Several studies have shown that exposure of amphibians, including the African clawed frog (Xenopus laevis), to potent estrogens at critical times during development results in feminization and/or demasculinization. However, genotyping of X. laevis has only recently become possible, so studies performed in the past were rarely able to make explicit linkages between genetic and phenotypic sex. Ther…
177	Effects of exposure to 17 alpha-ethynylestradiol during larval development on growth, sexual differentiation, and abundances of transcripts in the liver of the wood frog (Litho bates sylvaticus)	4	y	Open Access	a	TH		Tompsett, AR | Wiseman, S | Higley, E | Giesy, JP | Hecker, M	AQUATIC TOXICOLOGY | 126: 42-51 JAN 15 2013	2013	Populations of amphibians are in decline in certain locations around the world, and the possible contribution of environmental contaminants, including estrogenic compounds, to these declines is of potential concern. In the current study, responses of the wood frog (Lithobates sylvaticus) to exposure to 17 alpha-ethynylestradiol (EE2), the synthetic estrogen used in oral contraceptives, during the…
178	[Teratogenesis and gene targets of 17alpha-ethynylestradiol on embryonic development in zebrafish]	4	y		f	TI		Tong JW;Zhang JP;Meng J;	Yao Xue Xue Bao %2011 , Jan	46(1):50-7.	The pharmaceutical ethynylestradiol (EE) is a potent endocrine modulator. Application enlargement of ethynylestradiol in clinics and abuse in livestock farming and fishing make it important to explore ethynylestradiol toxicological action on vertebrate embryonic development and to establish an in vivo method for EE toxicity detection efficiently and conveniently. In the present study, using a mod…
179	Window of sensitivity for the estrogenic effects of ethinylestradiol in early life-stages of fathead minnow, Pimephales promelas	4	y	Open Access	f	KB		van Aerle, R | Pounds, N | Hutchinson, TH | Maddix, S | Tyler, CR	ECOTOXICOLOGY | 11 (6): 423-434 DEC 2002	2002	Sexual differentiation in fish occurs after hatching during early life-stages and is believed to be a time when the gonad has a heightened sensitivity to disruption by chemicals that mimic hormones. In this study fathead minnows (Pimephales promelas) were exposed to an environmentally relevant concentration of ethinylestradiol (EE2) for short intervals in fish early life-stages and vitellogenic a…
180	Effects of 17 alpha-ethynylestradiol in a partial life-cycle test with zebrafish (Danio rerio): effects on growth, gonads and female reproductive success	4	y	Open Access	f	KB		Van den Belt, K | Verheyen, R | Witters, H	SCIENCE OF THE TOTAL ENVIRONMENT | 309 (1-3): 127-137 JUN 20 2003	2003	In this study, the impact of an exposure of zebrafish embryos (Danio rerio) until 3 months post fertilization to 17alpha-ethynylestradiol (EE2: 0; 0,1; 1; 10; 25 ng/l) was evaluated for growth and development, gonad development and body vitellogenin (VTG) content. After a recovery period of 5 months, the female reproductive success was evaluated. The results demonstrated a significant reduction i…
181	Effects of ethynylestradiol on the reproductive physiology in zebrafish (Danio rerio): Time dependency and reversibility	4	y		f	KB	h	Van den Belt, K | Wester, PW | Van der Ven, LTM | Verheyen, R | Witters, H	ENVIRONMENTAL TOXICOLOGY AND CHEMISTRY | 21 (4): 767-775 APR 2002	2002	Environmental pollution with natural or synthetic estrogens may pose a serious threat to reproduction of wildlife species. This study describes the effects of 17-alpha-ethynylestradiol (EE2) on fish reproductive organs in a laboratory model. Adult zebrafish were semistatically exposed to nominal concentrations of 0, 10, and 25 ng/L EE2 for 24 d and then transferred to EE2-free medium. Gonadosomat…
183	Gonadal alterations in male eelpout (Zoarces viviparus) exposed to ethinylestradiol and trenbolone separately or in combination	4	y	Scopus	f	KB	h	Velasco-Santamaria, YM | Bjerregaard, P | Korsgaard, B	MARINE ENVIRONMENTAL RESEARCH | 69: S67-S69 Suppl. S 2010	2010	To evaluate the Interaction between 17 beta-trenbolone (TB) and 17 alpha-ethinylestradiol (EE2) in relevant environmental concentrations male eelpout Zoarces viviparus were exposed in a flow through seawater-system for 21 days to 5 ng l(-1) EE2 5 ng l(-1) or 20 ng l(-1) TB or to combinations of both compounds The effects on hepatosomatic Index (HSI) gonadosomatic index (GSI) and gonadal histology…
184	Xenoestrogenic effects of ethinylestradiol in zebrafish (Danio rerio)	4	y	Scopus	f	KB		Versonnen, BJ | Janssen, CR	ENVIRONMENTAL TOXICOLOGY | 19 (3): 198-206 JUN 2004	2004	To assess the estrogenic effects of ethinylestradiol on zebrafish, zebrafish at different developmental stages (embryos, juveniles, and adults) were exposed to the synthetic hormone ethinylestradiol (EE2) in concentrations of 1, 10, and 100 ng/L for up to 33 days. Survival, hatching, length, weight, growth, condition, hepatosomatic index, gonadosomatic index, and vitellogenin (VTG) production wer…
185	Brain circuit imprints of developmental 17 alpha-Ethinylestradiol exposure in guppies (Poecilia reticulata): Persistent effects on anxiety but not on reproductive behaviour	4	y	Open Access	f	PB	h	Volkova, K | Reyhanian, N | Kot-Wasik, A | Olsen, H | Porsch-Hallstrom, I | Hallgren, S	GENERAL AND COMPARATIVE ENDOCRINOLOGY | 178 (2): 282-290 SEP 1 2012	2012	The effects of endocrine disruptors may vary with the timing of exposure. The physiological implications of adult exposure are present during and shortly after exposure while embryonic exposure can imprint changes manifested in adulthood. In this study, guppy (Poecilia reticulata) embryos were exposed to 2 and 20 ng/L of 17 alpha-ethinylestradiol during development via the mother and reared in cl…
186	Effects of 17 alpha-ethinylestradiol and bisphenol a on vertebral development in the fathead minnow (Pimephales promelas)	4	y	Scopus	f	PB		Warner, KE | Jenkins, JJ	ENVIRONMENTAL TOXICOLOGY AND CHEMISTRY | 26 (4): 732-737 APR 2007	2007	Growth, reproductive ability, and metabolic functions may be impaired by disruption of early endocrine patterning. Natural and synthetic estrogens detected in surface waters have been linked to reproductive endocrine signaling disruption in several species. The present study characterizes the nonreproductive morphological endpoint of vertebral anomalies in fish exposed to environmental estrogens.…
187	Survival and precopulatory behaviour of Gammarus pulex (L.) exposed to two xenoestrogens	4	y	Scopus	i	TH		Watts, MM | Pascoe, D | Carroll, K	WATER RESEARCH | 35 (10): 2347-2352 JUL 2001	2001	The effects of the xenoestrogens ethinyrestradiol (EE) and bisphenol A (BPA) on the survival and reproductive behaviour of the amphipod Gammarus pulex were determined in a series of bioassays. Acute toxicity of the test chemicals was determined under static conditions, revealing 10d median lethal concentrations (LC50s) of 0.84 and 1.49mg/L for EE and BPA, respectively. Several aspects of the repr…
188	Exposure to 17 alpha-ethinylestradiol and bisphenol A-effects on larval moulting and mouthpart structure of Chironomus riparius	4	y	Scopus	i	TH		Watts, MM | Pascoe, D | Carroll, K	ECOTOXICOLOGY AND ENVIRONMENTAL SAFETY | 54 (2): 207-215 FEB 2003	2003	The effects of the endocrine-disrupting chemicals 17alpha-ethinylestradiol (EE) and bisphenol A (BPA) on the development of the aquatic life-cycle stages (eggs to pupa) of Chironomus riparius were investigated. The test species was exposed to sublethal concentrations of EE and BPA (10 ng/L-1 mg/L) and effects on larval weight and moulting success were recorded. In addition, three mouthpart struct…
189	Increased kidney, liver, and testicular cell death after chronic exposure to 17 alpha-ethinylestradiol in medaka (Oryzias latipes)	4	y	Scopus	f	KB	h	Weber, LP | Balch, GC | Metcalfe, CD | Janz, DM	ENVIRONMENTAL TOXICOLOGY AND CHEMISTRY | 23 (3): 792-797 MAR 2004	2004	Sublethal effects observed in fish exposed to environmental estrogens may be mediated via stimulation of cell death. To investigate whether cell death is induced in fish after chronic exposure to estrogenic chemicals, Japanese medaka (Oryzias latipes) were exposed from hatch until sexual maturity to 10 ng/L 17alpha-ethinylestradiol (EE2) or acetone solvent (control). Cell death was evaluated in b…
195	ENVIRONMENTAL RISK ASSESSMENT OF SELECTED PHARMACEUTICALS PRESENT IN SURFACE WATERS IN RELATION TO ANIMALS	4	y		f i	TH		Zaleska-Radziwill, M | Lebkowska, M | Affek, K | Zarzeczna, A	ARCHIVES OF ENVIRONMENTAL PROTECTION | 37 (3): 31-42 2011	2011	This paper addresses the issue of antibacterial drugs, estrogens and cytostatic drugs' presence in surface waters and their influence on animals. The ecotoxicity and the impact of three active compounds: ciprofloxacin, 17 alpha-ethinylestradiol and 5-fluorouracil on protozoa, crustaceans and fish were examined. Acute tests (crustaceans' immobilization test, fish survival test, enzymatic test on D…
196	Comparison of ethinylestradiol and nonylphenol effects on reproduction of Chinese rare minnows (Gobiocypris rarus)	4	y	Scopus	f	PB		Zha, JM | Sun, LW | Spear, PA | Wang, ZJ	ECOTOXICOLOGY AND ENVIRONMENTAL SAFETY | 71 (2): 390-399 OCT 2008	2008	Breeding pairs of rare minnows were exposed to 5, 10, 20 mu g/L 4-nonylphenol (NP) or 4 ng/L 17 alpha-ethinylestradiol (EE2) for 21 days. Among reproductive parameters investigated, fecundity, fertility, and laying interval were significantly affected by 4 ng/L EE2, but were not affected at any exposure level of NP. These effects coincided with male feminization, ova-testis, increased plasma VTG …
199	Development of a molecular biomarker for detecting intersex after exposure of male medaka fish to synthetic estrogen	4	y	Open Access	f	PB		Zhao, YB | Hu, JY	ENVIRONMENTAL TOXICOLOGY AND CHEMISTRY | 31 (8): 1765-1773 AUG 2012	2012	Although intersex of fish species has been widely reported in aquatic environments, there is no appropriate biomarker of the effects to assess the occurrence of intersex. In the present study, mRNA expression profiles of 14 genes, which are either involved in ovary development and maintenance or have relatively high mRNA transcription levels in ovarian gene expression profiles in fish species, we…
202	The sheepshead minnow as an in vivo model for endocrine disruption in marine teleosts: A partial life-cycle test with 17 alpha-ethynylestradiol	4	y	Scopus	f	TI	h	Zillioux, EJ | Johnson, IC | Kiparissis, Y | Metcalfe, CD | Wheat, JV | Ward, SG | Liu, H	ENVIRONMENTAL TOXICOLOGY AND CHEMISTRY | 20 (9): 1968-1978 SEP 2001	2001	The sheepshead minnow (Cyprinodon variegatus Lacepede), an estuarine fish species, was exposed to 17 alpha -ethynyl-estradiol estradiol (EEZ) at nominal test concentrations of 0.2, 2, 20, 200, 400, 800, 1,600, and 3,200 ng. Fish were exposed for up to 59 d, from subadult stages to sexual maturity, under flow-through conditions. The exposure period was followed by an evaluation of reproductive suc…
4	Disrupted reproductive behavior in unexposed female zebrafish (Danio rerio) paired with males exposed to low concentrations of 17 alpha-ethinylestradiol (EE2)	5	y		f	TI		Baatrup, E | Henriksen, PG	AQUATIC TOXICOLOGY | 160: 197-204 MAR 2015	2015	Estrogenic substances, including the contraceptive pharmaceutical 17 alpha-ethinylestradiol (EE2), pose a threat to aquatic wildlife causing endocrine disturbances of physiological processes and reproductive behavior. We have previously demonstrated that the reproductive behavior of male zebrafish, Danio rerio, remain intact after lifelong exposure to low concentrations of EE2 (0.05 and 0.5 ng L-…
5	Alterations to gonadal development and reproductive success in Japanese medaka (Oryzias latipes) exposed to 17 alpha-ethinylestradiol	5	y	Open Access	f	KB	h	Balch, GC | Mackenzie, CA | Metcalfe, CD	ENVIRONMENTAL TOXICOLOGY AND CHEMISTRY | 23 (3): 782-791 MAR 2004	2004	The Japanese medaka (Oryzias latipes) was used as an in vivo model to evaluate the effects of exposure to the synthetic estrogen 17alpha-ethinylestradiol (EE2) on reproductive behavior and reproductive success in fish. Exposures to EE2 began within 2 to 5 d posthatch and continued until medaka were sexually mature, between four and six months of age. Among male and female medaka exposed to EE2 at…
7	Reversibility of endocrine disruption in zebrafish (Danio rerio) after discontinued exposure to the estrogen 17 alpha-ethinylestradiol	5	y	Scopus	f	KB		Baumann, L | Knorr, S | Keiter, S | Rehberger, K | Volz, S | Schiller, V | Fenske, M | Holbech, H | Segner, H | Braunbeck, T	TOXICOLOGY AND APPLIED PHARMACOLOGY | 278 (3): 230-237 AUG 1 2014	2014	The aim of the present study was to investigate the persistence of the feminizing effects of discontinued 17 alpha-ethinylestradiol (EE2) exposure on zebrafish (Danio rerio). An exposure scenario covering the sensitive phase of sexual differentiation, as well as final gonad maturation was chosen to examine the estrogenic effects on sexual development of zebrafish. Two exposure scenarios were comp…
10	Recovery of a Wild Fish Population from Whole-Lake Additions of a Synthetic Estrogen	5	y	Scopus	f	JP	h	Blanchfield, PJ | Kidd, KA | Docker, MF | Palace, VP | Park, BJ | Postma, LD	ENVIRONMENTAL SCIENCE & TECHNOLOGY | 49 (5): 3136-3144 MAR 3 2015	2015	Despite widespread recognition that municipal wastewaters contain natural and synthetic estrogens, which interfere with development and reproduction of fishes in freshwaters worldwide, there are limited data on the extent to which natural populations of fish can recover from exposure to these compounds. We conducted whole-lake additions of an active component of the birth control pill (17 alpha-e…
11	Structural and functional effects of early exposure to estradiol-17 beta and 17 alpha-ethynylestradiol on the gonads of the gonochoristic teleost Dicentrarchus labrax	5	y		f	JP	h	Blazquez, M | Zanuy, S | Carrillo, M | Piferrer, F	FISH PHYSIOLOGY AND BIOCHEMISTRY | 18 (1): 37-47 FEB 1998	1998	This study investigated the effects of estrogens on sexual differentiation in sea bass (Dicentrarchus labrax L.), a gonochoristic marine teleost that under culture conditions has a histologically sexual undifferentiated period that covers most of the first year of life, after which most individuals develop as males. Sea bass that had no noticeable histological sign of sex differentiation were fed…
17	Lack of a heritable reproductive defect in the offspring of male rainbow trout exposed to the environmental estrogen 17 alpha-ethynylestradiol	5	y	Scopus	f	JP		Brown, KH | Schultz, IR | Nagler, JJ	AQUATIC TOXICOLOGY | 91 (1): 71-74 JAN 18 2009	2009	Endocrine disruptors, including environmental estrogens, have been shown to induce heritable effects through both genetic and epigenetic mechanisms in mammals. Despite this information and the wealth of knowledge regarding the significant reproductive impacts endocrine disruptors impose on fishes, no studies have reported whether the observed effects are heritable. Without this information it is …
24	CHRONIC TOXICITY OF THE SYNTHETIC HORMONE 17 alpha-ETHINYLESTRADIOL TO CHIRONOMUS TENTANS AND HYALELLA AZTECA	5	y	Scopus	i	TH		Dussault, EB | Balakrishnan, VK | Solomon, KR | Sibley, PK	ENVIRONMENTAL TOXICOLOGY AND CHEMISTRY | 27 (12): 2521-2529 DEC 2008	2008	The chronic toxicity of the synthetic hormone 17 alpha-ethinylestradiol (EE2) was investigated in two benthic invertebrates, the midge Chironomus tentans and the freshwater amphipod Hyalella azteca, in life-cycle water-only assays. In C. tentans, a 50% decrease in emergence was observed at a concentration of 1.5 mg/L; emergence was a more sensitive endpoint than survival, growth, or biomass. Repr…
29	An environmentally relevant concentration of estrogen induces arrest of male gonad development in zebrafish, Danio rerio	5	y	Scopus	f	JP		Fenske, M | Maack, G | Schafers, C | Segner, H	ENVIRONMENTAL TOXICOLOGY AND CHEMISTRY | 24 (5): 1088-1098 MAY 2005	2005	The aim of the present study was to elucidate how full life-cycle exposure to estrogens impacts zebratish development and reproduction, compared to partial life-cycle exposure only, and whether the estrogen-induced effects in zebrafish are reversible or irreversible. Zebrafish were exposed in a flow-through system to an environmentally relevant concentration (3 ng/L) of the synthetic estrogen 17 …
32	Report on Vitellogenin Gene Expression in Fathead Minnows and Pearl Dace from Reference (Non-Dosed) and Lakes Dosed with EE2 in the Canadian Experimental Lakes Area	5	y		f	JP		Flick RW;Lazorchak JM;Smith ME;	Govt Reports Announcements & Index (GRA &I ), Issue 24 , %2006		A whole-lake endocrine disruption experiment was conducted by Fisheries and Oceans Canada at the Experimental Lakes Area (ELA) in northwestern Ontario for three years beginning in 2001. This experiment examined population, organismal, biochemical and cellular-level effects in lake trout, white sucker, fathead minnow, and pearl dace exposed to environmentally-relevant (4-6 ng/L) concentrations of …
33	FATHEAD MINNOW RESPONSE TO BROAD-RANGE EXPOSURE OF beta-SITOSTEROL CONCENTRATIONS DURING LIFE-CYCLE TESTING	5	y	Scopus	f	JP	h	Flinders, CA | Streblow, WR | Philbeck, RE | Cook, DL | Campbell, DE | Brown-Peterson, NJ | Gross, TS	ENVIRONMENTAL TOXICOLOGY AND CHEMISTRY | 33 (2): 458-467 FEB 2014	2014	The -sitosterol concentration in pulp and paper mill effluents is typically greater than that of other phytosterols and has been shown to cause a variety of effects in fish. The authors exposed fathead minnow (Pimephales promelas) to low (22 +/- 0.93 mu g/L), medium-low (70 +/- 2.1 mu g/L), medium-high (237 +/- 5.5 mu g/L), and high (745 +/- 16.2 mu g/L) concentrations of -sitosterol as well as n…
36	Transgenerational and developmental exposure of japanese medaka (Oryzias latipes) to ethinylestradiol results in endocrine and reproductive differences in the response to ethinylestradiol as adults	5	y	Open Access	f	JP		Foran, CM | Peterson, BN | Benson, WH	TOXICOLOGICAL SCIENCES | 68 (2): 389-402 AUG 2002	2002	17alpha-Ethinylestradiol (EE), a synthetic estrogen found in birth control pills, has been detected in the effluent of municipal wastewater treatment plants in several countries. Because EE was designed to be extremely potent at the estrogen receptor (ER), environmental exposure to low concentrations has the potential to disrupt the development of normal endocrine and reproductive function when e…
44	Synthetic estrogen directly affects fish biomass and may indirectly disrupt aquatic food webs	5	y	Scopus	f	JP		Hallgren, P | Nicolle, A | Hansson, LA | Bronmark, C | Nikoleris, L | Hyder, M | Persson, A	ENVIRONMENTAL TOXICOLOGY AND CHEMISTRY | 33 (4): 930-936 APR 2014	2014	Endocrine-disrupting chemicals are known to alter the fitness of individual organisms via changes in growth, behavior, and reproduction. It is largely unknown, however, whether these effects cascade through the food web and indirectly affect other, less sensitive organisms. The authors present results from a mesocosm experiment whereby the effects of the synthetic estrogen 17 alpha-ethinylestradi…
45	Effects of 17 alpha-ethinylestradiol on individual life-history parameters and estimated population growth rates of the freshwater gastropods Radix balthica and Bithynia tentaculata	5	y	Scopus	i	TH		Hallgren, P | Sorita, Z | Berglund, O | Persson, A	ECOTOXICOLOGY | 21 (3): 803-810 APR 2012	2012	Studies of aquatic environments exposed to 17 alpha-ethinylestradiol (EE2) have demonstrated detrimental effects on fish communities. However, much less is known about effects on macro-invertebrates and especially how long-term exposure may affect critical life stages and ultimately population dynamics. We studied the effects of EE2 on relevant endpoints for population growth in two common freshw…
48	The Consequences of Feminization in Breeding Groups of Wild Fish	5	y	Open Access	f	JP		Harris, CA | Hamilton, PB | Runnalls, TJ | Vinciotti, V | Henshaw, A | Hodgson, D | Coe, TS | Jobling, S | Tyler, CR | Sumpter, JP	ENVIRONMENTAL HEALTH PERSPECTIVES | 119 (3): 306-311 MAR 2011	2011	BACKGROUND: The feminization of nature by endocrine-disrupting chemicals (EDCs) is a key environmental issue affecting both terrestrial and aquatic wildlife. A crucial and as yet unanswered question is whether EDCs have adverse impacts on the sustainability of wildlife populations. There is widespread concern that intersex fish are reproductively compromised, with potential population-level conse…
61	Impact of natural and synthetic steroids on the survival, development and reproduction of marine copepods (Tisbe battagliai)	5	y	Scopus	i	TH		Hutchinson, TH | Pounds, NA | Hampel, M | Williams, TD	SCIENCE OF THE TOTAL ENVIRONMENT | 233 (1-3): 167-179 AUG 15 1999	1999	Given recent reports suggesting that natural and synthetic steroids (namely, oestradiol, oestrone and ethynylestradiol) may be present in sewage effluent at levels which may impact on fish, it is pertinent to extend the ecological hazard evaluation for such substances to aquatic invertebrates. Studies have therefore been undertaken to address whether 17 beta-oestradiol, oestrone and 17 alpha-ethy…
62	Developmental reproductive effects of exposure to pharmaceutical steroids in the aquatic environment: Studies on mosquitofish (Gambusia affinis affinis), roach (Rutilus rutilus) and medaka (Oryzias latipes)	5	y		f	JP		Iguchi, T | Katsu, Y | Urushitani, H | Lange, A | Tyler, CR	JOURNAL OF MARINE SCIENCE AND TECHNOLOGY-TAIWAN | 15: 29-36 Sp. Iss. SI AUG 2007	2007	Pharmaceutical androgens and estrogens discharged into the aquatic environment are now known to induce adverse effects in fish and are a health concern for wildlife. Mosquitofish (Gambusia affinis) exposed to a pharmaceutical androgen, trenbolone, used to enhance cattle growth and found to pollute waters below feedlots in the USA, has been shown to alter the development of the anal fin of the fem…
64	Effects of 17 alpha-ethinylestradiol on the reproduction of the cladoceran species Ceriodaphnia reticulata and Sida crystallina	5	y	Scopus	i	TH		Jaser, W | Severin, GF | Jutting, U | Juttner, I | Schramm, KW | Kettrup, A	ENVIRONMENT INTERNATIONAL | 28 (7): 633-638 JAN 2003	2003	Single-species tests allow the assessment of chronical effects of endocrine disruptors oil organisms under laboratory conditions. In the current study, three-generation tests with Ceriodaphnia reticulata and Sida crystallina were carried out to examine the influence of the synthetic hormone 17alpha-ethinylestradiol (EE) on the reproduction of these cladoceran species. For each species, six differ…
65	Enhanced effects by mixtures of three estrogenic compounds at environmentally relevant levels on development of Chinese rare minnow (Gobiocypris rarus)	5	y		f	JP		Jin, SW | Yang, FX | Liao, T | Hui, Y | Wen, S | Xu, Y	ENVIRONMENTAL TOXICOLOGY AND PHARMACOLOGY | 33 (2): 277-283 MAR 2012	2012	The combined effects of 17 beta-estradiol, diethylstilbestrol and nonylphenol at environmentally relevant levels were studied on development of Chinese rare minnow. No effects on hatchability of embryos, survival of larvae, body length and body weight were found in the fish exposed to the single chemicals and their mixtures. But significant vitellogenin induction and testis somatical index reduct…
72	Collapse of a fish population after exposure to a synthetic estrogen	5	y	Open Access	f	JP		Kidd, KA | Blanchfield, PJ | Mills, KH | Palace, VP | Evans, RE | Lazorchak, JM | Flick, RW	PROCEEDINGS OF THE NATIONAL ACADEMY OF SCIENCES OF THE UNITED STATES OF AMERICA | 104 (21): 8897-8901 MAY 22 2007	2007	Municipal wastewaters are a complex mixture containing estrogens and estrogen mimics that are known to affect the reproductive health of wild fishes. Male fishes downstream of some wastewater out falls produce vitellogenin (VTG) (a protein normally synthesized by females during oocyte maturation) and early-stage eggs in their testes, and this feminization has been attributed to the presence of es…
76	17 alpha-ethinylestradiol reduces the competitive reproductive fitness of the male guppy (Poecilia reticulata)	5	y	Open Access	f	JP		Kristensen, T | Baatrup, E | Bayley, M	BIOLOGY OF REPRODUCTION | 72 (1): 150-156 JAN 2005	2005	Whether endocrine disruption in an individual male is actually translated into reduced reproductive success in a natural competitive environment is extremely difficult to predict. Here, we have used paternity analysis to provide new information on the ability of an endocrine disruptor to deleteriously affect male guppy reproductive fitness by including the effect of intermale competition. Groups …
80	Effects of the synthetic estrogen 17 alpha-ethinylestradiol on the life-cycle of the fathead minnow (Pimephales promelas)	5	y	Open Access	f	JP	h	Lange, R | Hutchinson, TH | Croudace, CP | Siegmund, F | Schweinfurth, H | Hampe, P | Panter, GH | Sumpter, JP	ENVIRONMENTAL TOXICOLOGY AND CHEMISTRY | 20 (6): 1216-1227 JUN 2001	2001	A fish full life-cycle (FFLC) study was conducted for 17 alpha -ethinylestradiol (EE(2)) using the fathead minnow, Pimephales promelas. Newly fertilized embryos (< 24 h old) were exposed to five concentrations of EE(2) (0.2, 1.0, 4.0, 16, and 64 ng/L nominal) in continuous flow-through conditions for 305 d at 25 :+/- 1 degreesC. Exposure concentrations were verified by (14)C-EE(2) radiochemistry,…
84	Male zebrafish (Danio rerio) courtship behaviour resists the feminising effects of 17 alpha-ethinyloestradiol - morphological sexual characteristics do not	5	y	Scopus	f	JP		Larsen, MG | Hansen, KB | Henriksen, PG | Baatrup, E	AQUATIC TOXICOLOGY | 87 (4): 234-244 MAY 30 2008	2008	The reproductive success of most fish depends partly on their ability to perform correct courtship behaviour. Alteration of this behaviour due to xenooestrogens can potentially affect the reproductive output and consequently population dynamics. In this lifetime study, zebrafish (Danio rerio) were exposed to environmentally realistic (0.05, 0.50 and 5.00 ng L-1) nominal concentrations of 17 alpha…
112	Long-term exposure to environmental concentrations of the pharmaceutical ethynylestradiol causes reproductive failure in fish	5	y	Open Access	f	JP		Nash, JP | Kime, DE | Van der Ven, LTM | Wester, PW | Brion, F | Maack, G | Stahlschmidt-Allner, P | Tyler, CR	ENVIRONMENTAL HEALTH PERSPECTIVES | 112 (17): 1725-1733 DEC 2004	2004	Heightened concern over endocrine-disrupting chemicals is driven by the hypothesis that they could reduce reproductive success and affect wildlife populations, but there is little evidence for this expectation. The pharmaceutical ethynylestradiol (EE2) is a potent endocrine modulator and is present in the aquatic environment at biologically active concentrations. To investigate impacts on reprodu…
120	Induction of vitellogenin and histological effects in wild fathead minnows from a lake experimentally treated with the synthetic estrogen, ethynylestradiol	5	y	Open Access	f	JP	h	Palace, VP | Evans, RE | Wautier, K | Baron, C | Vandenbyllardt, L | Vandersteen, W | Kidd, K	WATER QUALITY RESEARCH JOURNAL OF CANADA | 37 (3): 637-650 2002	2002	Potential effects of exposure to contaminants with estrogenic activity are currently being examined in fish from a lake experimentally treated with the synthetic estrogen, ethynylestradiol (EE2). EE2 was added to Lake 260, a small Precambrian shield lake in the Experimental Lakes Area (ELA) of northwestern Ontario, from late May to October 2001. Concentrations of EE2 in epilimnetic waters ranged …
121	Interspecies differences in biochemical, histopathological, and population responses in four wild fish species exposed to ethynylestradiol added to a whole lake	5	y	Open Access	f	JP		Palace, VP | Evans, RE | Wautier, KG | Mills, KH | Blanchfield, PJ | Park, BJ | Baron, CL | Kidd, KA	CANADIAN JOURNAL OF FISHERIES AND AQUATIC SCIENCES | 66 (11): 1920-1935 NOV 2009	2009	Efforts to understand the effects of environmental estrogens on fish have shifted away from biochemical indicators towards population-level impacts. Ethynylestradiol (EE2) was added to a whole lake at environmentally relevant concentrations for 3 consecutive years to examine links between vitellogenin (VTG) induction, histopathological impacts, and population decline in four species of fish. VTG …
124	Effects of the synthetic estrogen ethinylestradiol on early life stages of mink frogs and green frogs in the wild and in situ	5	y	Open Access	a	TH		Park, BJ | Kidd, K	ENVIRONMENTAL TOXICOLOGY AND CHEMISTRY | 24 (8): 2027-2036 AUG 2005	2005	Estrogenic contaminants are known to disrupt growth and development in amphibians. Field-based research is needed to elucidate their potential impacts on wild populations. Hatch success, larval growth and development rates, and gonad development were examined in native amphibians exposed to low ng/L concentrations of 17 alpha-ethinylestradiol (EE2) in a whole-lake addition experiment at the Exper…
125	Life-cycle exposure of fathead minnows (Pimephales promelas) to an ethinylestradiol concentration below 1 ng/L reduces egg fertilization success and demasculinizes males	5	y	Scopus	f	JP		Parrott, JL | Blunt, BR	ENVIRONMENTAL TOXICOLOGY | 20 (2): 131-141 APR 2005	2005	Forty-eight hours after fertilization, fathead minnow (Pimephales promelas) eggs were exposed to the synthetic estrogen 17 alpha-ethinylestradiol (EE2) at nominal concentrations of 0.32 and 0.96 ng/L and measured concentrations of 3.5, 9.6, and 23 ng/L. The fish were observed through the larval, juvenile, and adult stages. Growth, secondary sex characteristics, the liver somatic index, the gonado…
126	Changes in growth and secondary sex characteristics of fathead minnows exposed to bleached sulfite mill effluent	5	y	Scopus	f	JP		Parrott, JL | Wood, CS | Boutot, P | Dunn, S	ENVIRONMENTAL TOXICOLOGY AND CHEMISTRY | 22 (12): 2908-2915 DEC 2003	2003	Yellow perch captured downstream of a bleached sulfite mill had reduced gonad size and fecundity, and circulating steroid levels declined in goldfish exposed to final effluent for 21 d. To assess bleached sulfite mill (BSM) effluent, long-term fathead minnow (Pimephales promelas) growth and reproduction tests were carried Out in a flow-through bioassay trailer at the mill secondary treatment lago…
127	Changes in growth, secondary sex characteristics, and reproduction of fathead minnows exposed for a life cycle to bleached sulfite mill effluent	5	y	Scopus	f	JP		Parrott, JL | Wood, CS | Boutot, P | Dunn, S	JOURNAL OF TOXICOLOGY AND ENVIRONMENTAL HEALTH-PART A-CURRENT ISSUES | 67 (20-22): 1755-1764 OCT-NOV 2004	2004	To assess the potential effects of exposure to bleached sulfite mill effluent, long-term fathead minnow (Pimephales promelas) exposures were carried out on-site at the pulp mill secondary treatment lagoons. Exposure concentrations included 0, 1, 3, 10, 30, 50, or 100% final effluent, with the synthetic estrogen ethinylestradiol (10 ng/L) as a positive control compound. Fertilized minnow eggs were…
134	Effects of 17 alpha-ethynylestradiol on early-life development, sex differentiation and vitellogenin induction in mummichog (Fundulus heteroclitus)	5	y	Open Access	f	JP		Peters, REM | Courtenay, SC | Hewitt, LM | MacLatchy, DL	MARINE ENVIRONMENTAL RESEARCH | 69 (3): 178-186 APR 2010	2010	Fertilized mummichog eggs retrieved from 17 alpha-ethynylestradiol (EE2) exposed adult fish were raised in concentrations of EE2 ranging from 0 to 100 ng/L (100 ng/L EE2 estimated to have actual average exposure concentrations of 30% of nominal; 0.1-10 ng/L were below detect throughout 24-h exposure period) for 61 weeks post-hatch. Eggs exposed at 100 ng/L hatched sooner, the larvae were longer, …
139	Effects of sewage effluent and ethynyl oestradiol upon molecular markers of oestrogenic exposure, maturation and reproductive success in the sand goby (Pomatoschistus minutus, Pallas)	5	y	Scopus	f	JP		Robinson CD;Brown E;Craft JA;Davies IM;Moffat CF;Pirie D;Robertson F;Stagg RM;Struthers S;	Aquat Toxicol %2003 , Jan 24	62(2):119-34.	Male fish in several UK estuaries are known to be exposed to oestrogenic contamination, and whilst a limited number of studies have shown that exposure to oestrogens can reduce the reproductive success of fish, the impact of environmentally relevant exposures is less clear. The aim of this study was, therefore, to investigate the effects of exposure to environmentally realistic concentrations of …
142	The effects of synthetic estrogen exposure on premating and postmating episodes of selection in sex-role-reversed Gulf pipefish	5	y		f	JP		Rose, E | Paczolt, KA | Jones, AG	EVOLUTIONARY APPLICATIONS | 6 (8): 1160-1170 DEC 2013	2013	Environmental estrogens have been shown to affect populations of aquatic organisms in devastating ways, including feminization of males, alterations in mating behaviors, and disruption of sexual selection. Studies have shown 17-ethinylestradiol (EE2) exposure to induce female-like secondary sexual traits in male Gulf pipefish, changing how females perceive affected males. We aimed to understand t…
147	Estrogens counteract the masculinizing effect of tributyltin in zebrafish	5	y	Scopus	f	JP		Santos, MM | Micael, M | Carvalho, AP | Morabito, R | Booy, P | Massanisso, P | Lamoree, M | Reis-Henriques, MA	COMPARATIVE BIOCHEMISTRY AND PHYSIOLOGY C-TOXICOLOGY & PHARMACOLOGY | 142 (1-2): 151-155 JAN-FEB 2006	2006	Recently, it has been demonstrated that the biocide tributyltin (TBT) can interfere with fish sex differentiation, leading to a bias of sex toward males. On the contrary, it is well known that estrogenic compounds can induce fish feminization. Yet, the combined effects of mixtures of androgenic and estrogenic compounds on fish sex differentiation have never been investigated before, even though i…
150	Concentration- and time-dependent effects of the synthetic estrogen, 17 alpha-ethinylestradiol, on reproductive capabilities of the zebrafish, Danio rerio	5	y	Scopus	f	JP		Schafers, C | Teigeler, M | Wenzel, A | Maack, G | Fenske, M | Segner, H	JOURNAL OF TOXICOLOGY AND ENVIRONMENTAL HEALTH-PART A-CURRENT ISSUES | 70 (9-10): 768-779 MAY 2007	2007	Partial or full life-cycle tests are needed to assess the potential of endocrine-disrupting compounds (EDCs) to adversely affect development and reproduction of fish. Small fish species such as zebrafish, Danio rerio, are under consideration as model organisms for appropriate test protocols. The present study examines how reproductive effects resulting from exposure of zebrafish to the synthetic …
152	Impact of 17 alpha-ethinylestradiol on the plankton in freshwater microcosms-I: Response of zooplankton and abiotic variables	5	y	Scopus	i	TH		Schramm, KW | Jaser, W | Welzl, G | Pfister, G | Wohler-Moorhoff, GF | Hense, BA	ECOTOXICOLOGY AND ENVIRONMENTAL SAFETY | 69 (3): 437-452 MAR 2008	2008	We investigated effects of 17 alpha-ethinylestradiol (EE) in vertebrate free 230 L still water microcosms. Zooplankton composition and physico-chemical variables were observed during 4 weeks of pre-application, 6 weeks of dosing via controlled release, and a 12 weeks post-treatment period. In the treated microcosms, time-weighted averages of EE concentration ranged between 7 and 220 ng/L during t…
156	An environmental oestrogen disrupts fish population dynamics through direct and transgenerational effects on survival and fecundity	5	y	Open Access	f	JP		Schwindt, AR | Winkelman, DL | Keteles, K | Murphy, M | Vajda, AM	JOURNAL OF APPLIED ECOLOGY | 51 (3): 582-591 JUN 2014	2014	Increased need for water and projected declines in precipitation due to climate change could leave waterways increasingly dominated by wastewater effluent. Understanding how components of wastewater influence fish populations is necessary for effective conservation and management. Despite research demonstrating effects of oestrogens, such as 17 alpha-ethynylestradiol (EE2), on fish physiology and…
157	Identification of endocrine-disrupting effects in aquatic vertebrates and invertebrates: report from the European IDEA project	5	y	Scopus	f i	TH		Segner, H | Caroll, K | Fenske, M | Janssen, CR | Maack, G | Pascoe, D | Schafers, C | Vandenbergh, GF | Watts, M | Wenzel, A	ECOTOXICOLOGY AND ENVIRONMENTAL SAFETY | 54 (3): 302-314 MAR 2003	2003	The EU-funded project IDEA aimed to evaluate (a) what parameters and endpoints allow the detection of endocrine-mediated developmental and reproductive effects of (xeno)estrogens in life cycle- and life stage-specific toxicity tests with the zebrafish Danio rerio, a small laboratory fish used in many ecotoxicity test guidelines, and (b) whether substances that act as estrogens in vertebrates may …
158	Potencies of estrogenic compounds in in vitro screening assays and in life cycle tests with zebrafish in vivo	5	y	Open Access	f	JP		Segner, H | Navas, JM | Schafers, C | Wenzel, A	ECOTOXICOLOGY AND ENVIRONMENTAL SAFETY | 54 (3): 315-322 MAR 2003	2003	The objective of this study was to compare the estrogenic potency of environmental estrogens at two testing tiers: at the initial level of in vitro screening assays, and at the level of definitive fish reproduction tests in vivo. The in vitro tests included a recombinant yeast estrogen receptor (ER) assay, a competitive radioreceptor assay using the hepatic ER of carp (Cyprinus carpio), and assay…
165	Zebrafish (Danio rerio) life-cycle exposure to chronic low doses of ethinylestradiol modulates p53 gene transcription within the gonads, but not NER pathways	5	y	Open Access	f	JP		Soares, J | Castro, LFC | Reis-Henriques, MA | Monteiro, NM | Santos, MM	ECOTOXICOLOGY | 21 (5): 1513-1522 JUL 2012	2012	Parental full life-cycle exposure to ethinylestradiol (EE2) significantly affects embryo development and survival. One of the possible mechanisms of action of EE2 may involve the impairment of an organism's ability to repair DNA damage. DNA repair mechanisms have sophistically evolved to overcome DNA damaging hazards that threaten the integrity of the genome. In the present study, changes in the …
166	Disruption of zebrafish (Danio rerio) embryonic development after full life-cycle parental exposure to low levels of ethinylestradiol	5	y	Open Access	f	JP		Soares, J | Coimbra, AM | Reis-Henriques, MA | Monteiro, NM | Vieira, MN | Oliveira, JMA | Guedes-Dias, P | Fontainhas-Fernandes, A | Parra, SS | Carvalho, AP | Castro, LFC | Santos, MM	AQUATIC TOXICOLOGY | 95 (4): 330-338 DEC 13 2009	2009	Exposure of fish to the synthetic estrogen ethinylestradiol (EE(2)) has been shown to induce a large set of deleterious effects. In addition to the negative impact of EE2 in reproductive endpoints, concern has recently increased on the potential effects of EE2 in fish embryonic development. Therefore, the present study aimed at examining the effects of EE2 on the full embryonic development of zeb…
169	Decreased apoptosis in the forebrain of adult male medaka (Oryzias latipes) after aqueous exposure to ethinylestradiol	5	y	Open Access	f	JP		Stokes, EA | Lonergan, W | Weber, LP | Janz, DM | Poznanski, AA | Balch, GC | Metcalfe, CD | Grober, MS	COMPARATIVE BIOCHEMISTRY AND PHYSIOLOGY C-TOXICOLOGY & PHARMACOLOGY | 138 (2): 163-167 JUN 2004	2004	Endocrine disrupting compounds (EDCs), especially those that are estrogenic, are an issue of growing concern because they may ultimately adversely affect wildlife survival. 17-beta-Estradiol and its synthetic counterpart, 17-alpha-ethinylestradiol, two common EDCs, are associated with intersex conditions and impaired male reproductive behavior in fish. Male and female Japanese medaka (Oryzias lat…
190	Reproductive fitness of lake trout (Salvelinus namaycush) exposed to environmentally relevant concentrations of the potent estrogen ethynylestradiol (EE2) in a whole lake exposure experiment	5	y	Open Access	f	JP		Werner, J | Palace, VP | Wautier, KG | Mills, KH | Chalanchuk, SM | Kidd, KA	SCIENTIA MARINA | 70: 59-66 Suppl. 2 OCT 2006	2006	The synthetic estrogen, ethynylestradiol (EE2), has been identified in many aquatic environments. EE2 induces biochemical and physiological effects in exposed fish, but linkages to widespread reproductive dysfunction in populations have not been established. Mortality in early life stages has only been documented at relatively high concentrations, above those found in the environment. To examine …
193	Exposure to 17 alpha-ethynylestradiol impairs reproductive functions of both male and female zebrafish (Danio rerio)	5	y	Open Access	f	JP	h	Xu, H | Yang, J | Wang, YX | Jiang, Q | Chen, H | Song, HY	AQUATIC TOXICOLOGY | 88 (1): 1-8 JUN 2 2008	2008	In this study, the impact of 17 alpha-ethynylestradiol (EE2) on reproduction in zebrafish (Danio rerio) was evaluated using vitellogenin (Vtg) induction, mortality rate, growth, sex ratio, gonad histology, fecundity, and sperm parameters as endpoints. Two days post-hatch (2 dph) zebrafish were exposed to solvent control or EE2 at 0.4, 2, and 10 ng/l for 3 months. At 21 dph, Vtg mRNA expression wa…
197	Assessment of 17 alpha-ethinylestradiol effects and underlying mechanisms in a continuous, multigeneration exposure of the Chinese rare minnow (Gobiocypris rarus)	5	y	Scopus	f	JP		Zha, JM | Sun, LW | Zhou, YQ | Spear, PA | Ma, M | Wang, ZJ	TOXICOLOGY AND APPLIED PHARMACOLOGY | 226 (3): 298-308 FEB 1 2008	2008	17 alpha-Ethinylestradiol (EE2) is a synthetic estrogen used primarily in birth control pills and in hormone replacement therapy. Owing to its occurrence in surface waters at concentrations frequently greater than I ng/l and its projected future use, EE2 is expected to pose a significant risk to aquatic organisms. This study was conducted to obtain long-term exposure data necessary for the establ…

## Sheet: list of 87 accessible
number	Title	Level JP	get PDF	open access or JP Scopus	fish amphib invert bird mamm	reviewer	Histo	Author	Source	year	Abstract
3	CROSS-SPECIES CONSERVATION OF ENDOCRINE PATHWAYS: A CRITICAL ANALYSIS OF TIER 1 FISH AND RAT SCREENING ASSAYS WITH 12 MODEL CHEMICALS	2	y	Scopus	f m	DD		Ankley, GT | Gray, LE	ENVIRONMENTAL TOXICOLOGY AND CHEMISTRY | 32 (5): 1084-1087 MAY 2013	2013	Many structural and functional aspects of the vertebrate hypothalamicpituitarygonadal (HPG) axis are known to be highly conserved, but the significance of this from a toxicological perspective has received comparatively little attention. High-quality data generated through development and validation of Tier 1 tests for the U.S. Environmenal Protection Agency Endocrine Disruptor Screening Program …
21	Comparison of relative binding affinities of endocrine active compounds to fathead minnow and rainbow trout estrogen receptors	2	y	Scopus	f	DD		Denny, JS | Tapper, MA | Schmieder, PK | Hornung, MW | Jensen, KM | Ankley, GT | Henry, TR	ENVIRONMENTAL TOXICOLOGY AND CHEMISTRY | 24 (11): 2948-2953 NOV 2005	2005	Twelve chemicals were tested for binding affinity to rainbow trout liver estrogen receptor (rbtER) and fathead minnow liver ER (fhmER). The chemicals included estradiol (E2), diethylstilbestrol (DES), ethinylestradiol (EE2), estrone (E1), estriol, tamoxifen (TAM), genistein (GEN), p-nonylphenol (PNP), p-tert-octylphenol (PTOP), methoxychlor (MXC), testosterone, and methyltestosterone (MT). Relati…
27	Development of a Screening System for the Detection of Chemically Induced DNA Methylation Alterations in a Zebrafish Liver Cell Line	2	y		f	DD		Farmen, E | Hultman, MT | d'Auriac, MA | Tollefsen, KE	JOURNAL OF TOXICOLOGY AND ENVIRONMENTAL HEALTH-PART A-CURRENT ISSUES | 77 (9-11): 587-599 Sp. Iss. SI JUN 3 2014	2014	Early molecular events with correlation to disease, such as aberrant DNA methylation, emphasize the importance of DNA methylation as a potential environmental biomarker. Currently, little is known regarding how various environmental contaminants and mixtures alter DNA methylation in aquatic organisms, and testing is both time- and labor-consuming. Therefore, the potential of an in vitro screening…
38	A New In Vitro Screening Bioassay for the Ecotoxicological Evaluation of the Estrogenic Responses of Environmental Chemicals Using Roach (Rutilus rutilus) Liver Explant Culture	2	y	Scopus	f	DD		Gerbron, M | Geraudie, P | Rotchell, J | Minier, C	ENVIRONMENTAL TOXICOLOGY | 25 (5): 510-516 Sp. Iss. SI OCT 2010	2010	There is growing evidence that many chemicals released in the environment are able to disturb the normal endocrinology of organisms affecting the structure and function of their reproductive system This has prompted the scientific community to develop appropriate testing methods to identify active compounds and elucidate mechanisms of action Of particular interest are in vitro screening methods t…
42	Differentiation of PC12 cells expressing estrogen receptor alpha: A new bioassay for endocrine-disrupting chemicals evaluation	2	y	Open Access	cell	DD		Habauzit, D | Ferriere, F | Botherel, N | Flouriot, G | Pakdel, F | Saligaut, C	CHEMOSPHERE | 112: 240-247 OCT 2014	2014	Xeno-estrogens, a class of endocrine disrupting chemicals (EDCs), can disturb estrogen receptor-dependent pathways involved in differentiation, proliferation or protection. Multiple methods have been developed to characterize the disturbances induced by EDCs in different cells or organs. In this study we have developed a new tool for the assessment of estrogenic compounds on differentiation. For …
60	Evaluation of the sensitivity, responsiveness and reproducibility of primary rainbow trout hepatocyte vitellogenin expression as a screening assay for estrogen mimics	2	y	Scopus	f	DD		Hultman, MT | Rundberget, JT | Tollefsen, KE	AQUATIC TOXICOLOGY | 159: 233-244 FEB 2015	2015	Vitellogenin (Vtg) induction in primary fish hepatocytes has been proposed as an in vitro screening assay for ER agonists and antagonists, but has not yet been used extensively as a high-throughput screening tool due to poor reproducibility, sensitivity and overall feasibility. The present work has evaluated the role of seasonal variation, normalization, optimal culture and assay conditions on th…
71	Binding affinities of hepatic nuclear estrogen receptors for genistein in channel catfish	2	y		f	DD		Kelly, AM | Green, CC	NORTH AMERICAN JOURNAL OF AQUACULTURE | 68 (2): 160-167 APR 2006	2006	Soybean meal, the major protein source used in commercial feeds for channel catfish Ictalurus punctatus, contains natural phytoestrogens known as isoflavones, many of which have been found to be endocrine disruptors. This study investigated whether genistein (an isoflavone) in a soybean-based diet would increase plasma vitellogenin (Vtg) concentrations and whether it would compete with estradiol …
74	An in vitro vitellogenin bioassay for oestrogenic substances in the medaka (Oryzias latipes)	2	y	Scopus	f	DD		Kordes, C | Rieber, EP | Gutzeit, HO	AQUATIC TOXICOLOGY | 58 (3-4): 151-164 AUG 2002	2002	dWe developed an in vitro bioassay for oestrogenic compounds based on vitellogenin as a biomarker. To quantify the induction of vitellogenin in medaka (Oryzias latipes) we established a sandwich enzyme-linked immunosorbent assay (ELISA). This ELISA was carried out with two different monoclonal antibodies specific for the yolk precursor protein vitellogenin and the high molecular weight yolk prote…
90	Comparison of in vivo and in vitro reporter gene assays for short-term screening of estrogenic activity	2	y	Open Access	f	DD		Legler, J | Zeinstra, LM | Schuitemaker, F | Lanser, PH | Bogerd, J | Brouwer, A | Vethaak, AD | De Voogt, P | Murk, AJ | Van der Burg, B	ENVIRONMENTAL SCIENCE & TECHNOLOGY | 36 (20): 4410-4415 OCT 15 2002	2002	Functional in vitro and in vivo reporter gene assays have recently been developed for the rapid determination of exposure to (xeno)estrogens. The in vitro estrogen receptor (ER)-mediated chemically activated luciferase gene expression (ER-CALUX) assay uses T47D human breast cancer cells stably transfected with an ER-mediated luciferase gene construct. In the in vivo assay, transgenic zebrafish ar…
94	Luteinizing hormone receptor (lhcgr) as a marker gene for characterizing estrogenic endocrine-disrupting chemicals in zebrafish ovarian follicle cells	2	y	Open Access	f	DD		Liu, KC | Wu, RSS | Ge, W	GENERAL AND COMPARATIVE ENDOCRINOLOGY | 192: 89-94 OCT 1 2013	2013	The adverse effects of endocrine-disrupting chemicals (EDCs) have been well documented; however, the action mechanisms of many EDCs remain elusive and controversial. Furthermore, the highly diversified chemical structures and low environmental concentrations of EDCs present a major challenge to their chemical detection. Clearly, there is an urgent need for simple and reliable bioassays to detect …
109	Vitellogenin-inducing activities of natural, synthetic, and environmental estrogens in primary cultured Xenopus laevis hepatocytes	2	y	Scopus	a	TH		Mitsui, N | Tooi, O | Kawahara, A	COMPARATIVE BIOCHEMISTRY AND PHYSIOLOGY C-TOXICOLOGY & PHARMACOLOGY | 146 (4): 581-587 NOV 2007	2007	Vitellogenin (VTG)-inducing activities of natural estrogens (E1: estrone, E2:17 beta-estradiol, E3: estriol, alpha-E2: 17 alpha-estradiol), synthetic estrogens (EE2: 17 alpha-ethynyl estradiol, DES: diethylstilbestrol,), phytoestrogen (GEN: genistein), and xeno-estrogens (BPA: bisphenol A, NP: nonylphenol, OP: octylphenol) were investigated by an assay system using primary-cultured hepatocytes of…
111	17 alpha-ETHINYLESTRADIOL INDUCES AN IMBALANCE BETWEEN APOPTOSIS AND CELL PROLIFERATION TO SEX STEROID DISRUPTION IN A TESTIS CULTURE OF GUDGEON, GOBIO GOBIO	2	y	Scopus	f	DD		Nadzialek, S | Kestemont, P	ENVIRONMENTAL TOXICOLOGY AND CHEMISTRY | 29 (4): 881-886 APR 2010	2010	The aim of this study was to investigate the effect of the most potent xenoestrogen currently found in the environment, ethinylestradiol (EE2), on some physiological events occurring during early spermatogenesis of gudgeon (Gobio gobio), a common European fish species. Physiological pathways studies were apoptosis, cell proliferation, and steroidogenesis on sex steroids (testosterone [T], 11-keto…
113	Xenobiotic interaction with and alteration of channel catfish estrogen receptor	2	y	Scopus	f	DD		Nimrod, AC | Benson, WH	TOXICOLOGY AND APPLIED PHARMACOLOGY | 147 (2): 381-390 DEC 1997	1997	In teleostean in vivo studies, the vitellogenin response to environmental estrogens is not completely predicted by mammalian literature. One possible explanation for differences is heterogeneity of the estrogen receptor (ER) structure between species. Therefore, ER from channel catfish (Ictalurus punctatus) hepatic tissue was characterized by binding affinity for several compounds. Affinity was i…
114	Efficacy of pharmacological estrogen receptor antagonists in blocking activation of zebrafish estrogen receptors	2	y	Open Access	f	DD		Notch, EG | Mayer, GD	GENERAL AND COMPARATIVE ENDOCRINOLOGY | 173 (1): 183-189 AUG 1 2011	2011	A variety of pharmacological agonists, antagonists and selective estrogen receptor modulators (SERM) have been used to better understand the role of specific receptors in various physiological processes. Despite similar structure and function, less is known about the effect of agonists and antagonists on teleost estrogen receptors and the results of these studies have indicated wide variation amo…
131	Vitellogenin synthesis in cultured hepatocytes; an in vitro test for the estrogenic potency of chemicals	2	y	Open Access	cell	DD		Pelissero C;Flouriot G;Foucher JL;Bennetau B;DunoguŠs J;Le GF;Sumpter JP;	J Steroid Biochem Mol Biol %1993 , Mar	44(3):263-72.	We describe here an in vitro technique to assess the estrogenic activity of chemicals. This technique is based on rainbow trout hepatocytes incubated in a basic medium free of any additional growth factors or estrogenic chemicals and uses the production of vitellogenin (VTG) as a marker for the estrogenic potency of the compounds tested. The system allows at least some of the metabolic transforma…
138	COMPARISON OF CHEMICAL BINDING TO RECOMBINANT FATHEAD MINNOW AND HUMAN ESTROGEN RECEPTORS ALPHA IN WHOLE CELL AND CELL-FREE BINDING ASSAYS	2	y	Scopus	f	DD		Rider, CV | Hartig, PC | Cardon, MC | Wilson, VS	ENVIRONMENTAL TOXICOLOGY AND CHEMISTRY | 28 (10): 2175-2181 OCT 2009	2009	Mammalian receptors and assay systems are generally used for in vitro screening of endocrine-disrupting chemicals with the assumption that minor differences in amino acid sequences among species do not translate into significant differences in receptor function. Objectives of the present study were to evaluate the performance of two different in vitro assay systems (a whole cell and a cell-free c…
163	Computational estimation of rainbow trout estrogen receptor binding affinities for environmental estrogens	2	y	Open Access	f	DD		Shyu, C | Cavileer, TD | Nagler, JJ | Ytreberg, FM	TOXICOLOGY AND APPLIED PHARMACOLOGY | 250 (3): 322-326 FEB 1 2011	2011	Environmental estrogens have been the subject of intense research due to their documented detrimental effects on the health of fish and wildlife and their potential to negatively impact humans. A complete understanding of how these compounds affect health is complicated because environmental estrogens are a structurally heterogeneous group of compounds. In this work, computational molecular dynam…
174	Estrogen mimics bind with similar affinity and specificity to the hepatic estrogen receptor in Atlantic salmon (Salmo salar) and rainbow trout (Oncorhynchus mykiss)	2	y		f	DD		Tollefsen, KE | Mathisen, R | Stenersen, J	GENERAL AND COMPARATIVE ENDOCRINOLOGY | 126 (1): 14-22 MAR 2002	2002	A variety of organic chemicals have been documented to bind to and activate the estrogen receptor (ER) and consequently induce estrogenic effects in different animals. Although the function of the ER seems phylogenetically conserved in vertebrates, a considerable interspecies variation in the structure of the ER has been demonstrated. In this study, the hepatic ER from Atlantic salmon (Salmo sala…
175	Binding of xenoestrogens to the sex steroid-binding protein in plasma from Arctic chaff (Salvelinus alpinus L.)	2	y	Scopus	f	DD		Tollefsen, KE | Ovrevik, J | Stenersen, J	COMPARATIVE BIOCHEMISTRY AND PHYSIOLOGY C-TOXICOLOGY & PHARMACOLOGY | 139 (1-3): 127-133 OCT 2004	2004	A specific sex steroid-binding protein (SBP) is believed to be involved in regulation of circulating sex steroids, steroid delivery to target cells and intracellular signalling in sex steroid-sensitive tissues. In the present work, interactions between xenoestrogens and the plasma SBP in Arctic charr (Salvelinus alpinus L.) were determined using ligand-protein binding studies. The test compounds …
182	Steroidogenic acute regulatory (StAR) protein and cholesterol side-chain cleavage (P450scc) as molecular and cellular targets for 17 alpha-ethynylestradiol in salmon previtellogenic oocytes	2	y	Scopus	f	DD	h	Vang, SH | Kortner, TM | Arukwe, A	CHEMICAL RESEARCH IN TOXICOLOGY | 20 (12): 1811-1819 DEC 2007	2007	Gonadal steroids are known to modulate both the synthesis and the release of gonadotropins by the pituitary and influence several brain functions that are apparently responsible for gender-specific differences in the regulation of the hypothalamus-pituitary-gonadal (HPG) axis. It is believed that the true rate-limiting step in acute steroid production is the movement of cholesterol across the mit…
34	Comparative estrogenicity of estradiol, ethynyl estradiol and diethylstilbestrol in an in vivo, male sheepshead minnow (Cyprinodon variegatus), vitellogenin bioassay	3	y	Scopus	f	LW		Folmar, LC | Hemmer, M | Hemmer, R | Bowman, C | Kroll, K | Denslow, ND	AQUATIC TOXICOLOGY | 49 (1-2): 77-88 MAY 2000	2000	An in vivo bioassay for vitellogenin (VTG) synthesis was developed to screen individual chemicals or mixtures of chemicals for potentially estrogenic effects in a marine teleost model. An enzyme-linked immunosorbent assay (ELISA) was used to quantitate VTG synthesis in male sheepshead minnows (Cyprinodon variegatus) exposed to five concentrations of the natural estrogen (17 beta-estradiol), a syn…
35	A comparison of the estrogenic potencies of estradiol, ethynylestradiol, diethylstilbestrol, nonylphenol and methoxychlor in vivo and in vitro	3	y	Scopus	f m	LW		Folmar, LC | Hemmer, MJ | Denslow, ND | Kroll, K | Chen, J | Cheek, A | Richman, H | Meredith, H | Grau, EG	AQUATIC TOXICOLOGY | 60 (1-2): 101-110 OCT 2 2002	2002	Five natural, pharmaceutical, or xenobiotic chemicals [17beta-estradiol (E2), ethynylestradiol (EE2), diethystilbestrol (DES), methoxychlor (MXC), nonylphenol (NP)] were tested in two in vitro assays [yeast estrogen screen (YES), MCF-7 breast tumor cell proliferation (E-Screen)], and compared with previously reported results from two in vivo male sheepshead minnow vitellogenin (VTG) production st…
37	Gene expression responses in male fathead minnows exposed to binary mixtures of an estrogen and antiestrogen	3	y	Open Access	f	LW		Garcia-Reyero, N | Kroll, KJ | Liu, L | Orlando, EF | Watanabe, KH | Sepulveda, MS | Villeneuve, DL | Perkins, EJ | Ankley, GT | Denslow, ND	BMC GENOMICS | 10: - JUL 13 2009	2009	Background: Aquatic organisms are continuously exposed to complex mixtures of chemicals, many of which can interfere with their endocrine system, resulting in impaired reproduction, development or survival, among others. In order to analyze the effects and mechanisms of action of estrogen/anti-estrogen mixtures, we exposed male fathead minnows (Pimephales promelas) for 48 hours via the water to 2…
56	Hepatic gene expression profiling using Genechips in zebrafish exposed to 17 alpha-ethynylestradiol	3	y	Scopus	f	LW		Hoffmann, JL | Torontali, SP | Thomason, RG | Lee, DM | Brill, JL | Price, BB | Carr, GJ | Versteeg, DJ	AQUATIC TOXICOLOGY | 79 (3): 233-246 SEP 12 2006	2006	Genomic, proteomic, and metabolomic technologies continue to receive increasing interest from environmental toxicologists. This interest is due to the great potential of these technologies to identify detailed modes of action and to provide assistance in the evaluation of a contaminant's risk to aquatic organisms. Our experimental model is the zebrafish (Danio rerio) exposed to reference endocrin…
57	Modulation of steroidogenesis and estrogen signalling in the estuarine killifish (Fundulus heteroclitus) exposed to ethinylestradiol	3	y	Scopus	f	LW		Hogan, NS | Currie, S | LeBlanc, S | Hewitt, LM | MacLatchy, DL	AQUATIC TOXICOLOGY | 98 (2): 148-156 JUN 10 2010	2010	Previous studies have shown that mummichog (Fundulus heteroclitus; a lunar, asynchronous-spawning killifish of the western Atlantic) exposed to 17 alpha-ethynylestradiol (EE2) exhibit decreased plasma reproductive steroid levels, decreased gonadal steroid production, increased plasma vitellogenin, decreased fecundity and impaired fertilization. The objective of this study was to determine the pot…
63	Measurement of vitellogenin gene expression by RT-PCR as a tool to identify endocrine disruption in Japanese medaka (Oryzias latipes)	3	y	Open Access	f	LW		Islinger, M | Yuan, H | Voelkl, A | Braunbeck, T	BIOMARKERS | 7 (1): 80-93 JAN-FEB 2002	2002	In order to monitor vitellogenin gene expression in the Japanese medaka (Oryzias latipes), a reverse transcription-polymerase chain reaction (RT-PCR) system was developed. To date cDNA for medaka vitellogenin has not been published; therefore, initially a sequence fragment had to be obtained and compared with other known vertebrate vitellogenins. For this, a 1.2 kb cDNA of medaka vitellogenin (M-…
70	Aromatase expression in zebrafish and channel catfish brains: changes in transcript abundance associated with the reproductive cycle and exposure to endocrine disrupting chemicals	3	y	Scopus	f	LW		Kazeto, Y | Goto-Kazeto, R | Place, AR | Trant, JM	FISH PHYSIOLOGY AND BIOCHEMISTRY | 28 (1-4): 29-32 2003	2003	Cytochrome P450-aromatase (CYP19) is the critical steroidogenic enzyme controlling estrogen biosynthesis. In teleosts, two genes for CYP19 are found with CYP19A1 expressed mainly in the ovary and CYP19A2 expressed in both brain and pituitary. The promoters for these two homologous genes are considerably different. Exposure to estrogenic endocrine disrupting chemicals (EDC) such as ethinylestradio…
75	Effects of an environmental estrogen, 17 alpha-ethinyl-estradiol, on the maternal-fetal trophic relationship in the eelpout Zoarces viviparus (L)	3	y	Scopus	f	LW		Korsgaard, B | Andreassen, TK | Rasmussen, TH	MARINE ENVIRONMENTAL RESEARCH | 54 (3-5): 735-739 Sp. Iss. SI SEP-DEC 2002	2002	In the present experiment pregnant eelpout Zoarces viviparus females were exposed to 0, 5, 10, 50, 500 ng/l of the synthetic estrogen ethinylestradiol (EE2) and to 500 ng/l estradiol-17beta (E-2) under flow-through conditions during 3 weeks and the maternal-fetal. trophic response was investigated. The circulating yolk-precursor protein vitellogenin, measured by ELISA, increased from a mean contr…
78	Comparative responsiveness to natural and synthetic estrogens of fish species commonly used in the laboratory and field monitoring	3	y	Scopus	f	LW		Lange, A | Katsu, Y | Miyagawa, S | Ogino, Y | Urushitani, H | Kobayashi, T | Hirai, T | Shears, JA | Nagae, M | Yamamoto, J | Ohnishi, Y | Oka, T | Tatarazako, N | Ohta, Y | Tyler, CR | Iguchi, T	AQUATIC TOXICOLOGY | 109: 250-258 MAR 2012	2012	Exposure to estrogenic chemicals discharged into the aquatic environment has been shown to induce feminization in wild freshwater fish and although fish species have been reported to differ in their susceptibility for these effects, empirical studies that directly address this hypothesis are lacking. In this study, in vitro ER alpha activation assays were applied in a range of fish species used w…
82	Expression profiling of estrogenic compounds using a sheepshead minnow cDNA macroarray	3	y	Open Access	f	LW		Larkin, P | Folmar, LC | Hemmer, MJ | Poston, AJ | Denslow, ND	ENVIRONMENTAL HEALTH PERSPECTIVES | 111 (6): 839-846 MAY 2003	2003	A variety of anthropogenic compounds are capable of binding to the estrogen receptor (ER) of vertebrate species. Binding of these chemicals to the ER can interfere with homeostasis by altering normal gene expression patterns. The purpose of this study was to characterize the expression of 30 genes using a sheepshead minnow (Cyprinodon variegatus) cDNA macroarray. Many of the genes on the array we…
85	17 alpha-ethynylestradiol-induced vitellogenin gene transcription quantified in livers of adult males, larvae, and gills of fathead minnows (Pimephales promelas)	3	y	Open Access	f	LW		Lattier, DL | Reddy, TV | Gordon, DA | Lazorchak, TM | Smith, ME | Williams, DE | Wiechman, B | Flick, RW | Miracle, AL | Toth, GP	ENVIRONMENTAL TOXICOLOGY AND CHEMISTRY | 21 (11): 2385-2393 NOV 2002	2002	We have applied a method for quantifying relative levels of messenger RNA (mRNA) transcription to assess chemically induced gene expression in fathead minnows (Pimephales promelas). Synthetic oligonucleotides designed for the fathead minnow vitellogenin gene transcription product were used in a reverse transcription polymerase chain reaction (RT-PCR) protocol. This sensitive and rapid strategy de…
92	An enzyme-linked immunosorbent assay for rare minnow (Gobiocypris rarus) vitellogenin and comparison of vitellogenin responses in rare minnow and zebrafish (Danio rerio)	3	y	Scopus	f	LW		Liao, T | Jin, SW | Yang, FX | Hui, Y | Xu, Y	SCIENCE OF THE TOTAL ENVIRONMENT | 364 (1-3): 284-294 JUL 1 2006	2006	A competitive enzyme-linked immunosorbent assay (ELISA) was developed to determine vitellogenin (Vtg) in rare minnow (Gobiocypris rarus) based on the separation and purification of rare minnow Vtg (r-Vtg) as well as the production of polyclonal antibody against r-Vtg in rabbits. Three different ELISAs for measuring r-Vtg were then compared: (1) indirect ELISA with the antibody against carp (Cypri…
95	Gonadal development and transcript profiling of steroidogenic enzymes in response to 17 alpha-methyltestosterone in the rare minnow Gobiocypris rarus	3	y		f	LW	h	Liu, SZ | Wang, LH | Qin, F | Zheng, Y | Li, M | Zhang, YY | Yuan, C | Wang, ZZ	JOURNAL OF STEROID BIOCHEMISTRY AND MOLECULAR BIOLOGY | 143: 223-232 SEP 2014	2014	It is well known that natural and anthropogenic chemicals interfere with the hormonal system of vertebrate and invertebrate organisms. How these chemicals regulate gonadal steroidogenesis remains to be determined. The main objective of this study was to evaluate the effects of 17 alpha-methyltestosterone (MT), a synthetic model androgen, on gene expression profiles of six key steroidogenic genes …
96	DNA methylation in the 5 ' flanking region of cytochrome P450 17 in adult rare minnow Gobiocypris rarus - Tissue difference and effects of 17 alpha-ethinylestradiol and 17 alpha-methyltestoterone exposures	3	y	Scopus	f	LW		Liu, Y | Chen, S | Liu, SZ | Zhang, YY | Yuan, C | Wang, ZZ	COMPARATIVE BIOCHEMISTRY AND PHYSIOLOGY C-TOXICOLOGY & PHARMACOLOGY | 162: 16-22 MAY 2014	2014	Cytochrome P45017 (CYP17) plays a vital role in hormone production in the body. In our previous study, mRNA expression of cypl7a1 was regulated by endocrine disrupting chemicals in rare minnow Gobiocypris rams. However, the mechanism underlying the regulation is unclear. In the present study, we aim to explore whether the differential expression of cypl7a1 in distinct tissues and the modulation o…
101	Environmentally relevant exposure to 17 alpha-ethinylestradiol affects the telencephalic proteome of male fathead minnows	3	y	Open Access	f	LW		Martyniuk, CJ | Kroll, KJ | Doperalski, NJ | Barber, DS | Denslow, ND	AQUATIC TOXICOLOGY | 98 (4): 344-353 JUL 15 2010	2010	Estrogens are key mediators of neuronal processes in vertebrates. As such, xenoestrogens present in the environment have the potential to alter normal central nervous system (CNS) function. The objectives of the present study were (1) to identify proteins with altered abundance in the male fathead minnow telencephalon as a result of low-level exposure to 17 alpha-ethinylestradiol (EE(2)), and (2)…
105	Genotoxic effects of binary mixtures of xenoandrogens (tributyltin, triphenyltin) and a xenoestrogen (ethinylestradiol) in a partial life-cycle test with Zebrafish (Danio rerio)	3	y		f	LW		Micael, J | Reis-Henriques, MA | Carvalho, AP | Santos, MM	ENVIRONMENT INTERNATIONAL | 33 (8): 1035-1039 NOV 2007	2007	A partial life-cycle test with the model fish Danio, rerio was performed in order to evaluate the genotoxic potential of binary mixtures of xenoandrogenic (tributyltin - TBT; triphenyltin - TPT) and an estrogenic compound (ethinylestradiol - EE2). Five days post-fertilisation larvae were diet-exposed to environmental relevant concentrations of TBT and TPT (25 ng/g- 100 ng/g), and water-exposed to…
191	Molecular Cloning and Characterization of the Expression Profiles of Vitellogenin Transcripts in the Dojo Loach (Misgurnus anguillicaudatus) in Response to 17 alpha-ethinylestradioland 17 beta-estradiol Administration	3	y	Open Access	f	LW		Wu, MQ | Nishimiya, O | Nakamori, M | Soyano, K | Todo, T | Hara, A | Hiramatsu, N	ZOOLOGICAL SCIENCE | 31 (4): 202-212 APR 2014	2014	The gene, vitellogenin (vtg) was cloned and characterized in the dojo loach (Misgurnus anguillicaudatus), an indigenous freshwater species in East Asia, in order to develop tools for detecting the effects of estrogenic endocrine-disrupting chemicals (EEDCs). Full-length cDNAs encoding seven distinct vtg transcripts (vtg1-7) were obtained. The corresponding deduced amino acid sequences (Vtg1-7) we…
192	Expression of zona pellucida B proteins in juvenile rare minnow (Gobiocypris rarus) exposed to 17 alpha-ethinylestradiol, 4-nonylphenol and bisphenol A	3	y	Open Access	f	LW		Wu, TT | Wang, HP | Qin, F | Liu, SZ | Li, M | Xu, P | Wang, ZZ	COMPARATIVE BIOCHEMISTRY AND PHYSIOLOGY C-TOXICOLOGY & PHARMACOLOGY | 155 (2): 259-268 MAR 2012	2012	Zona pellucida (ZP) containing proteins are glycoproteins in teleost chorion and are encoded by several gene subfamilies, mainly including ZPA, ZPB, ZPC and ZPX genes. In teleost species, ZP genes are expressed either in liver under regulation of estrogen or in ovary. In the present study, five ZP gene isoforms were isolated and characterized in Gobiocypris rarus. The putative amino acid sequence…
194	Expression of two zona pellucida genes is regulated by 17 alpha-ethinylestradiol in adult rare minnow Gobiocypris rarus	3	y	Scopus	f	LW		Yuan, C | Zhang, YY | Hu, GJ | Li, M | Zheng, Y | Gao, JC | Yang, YP | Zhou, Y | Wang, ZZ	COMPARATIVE BIOCHEMISTRY AND PHYSIOLOGY C-TOXICOLOGY & PHARMACOLOGY | 158 (1): 1-9 JUN 2013	2013	Zona pellucida (ZP) proteins are glycoproteins synthesized in liver, ovary or in both tissues in fish. In the present study, we aimed to determine the responsiveness of ZP2 and ZP3 to 17 alpha-ethinylestradiol (EE2) in adult rare minnow Gobiocypris rams. The full length of ZP3 cDNA was firstly characterized and its tissue distribution revealed that ZP3 mRNA was predominantly expressed in ovary of…
198	Molecular characterization of estrogen receptor genes in loach Paramisgurnus dabryanus and their expression upon 17 alpha-ethinylestradiol exposure in juveniles	3	y		f	LW		Zhang, YY | Wang, HP | Qin, F | Liu, SZ | Wu, TT | Li, M | Xu, P | Zhang, X | Wang, XQ | Hu, GJ | Yuan, C | Wang, ZZ	GENERAL AND COMPARATIVE ENDOCRINOLOGY | 178 (2): 194-205 SEP 1 2012	2012	The full-length cDNAs for estrogen receptor 1 (esr1), esr2a and esr2b were isolated and characterized from the loach (Paramisgurnus dabryanus, Cobitidae, cypriniformes). P. dabryanus Esr1, Esr2a and Esr2b share high amino acids identities with their counterparts of cyprinid species. Quantitative real-time PCR (qRT-PCR) was used to analyze the tissue distribution of esr mRNAs in one-year-old P. da…
200	Differential response of multiple zebrafish hepatic F-box protein genes to 17 alpha-ethinylestradiol treatment	3	y	Open Access	f	LW		Zheng, HP | Li, SF | Wu, ZL | Zhang, YB | Hu, SN | Yan, YC | Li, YP	JOURNAL OF ENVIRONMENTAL SCIENCES-CHINA | 23 (4): 664-670 2011	2011	Estrogens are accumulating in environment and their effects on a variety of reproductive processes and tumorigenesis were reported by previous study, but the mechanism of estrogen promoting neoplasia was still not clear. F-box protein (FBP) is the component of E3 ubiquitin ligase which takes part in a variety of key biological processes. In this study, using mature male zebrafish, which are more …
201	Molecular characterization of five steroid receptors from pengze crucian carp and their expression profiles of juveniles in response to 17 alpha-ethinylestradiol and 17 alpha-methyltestosterone	3	y		f	LW		Zheng, Y | Wang, LH | Li, M | Liang, HW | Qin, F | Liu, SZ | Wang, HP | Wu, TT | Zhang, YY | Wang, ZZ	GENERAL AND COMPARATIVE ENDOCRINOLOGY | 191: 113-122 SEP 15 2013	2013	Pengze crucian carp (Carassius auratus var. pengze, Pcc), a triploid gynogenetic fish, was used in this study to investigate the cross-talk between EDCs and steroid receptors. The full-length cDNAs of five steroid receptors (esr1, er alpha2, esr2a, esr2b, ar) and partial cDNA of vtg B were isolated. The tissue distributions of these genes were analyzed in adult fish by qRT-PCR. Then the expressio…
1	Effects of exposure to 17 alpha-ethinylestradiol during early development on sexual differentiation and induction of vitellogenin in zebrafish (Danio rerio)	4	y	Open Access	f	KB	h	Andersen, L | Holbech, H | Gessbo, A | Norrgren, L | Petersen, GI	COMPARATIVE BIOCHEMISTRY AND PHYSIOLOGY C-TOXICOLOGY & PHARMACOLOGY | 134 (3): 365-374 MAR 2003	2003	To determine the critical stage of zebrafish development where exposure to xenoestrogens can affect sex ratio and vitellogenin induction, zebrafish (Danio rerio) were exposed to 17 alpha-ethinylestradiol (actual concentration 15.4 +/- 1.4 ng EE2/1) during early development: from fertilisation to hatch; hatch to 10 days post hatch (dph); 10-20 dph; 20-30 dph; 20-40 dph; 20-60 dph; fertilisation to…
2	Effects of 17 alpha-ethynylestradiol on sexual development of male Western mosquitofish (Gambusia affinis)	4	y	Open Access	f	TI		Angus, RA | Stanko, J | Jenkins, RL | Watson, RD	COMPARATIVE BIOCHEMISTRY AND PHYSIOLOGY C-TOXICOLOGY & PHARMACOLOGY | 140 (3-4): 330-339 MAR-APR 2005	2005	Juvenile male western mosquitofish (Gambusia affinis) were exposed to different concentrations of 17 alpha-ethynyl estradiol (EE2) in the diet during the period of sexual maturation. A clear inhibiting influence of EE2 on. sexual development was apparent. The proportion of males in each treatment group that failed to complete gonopodial development during the 150-day observation period increased …
6	The maturity index as a tool to facilitate the interpretation of changes in vitellogenin production and sex ratio in the Fish Sexual Development Test	4	y	Scopus	f	TI	h	Baumann, L | Holbech, H | Keiter, S | Kinnberg, KL | Knorr, S | Nagel, T | Braunbeck, T	AQUATIC TOXICOLOGY | 128: 34-42 MAR 15 2013	2013	In July 2011, the Fish Sexual Development Test (FSDT) has officially been adopted as OECD test guideline 234 for the detection of endocrine disrupting chemicals (EDCs). Sex ratio and vitellogenin (VTG) induction are the mandatory endocrine endpoints within this test, whereas gonad staging is only included as an option. In the present study, five FSDTs with zebrafish (Danio rerio) were conducted w…
8	Xenopus tropicalis as a Test System for Developmental and Reproductive Toxicity	4	y		a	TH	h	Berg, C | Gyllenhammar, I | Kvarnryd, M	JOURNAL OF TOXICOLOGY AND ENVIRONMENTAL HEALTH-PART A-CURRENT ISSUES | 72 (3-4): 219-225 2009	2009	The usefulness of Xenopus tropicalis as a model species to investigate endocrine disruption and developmental reproductive toxicity was assessed. In our test system tadpoles were exposed to test substances from shortly after hatching until metamorphosis, including the period of gonadal differentiation. Effects on the sex hormone and thyroid hormone axes were evidenced as skewed sex ratios, malfor…
9	Transgenerational effects from early developmental exposures to bisphenol A or 17 alpha-ethinylestradiol in medaka, Oryzias latipes	4	y	Open Access	f	TI		Bhandari, RK | vom Saal, FS | Tillitt, DE	SCIENTIFIC REPORTS | 5: - MAR 20 2015	2015	The transgenerational consequences of environmental contaminant exposures of aquatic vertebrates have the potential for broad ecological impacts, yet are largely uninvestigated. Bisphenol A (BPA) and 17 alpha-ethinylestradiol (EE2) are two ubiquitous estrogenic chemicals present in aquatic environments throughout the United States and many other countries. Aquatic organisms, including fish, are e…
12	Utility of morphological abnormalities during early-life development of the estuarine mummichog, Fundulus heteroclitus, as an indicator of estrogenic and antiestrogenic endocrine disruption	4	y	Scopus	f	TI		Boudreau, M | Courtenay, SC | MacLatchy, DL | Berube, CH | Parrott, JL | van der Kraak, GJ	ENVIRONMENTAL TOXICOLOGY AND CHEMISTRY | 23 (2): 415-425 FEB 2004	2004	To evaluate the use of morphological abnormalities for standard testing of endocrine-disrupting substances (EDS), we tested the hypothesis that developmental abnormalities are a sensitive indicator of exposure to waterborne estrogenic and antiestrogenic EDS during embryonic, larval, and juvenile stages in the common estuarine killifish, the mummichog (Pisces: Cyprinodontidae). Static exposures wi…
13	Effects of prochloraz and ethinylestradiol on sexual development in Rana temporaria	4	y		a	TH	h	Brande-Lavridsen, N | Christensen-Dalsgaard, J | Korsgaard, B	JOURNAL OF EXPERIMENTAL ZOOLOGY PART A-ECOLOGICAL GENETICS AND PHYSIOLOGY | 309A (7): 389-398 AUG 1 2008	2008	A wide range of environmental xenobiotics that mimic hormones (endocrine-disrupting chemicals) may cause alterations in sexual development or reproductive function in aquatic organisms such as amphibians when exposed during early sensitive stages. We exposed tadpoles of the Common frog, Rana temporaria, from hatch to metamorphosis, to two different endocrine disruptors, the synthetic estrogen 17 …
14	Endocrine disrupting effects on the nesting behaviour of male three-spined stickleback Gasterosteus aculeatus L.	4	y	Scopus	f	TI		Brian, JV | Augley, JJ | Braithwaite, VA	JOURNAL OF FISH BIOLOGY | 68 (6): 1883-1890 JUN 2006	2006	The analysis of patterns of temporal variability in the nesting behaviour of male three-spined stickleback Gasterosteus aculeatus exposed to the synthetic oestrogen. 17 beta-ethinylestradiol, revealed immediate, but transient, treatment-related effects. Glueing frequency and time spent near nest were significantly reduced in exposed fish at the beginning of the experiment. The expression of these…
15	Aneuploid sperm formation in rainbow trout exposed to the environmental estrogen 17 alpha-ethynylestradiol	4	y	Scopus	f	PB		Brown, KH | Schultz, IR | Cloud, JG | Nagler, JJ	PROCEEDINGS OF THE NATIONAL ACADEMY OF SCIENCES OF THE UNITED STATES OF AMERICA | 105 (50): 19786-19791 DEC 16 2008	2008	Environmental contaminants that mimic native estrogens (i.e., environmental estrogens) are known to significantly impact a wide range of vertebrate species and have been implicated as a source for increasing human male reproductive deficiencies and diseases. Despite the widespread occurrence of environmental estrogens and recognized detrimental effects on male vertebrate reproduction, no specific…
16	Reduced embryonic survival in rainbow trout resulting from paternal exposure to the environmental estrogen 17 alpha-ethynylestradiol during late sexual maturation	4	y	Scopus	f	PB		Brown, KH | Schultz, IR | Nagler, JJ	REPRODUCTION | 134 (5): 659-666 NOV 2007	2007	Exposure of fishes to environmental estrogens is known to affect sexual development and spawning, but little information exists regarding effects on gametes. This study evaluated embryonic survival of offspring from male rainbow trout (Oncorhynchus mykiss) exposed to 17 alpha-ethynylestradiol (EE2) using an in vitro fertilization protocol. Males were exposed at either 1800 or 6700 degree days (de…
18	An environmental estrogen alters reproductive hierarchies, disrupting sexual selection in group-spawning fish	4	y	Open Access	f	PB		Coe, TS | Hamilton, PB | Hodgson, D | Paull, GC | Stevens, JR | Sumner, K | Tyler, CR	ENVIRONMENTAL SCIENCE & TECHNOLOGY | 42 (13): 5020-5025 JUL 1 2008	2008	There is global concern regarding the potential impacts of endocrine-disrupting chemicals (EDCs) on the health of wildlife and humans. Exposure to some estrogens, at concentrations found in the environment, impairs reproductive function and behavior. However, nearly all work on endocrine disruption has investigated the effects of exposure on individuals and there is an urgent need to understand i…
19	Impacts of Early Life Exposure to Estrogen on Subsequent Breeding Behavior and Reproductive Success in Zebrafish	4	y	Scopus	f	PB		Coe, TS | Soffker, MK | Filby, AL | Hodgson, D | Tyler, CR	ENVIRONMENTAL SCIENCE & TECHNOLOGY | 44 (16): 6481-6487 AUG 15 2010	2010	Impacts of exposure to environmental estrogens on reproductive development are well documented, but recently wider concern has been raised due to evidence that such exposures can disrupt normal patterns of reproductive behavior, dominance, and parentage, with potential population level implications. It is fundamental therefore to understand any such effects for effective risk assessment. This stu…
20	Inhibition of spawning in zebrafish (Danio rerio): Adverse outcome pathways of quinacrine and ethinylestradiol	4	y		f	PB	h	Cosme, MM | Lister, AL | Van Der Kraak, G	GENERAL AND COMPARATIVE ENDOCRINOLOGY | 219: 89-101 Sp. Iss. SI AUG 1 2015	2015	This study determined the effects of the estrogen receptor agonist ethinylestradiol (EE2) and the phospholipase A(2) inhibitor quinacrine (QUIN) on the pathways controlling follicular development, steroidogenesis, oocyte maturation, ovulation and spawning success in adult zebrafish. Both EE2 and QUIN inhibited spawning but did so through different mechanisms. EE2 affected follicular development (…
22	Intersex Occurrence in Rainbow Trout (Oncorhynchus mykiss) Male Fry Chronically Exposed to Ethynylestradiol	4	y	Open Access	f	PB	h	Depiereux, S | Liagre, M | Danis, L | De Meulder, B | Depiereux, E | Segner, H | Kestemont, P	PLOS ONE | 9 (7): - JUL 17 2014	2014	This study aimed to investigate the male-to-female morphological and physiological transdifferentiation process in rainbow trout (Oncorhynchus mykiss) exposed to exogenous estrogens. The first objective was to elucidate whether trout develop intersex gonads under exposure to low levels of estrogen. To this end, the gonads of an all-male population of fry exposed chronically (from 60 to 136 days p…
23	PRODUCTION OF A HIGH PERCENTAGE OF MALE OFFSPRING WITH 17-ALPHA-ETHYNYLESTRADIOL SEX-REVERSED OREOCHROMIS-AUREUS .2. COMPARATIVE REPRODUCTIVE-BIOLOGY OF FEMALES AND F2 PSEUDOFEMALES AND LARGE-SCALE PRODUCTION OF MALE PROGENY	4	y	Scopus	f	PB		DESPREZ, D | MELARD, C | PHILIPPART, JC	AQUACULTURE | 130 (1): 35-41 FEB 1 1995	1995	In Oreochromis aureus, the use of pseudofemale spawners (sex-reversed male with a female phenotype) is an alternative technique for producing monosex genetically male tilapia offspring. This study compared the reproductive capacities of F2 pseudofemales and females and evaluated the possibilities of applying this process of high percentage of male production on a large scale in earthen ponds, The…
25	Timescale effects of 17 alpha-ethinylestradiol on behavioral consistency in male threespine stickleback	4	y	Scopus	f	PB		Dzieweczynski, TL | Forrette, LM	ACTA ETHOLOGICA | 18 (2): 137-144 JUN 2015	2015	While the effects of 17 alpha-ethinylestradiol (EE2) on male-typical behaviors are well studied, much less is known about the timing of these effects or the context in which these effects occur as most studies assay behavior at a single time point or in a single context. Additionally, exposure may affect behavior at levels beyond overall responsiveness, such as by altering behavioral consistency …
26	Chronic exposure to 17 alpha-ethinylestradiol reduces behavioral consistency in male Siamese fighting fish	4	y	Open Access	f	PB		Dzieweczynski, TL | Hentz, KB | Logan, B | Hebert, OL	BEHAVIOUR | 151 (5): 633-651 2014	2014	Both acute and chronic exposure to 17 alpha-ethinylestradiol (EE2), one of the primary active ingredients of birth control pills, decreases courtship and aggression in males of aquatic species. However, how exposure affects behavioral consistency over time is not commonly addressed. To examine the effects of chronic EE2 exposure on behavioral consistency, adult male Siamese fighting fish, Betta s…
28	Creating Females? Developmental Effects of 17 alpha-Ethynylestradiol on the Mangrove Rivulus' Ovotestis	4	y	Open Access	f	PB		Farmer, JL | Orlando, EF	INTEGRATIVE AND COMPARATIVE BIOLOGY | 52 (6): 769-780 DEC 2012	2012	Interest in the occurrence and fate of trace organic contaminants in the aquatic environment and their potential effects on all organisms has increased over the past two decades. Researches on contaminants have included both natural and synthetic estrogenic contaminants, neuroactive pharmaceuticals, and other endocrine disrupting chemicals that are mediated by the androgen and progesterone recept…
30	Health impacts of estrogens in the environment, considering complex mixture effects	4	y	Scopus	f	PB		Filby, AL | Neuparth, T | Thorpe, KL | Owen, R | Galloway, TS | Tyler, CR	ENVIRONMENTAL HEALTH PERSPECTIVES | 115 (12): 1704-1710 DEC 2007	2007	BACKGROUND: Environmental estrogens in wastewater treatment work (WwTW) effluents are well established as the principal cause of reproductive disruption in wild fish populations, but their possible role in the wider health effects of effluents has not been established. OBJECTIVES: We assessed the contribution of estrogens to adverse health effects induced in a model fish species by exposure to Ww…
31	Environmental Estrogen-Induced Alterations of Male Aggression and Dominance Hierarchies in Fish: A Mechanistic Analysis	4	y	Scopus	f	PB		Filby, AL | Paull, GC | Searle, F | Ortiz-Zarragoitia, M | Tyler, CR	ENVIRONMENTAL SCIENCE & TECHNOLOGY | 46 (6): 3472-3479 MAR 20 2012	2012	Environmental estrogens have been shown to affect aspects of fish behavior that could potentially impact on wild populations, but the physiological mechanisms underpinning these effects are unknown. Using small colonies of zebrafish (Danio rerio), we evaluated the impacts of estrogen exposure on the aggression of dominant males, the associated implications for their social status and reproductive…
39	Effects of natural estradiol-17 beta and synthetic 17 alpha-ethynylestradiol on direct feminization of European sea bass Dicentrarchus labrax	4	y		f	PB	h	Gorshkov, S | Gorshkova, G | Colorni, B | Gordin, H	JOURNAL OF THE WORLD AQUACULTURE SOCIETY | 35 (2): 167-177 JUN 2004	2004	To produce a monosex female population of European sea bass Dicentrarchus labrax, fry were fed dry diets containing dosages of 12.5, 25, and 50 mg/kg food of either the natural estrogen estradiol-17beta (E-2) or the synthetic estrogen 17alpha-ethynylestradiol (EE2) for 60 d starting at 88 d post-hatch (dph). A complete feminization (100%) was achieved in all E-2-treated groups at the age of 11 mo…
40	Clotrimazole exposure modulates aromatase activity in gonads and brain during gonadal differentiation in Xenopus tropicalis frogs	4	y	Scopus	a	TH	h	Gyllenhammar, I | Eriksson, H | Soderqvist, A | Lindberg, RH | Fick, J | Berg, C	AQUATIC TOXICOLOGY | 91 (2): 102-109 JAN 31 2009	2009	Clotrimazole is a pharmaceutical used for treatment of fungal infections. It has been found in surface waters outside municipal wastewater treatment plants but data are scarce regarding its effects on aquatic organisms. It is known that clotrimazole and other imidazole fungicides are inhibitors of the enzyme aromatase (CYP 19). Aromatase converts androgens into estrogens and is suggested to be in…
41	Reproductive toxicity in Xenopus tropicalis after developmental exposure to environmental concentrations of ethynylestradiol	4	y	Scopus	a	TH	h	Gyllenhammar, I | Holm, L | Eklund, R | Berg, C	AQUATIC TOXICOLOGY | 91 (2): 171-178 JAN 31 2009	2009	Reproductive disorders in wildlife and humans have been linked to developmental exposure to endocrine disrupting chemicals. In frog tadpoles, environmental concentrations of ethynylestradiol (EE(2)) disrupt gonadal differentiation which results in female biased sex ratios at metamorphosis indicating sex-reversal of genotypic males. It is not known if developmental exposure to estrogens results in…
43	The juvenile three-spined stickleback (Gasterosteus aculeatus L.) as a model organism for endocrine disruption - I. Sexual differentiation	4	y	Open Access	f	TI	h	Hahlbeck, E | Griffiths, R | Bengtsson, BE	AQUATIC TOXICOLOGY | 70 (4): 287-310 DEC 20 2004	2004	Juvenile three-spined stickleback (Gasterosteus aculeatus L.) is introduced as a unique model organism for both androgenic and oestrogenic endocrine action. Intersex is often used as an indicator for disruption of sexual differentiation in fish exposed to different kinds of effluents from human activities. In wild fish it has exclusively been reported in terms of feminisation due to xenoestrogens…
46	Anxiogenic behaviour induced by 17 alpha-ethynylestradiol in male guppies (Poecilia reticulata)	4	y	Scopus	f	TI		Hallgren, S | Volkova, K | Reyhanian, N | Olsen, KH | Hallstrom, IP	FISH PHYSIOLOGY AND BIOCHEMISTRY | 37 (4): 911-918 DEC 2011	2011	Behaviour studies are used in toxicology research as they are excellent tools to measure physiological end-points caused by exogenous chemicals. In mammals both reproductive and non-reproductive behaviours have been used for a long period of time, whereas in teleost fishes non-reproductive behaviours have received little attention compared to reproductive behaviours. Recent advances in measuring …
47	Quantitative bioimaging analysis of gonads in olvas-GFP/ST-II YI medaka (transgenic Oryzias latipes) exposed to ethinylestradiol	4	y	Scopus	f	TI	h	Hano, T | Oshima, Y | Kinoshita, M | Tanaka, M | Mishima, N | Ohyama, T | Yanagawa, T | Wakamatsu, Y | Ozato, K | Honjo, T	ENVIRONMENTAL SCIENCE & TECHNOLOGY | 41 (4): 1473-1479 FEB 15 2007	2007	This study investigates the adverse and persistent effects of ethinylestradiol (EE2) on mature gonads of transgenic olvas-GFP/ST II-YI medaka (Oryzias latipes). The measurement of gonadal size calculating the GFP-fluorescent area was used as a technique that enabled monitoring gonads in living specimens by GFP fluorescence. First, mature medaka were exposed to EE2 (47.8-522 ng/L) for 4 weeks. The…
49	Effects of Ethinylestradiol on Medaka (Oryzias latipes) as Measured by Sperm Motility and Fertilization Success	4	y	Scopus	f	TI		Hashimoto, S | Watanabe, E | Ikeda, M | Terao, Y | Strussmann, CA | Inoue, M | Hara, A	ARCHIVES OF ENVIRONMENTAL CONTAMINATION AND TOXICOLOGY | 56 (2): 253-259 FEB 2009	2009	We investigated the effects of 30-480 ng/L 17 alpha-ethinylestradiol (EE(2)) on the sperm motility and fertility of Japanese medaka (Oryzias latipes). Sperm motility was examined by computer-assisted image analysis. In male medaka, the velocity of sperm was found to have increased after 3 weeks of exposure at 60-480 ng/L. This result suggests that higher sperm velocities depleted sperm energy res…
50	The effects of 17 alpha-ethinyloestradiol on boldness and its relationship to decision making in male Siamese fighting fish	4	y		f	TI		Hebert, OL | Lavin, LE | Marks, JM | Dzieweczynski, TL	ANIMAL BEHAVIOUR | 87: 203-212 JAN 2014	2014	Behavioural syndromes have received much attention by behavioural ecologists in recent years. While the relationship between boldness across contexts and between boldness and aggression are frequently investigated, little is known about how these relationships might change because of environmental disturbances such as exposure to endocrine disrupters. 17 alpha-ethinyloestradiol (EE2) is an oestro…
51	Endocrine Disrupting Compounds Alter Risk-Taking Behavior in Guppies (Poecilia reticulata)	4	y		f	TI		Heintz, MM | Brander, SM | White, JW	ETHOLOGY | 121 (5): 480-491 MAY 2015	2015	Endocrine disrupting compounds (EDCs) enter aquatic habitats from a variety of anthropogenic sources and can mimic, block, or modulate the synthesis of natural hormones. EDCs affect both reproductive and non-reproductive behaviors because hormones mediate responses associated with aggression and fear. We examined the effects of two EDCs on risk-taking behaviors in guppies (Poecilia reticulata). W…
52	Impact of 17 alpha-ethinylestradiol on the plankton in freshwater microcosms-II: Responses of phytoplankton and the interrelation within the ecosystem	4	y	Scopus	plank	TI		Hense, BA | Jaser, W | Welzl, G | Pfister, G | Wohler-Moorhoff, GF | Schramm, KW	ECOTOXICOLOGY AND ENVIRONMENTAL SAFETY | 69 (3): 453-465 MAR 2008	2008	Effects of 17 alpha-ethinylestradiol (EE) on phytoplankton were investigated in a lentic freshwater microcosm study. Treatment with EE caused a shift in the species composition as shown by a principle response curve. Whereas densities of Cyanophyceae, Dinophyceae, and Chrysophyceae increased, those of Conjugatophyceae and Cryptophyceae decreased. Furthermore, relative density of Chlorophyceae dec…
53	Developmental estrogenic exposure in zebrafish (Danio rerio): I. Effects on sex ratio and breeding success	4	y	Scopus	f	TI	h	Hill, RL | Janz, DM	AQUATIC TOXICOLOGY | 63 (4): 417-429 MAY 29 2003	2003	In vivo studies of fishes exposed to xenoestrogens have reported vitellogenin (Vtg) induction, ovatestes, altered sex ratios, and impaired reproductive capacity. The objective of this study was to determine concentration dependent effects of a weak estrogen receptor agonist, 4-nonylphenol (NP) and a potent estrogen receptor agonist, 170(ethinylestradiol (EE) on sex ratios, gonad morphology, Vtg i…
54	Developmental disorders and altered gene expression in the tropical clawed frog (Silurana tropicalis) exposed to 17 alpha-ethinylestradiol	4	y		a	TH		Hirakawa, I | Miyagawa, S | Mitsui, N | Miyahara, M | Onishi, Y | Kagami, Y | Kusano, T | Takeuchi, T | Ohta, Y | Iguchi, T	JOURNAL OF APPLIED TOXICOLOGY | 33 (9): 1001-1010 SEP 2013	2013	Several endocrine-disrupting chemicals with estrogenic activity can affect sexual development and reproduction in aquatic wildlife. The occurrence of oocytes in the testis (testis-ova) is one reproductive disorder and can be used as a valid endpoint when studying disruptive effects of estrogenic chemicals. To elucidate the molecular basis of testis-ova induction, we conducted gene expression anal…
55	Estrogens Can Disrupt Amphibian Mating Behavior	4	y	Open Access	a	TH		Hoffmann, F | Kloas, W	PLOS ONE | 7 (2): - FEB 15 2012	2012	The main component of classical contraceptives, 17 alpha-ethinylestradiol (EE2), has high estrogenic activity even at environmentally relevant concentrations. Although estrogenic endocrine disrupting compounds are assumed to contribute to the worldwide decline of amphibian populations by adverse effects on sexual differentiation, evidence for EE2 affecting amphibian mating behaviour is lacking. I…
58	Estrogenic exposure affects metamorphosis and alters sex ratios in the northern leopard frog (Rana pipiens): Identifying critically vulnerable periods of development	4	y		a	TH		Hogan, NS | Duarte, P | Wade, MG | Lean, DRS | Trudeau, VL	GENERAL AND COMPARATIVE ENDOCRINOLOGY | 156 (3): 515-523 MAY 2008	2008	During the transformation from larval tadpole to juvenile frog, there are critical periods of metamorphic development and sex differentiation that may be particularly sensitive to endocrine disruption. The aim of the present study was to identify sensitive developmental periods for estrogenic endocrine disruption in the northern leopard frog (Rana pipiens) using shirt, targeted exposures to the s…
59	Exposures to estradiol, ethinylestradiol and octylphenol affect survival and growth of Rana pipiens and Rana sylvatica tadpoles	4	y		a	TH		Hogan, NS | Lean, DRS | Trudeau, VL	JOURNAL OF TOXICOLOGY AND ENVIRONMENTAL HEALTH-PART A-CURRENT ISSUES | 69 (16): 1555-1569 AUG 15 2006	2006	Endocrine disrupting compounds (EDCs) are often detected in the aquatic environment and can negatively affect the health of wildlife populations. However, little is known about the sensitivity of native amphibians to EDCs. Wood frogs (Rana sylvatica) and Northern leopard frogs (Rana pipiens) were exposed to three estrogenic EDCs: estradiol (E-2), ethinylestradiol (EE2), and 4-tert-octylphenol (OP…
66	Temperature and photoperiod affect the endocrine disruption effects of ethinylestradiol, nonylphenol and their binary mixture in zebrafish (Danio rerio)	4	y	Scopus	f	TI		Jin, YX | Shu, LJ | Sun, LW | Liu, WP | Fu, ZW	COMPARATIVE BIOCHEMISTRY AND PHYSIOLOGY C-TOXICOLOGY & PHARMACOLOGY | 151 (2): 258-263 MAR 2010	2010	We found that temperature and photoperiod significantly influence the transcription of the estrogen-responsive genes, vitellogenin1 (Vtg1), vitellogenin2 (Vtg2), estrogen receptor-alpha (ER alpha) and estrogen receptor-beta (ER beta), after a 21-day exposure to environmentally relevant concentrations of 17 alpha-ethynylestradiol (EE2), nonylphenol (NP) and EE2 plus NP (EE2 + NP). In general, gene…
67	Comparative responses of molluscs and fish to environmental estrogens and an estrogenic effluent	4	y	Open Access	f i	TH		Jobling, S | Casey, D | Rodgers-Gray, T | Oehlmann, J | Schulte-Oehlmann, U | Pawlowski, S | Baunbeck, T | Turner, AP | Tyler, CR	AQUATIC TOXICOLOGY | 65 (2): 205-220 OCT 29 2003	2003	It is now well established that there is a diverse array of chemicals discharged into the environment that can mimic or antagonise the action of hormones. These endocrine-disrupting chemicals (EDCs) can thus interact with physiological systems and cause alterations in development, growth and reproduction in wildlife that are exposed to them. As yet, however, there is little information on the rel…
68	Elevated concentrations of ethinylestradiol, 17 beta-estradiol, and medroxyprogesterone have little effect on reproduction and survival of Ceriodaphnia dubia	4	y	Scopus	i	TH		Jukosky, JA | Watzin, MC | Leiter, JC	BULLETIN OF ENVIRONMENTAL CONTAMINATION AND TOXICOLOGY | 81 (3): 230-235 SEP 2008	2008	Wastewater effluent contains synthetic and natural hormones, often in complex mixtures, that may be associated with reproductive abnormalities in fish and other aquatic biota. We exposed the sentinel invertebrate Ceriodaphnia dubia to the natural estrogen 17 beta-estradiol (E(2)), a synthetic estrogen, ethinylestradiol (EE(2)), and a synthetic progestin, medroxyprogestone in a 7-day test. These c…
69	Estrogen inhibits development of yolk veins and causes blood clotting in transgenic medaka fish overexpressing estrogen receptor	4	y	Open Access	f	TI		Kawamura, T | Sakai, S | Omura, S | Hori-e, R | Kawahara, T | Kinoshita, M | Yamashita, I	ZOOLOGICAL SCIENCE | 19 (12): 1355-1361 DEC 2002	2002	We established three transgenic medaka fish lines overexpressing the medaka estrogen receptor under the constitutive medaka beta-actin promoter. The transgenic embryos became hypersensitive to estrogens (17beta-estradiol and 17alpha-ethinylestradiol), and failed to develop yolk veins while blood clots formed in the blood island within 3 days after exposure to the estrogens. The embryos developed …
73	Gamete viability as an indicator of reproductive endocrine disruption in fish	4	y	Scopus	f	TI		Kime, DE | Nash, JP	SCIENCE OF THE TOTAL ENVIRONMENT | 233 (1-3): 123-129 AUG 15 1999	1999	Xenobiotic pollutants may disrupt reproductive endocrine function by acting at the hypothalamus, pituitary, gonad or liver. Disruption at any of these sites may result in either changes in the rate of gonadal development or in the viability of the gametes. Production of high quality gametes is dependent upon the correct hormonal milieu throughout their development, and any disruption of hormonal …
77	Altered sexual development in roach (Rutilus rutilus) exposed to environmental concentrations of the pharmaceutical 17 alpha-ethinylestradiol and associated expression dynamics of aromatases and estrogen receptors	4	y	Open Access	f	TI		Lange, A | Katsu, Y | Ichikawa, R | Paull, GC | Chidgey, LL | Coe, TS | Iguchi, T | Tyler, CR	TOXICOLOGICAL SCIENCES | 106 (1): 113-123 NOV 2008	2008	Wild roach (Rutilus rutilus) inhabiting UK rivers contaminated with estrogenic effluents from wastewater treatment works show altered sexual development, including intersex, and this can impact negatively on their reproductive capabilities. The molecular events underlying these disruptions in gender assignment, however, are still poorly understood. In this study, two isoforms of aromatase (cyp19a…
79	Sexual Reprogramming and Estrogenic Sensitization in Wild Fish Exposed to Ethinylestradiol	4	y	Open Access	f	TI		Lange, A | Paull, GC | Coe, TS | Katsu, Y | Urushitani, H | Iguchi, T | Tyler, CR	ENVIRONMENTAL SCIENCE & TECHNOLOGY | 43 (4): 1219-1225 FEB 15 2009	2009	Globally, feminization responses in wild male freshwater fish are caused by exposure to estrogenic chemicals, including natural and synthetic estrogens, contained in effluents from wastewater treatment works. In U.K. rivers, feminization responses, including intersex, are widespread in wild roach (Rutilus rutilus) populations, and severely affected fish have a reduced reproductive success. We exp…
81	Low Levels of the Herbicide Atrazine Alter Sex Ratios and Reduce Metamorphic Success in Rana pipiens Tadpoles Raised in Outdoor Mesocosms	4	y	Open Access	a	TH	h	Langlois, VS | Carew, AC | Pauli, BD | Wade, MG | Cooke, GM | Trudeau, VL	ENVIRONMENTAL HEALTH PERSPECTIVES | 118 (4): 552-557 APR 2010	2010	BACKGROUND: There are conflicting reports regarding the effects of atrazine (ATZ) on amphibian development. Therefore, further studies are needed to examine the potential mechanisms of action of ATZ in amphibians. OBJECTIVES: Our aim in this study was to determine whether low concentrations of ATZ affect gonadal development and metamorphosis in the Northern leopard frog, Rana pipiens. METHODS: Ta…
83	REVERSIBILITY OF ESTROGENIC SEX CHANGES IN ZEBRAFISH (DANIO RERIO)	4	y	Scopus	f	TI		Larsen, MG | Bilberg, K | Baatrup, E	ENVIRONMENTAL TOXICOLOGY AND CHEMISTRY | 28 (8): 1783-1785 AUG 2009	2009	Development of male zebrafish (Danio rerio) courtship behavior was studied following estrogenic disruption of sexual differentiation. Sixty zebrafish were exposed at 28 degrees C to 5 ng/L (nominal concentration) of 17 alpha-ethinylestradiol (EE(2)) from the egg stage until adulthood at four months of age, resulting in a female-biased sex ratio. Twenty-five EE(2)-exposed phenotypic female zebrafi…
86	Behavioral responses of adult male and female fathead minnows to a model estrogenic effluent and its effects on exposure regime and reproductive success	4	y	Scopus	f	TI		Lavelle, C | Sorensen, PW	AQUATIC TOXICOLOGY | 101 (3-4): 521-528 FEB 2011	2011	Laboratory studies of adult male fathead minnows have shown that when they are exposed to estrogens, they lose their ability to compete for access to females and sire young, suggesting that estrogenic effluents may reduce the genetic fitness of populations of wild fishes. However, it is unknown whether wild fish which are exposed to effluent actually compete with unexposed fishes, how long effect…
87	Effects of chronic exposures to the herbicides atrazine and glyphosate to larvae of the threespine stickleback (Gasterosteus aculeatus)	4	y	Scopus	f	TI	h	Le Mer, C | Roy, RL | Pellerin, J | Couillard, CM | Maltais, D	ECOTOXICOLOGY AND ENVIRONMENTAL SAFETY | 89: 174-181 MAR 1 2013	2013	Atrazine (ATR) and glyphosate (GLY) are among the most widely used herbicides in Canada, yet there is relatively little information concerning their toxicity to early life stages of marine fish. The threespine stickleback (Gasterosteus aculeatus) reproduces in coastal habitats which receive runoff of pesticides during the summer, the peak season of herbicide use. Sticklebacks have biomarkers for …
88	Environmentally relevant exposure of 17 alpha-ethinylestradiol impairs spawning and reproductive behavior in the brackish medaka Oryzias melastigma	4	y	Open Access	f	TI	h	Lee, PY | Lin, CY | Chen, TH	MARINE POLLUTION BULLETIN | 85 (2): 338-343 Sp. Iss. SI AUG 30 2014	2014	We assessed the effects of 17 alpha-ethinylestradiol (EE2) on spawning and reproductive behavior of the brackish medaka Oryzias melastigma at environmental concentrations. Breeding pairs were exposed to EE2 at either lower concentrations (0, 1, and 10 ng/L) or higher concentrations (0, 50, and 100 ng/L) for 14 days. Swimming performance and reproductive behavior (following, dancing, and copulatio…
89	Environmental hormones and their impacts on sex differentiation in fathead minnows	4	y	Open Access	f	KB		Leet, JK | Sassman, S | Amberg, JJ | Olmstead, AW | Lee, LS | Ankley, GT | Sepulveda, MS	AQUATIC TOXICOLOGY | 158: 98-107 JAN 2015	2015	Runoff from lands fertilized with animal manure from concentrated animal feeding operations (CAFOs) is a source of hormones to surface water. In this study we tested the hypothesis that larval fathead minnows exposed to sex steroids singly or in a ""typical"" CAFO mixture during sex differentiation would respond with changes in the expression of a set of target genes, leading to gonadal abnormali…
91	Metabolomic, behavioral, and reproductive effects of the synthetic estrogen 17 alpha-ethinylestradiol on the unionid mussel Lampsilis fasciola	4	y	Open Access	i	TH		Leonard, JA | Cope, WG | Barnhart, MC | Bringolf, RB	AQUATIC TOXICOLOGY | 150: 103-116 MAY 2014	2014	The endocrine disrupting effects of estrogenic compounds in surface waters on fish, such as feminization of males and altered sex ratios, may also occur in aquatic invertebrates. However, the underlying mechanisms of action and toxicity, especially in native freshwater mussels (Order Unionoida), remain undefined. This study evaluated the effects of a 12-day exposure of 17 alpha-ethinylestradiol (…
93	Effects of binary mixtures of xenoestrogens on gonadal development and reproduction in zebrafish	4	y	Open Access	f	KB	h	Lin, LL | Janz, DM	AQUATIC TOXICOLOGY | 80 (4): 382-395 DEC 30 2006	2006	Previous studies exposing fish to xenoestrogens have demonstrated vitellogenin (VTG) induction, delayed gametogenesis, altered sex ratio, and decreased reproductive performance, with a majority of those studies focusing on exposure to single chemicals. The objective of this study was to determine the effects of binary mixtures of a weak estrogen receptor agonist, nonylphenol (NP) and a potent est…
97	Comparative sensitivity in Chinese rare minnow (Gobiocypris rarus) and Japanese Medaka (Oryzias latipes) exposed to ethinylestradiol	4	y		f	KB		Ma, TW | Wang, ZJ | Gong, SJ	JOURNAL OF ENVIRONMENTAL SCIENCE AND HEALTH PART A-TOXIC/HAZARDOUS SUBSTANCES & ENVIRONMENTAL ENGINEERING | 42 (7): 889-894 2007	2007	Morphological and biochemical indices, including hepatosomatic index, gonadosomatic index, and vitellogenin (VTG) induction, were compared between two teleostean species to determine their relative sensitivity of exposure to 17-alpha-ethinylestradiol (EE2). Chinese rare minnow (Gobiocypris rarus) and Japanese medaka (Oryzias latipes) were exposed to aqueous concentrations of EE2 ranging from 0.2 …
98	Life-stage-dependent sensitivity of zebrafish (Danio rerio) to estrogen exposure	4	y	Open Access	f	KB	h	Maack, G | Segner, H	COMPARATIVE BIOCHEMISTRY AND PHYSIOLOGY C-TOXICOLOGY & PHARMACOLOGY | 139 (1-3): 47-55 OCT 2004	2004	The aim of this study was to identify periods in zebrafish (Danio rerio) development when estrogen exposure has long-term consequences on reproductive capabilities at the adult stage. To this end, zebrafish were exposed to 10 ng/L ethynylestradiol (EE2) during three stages of gonadal differentiation: (i) the juvenile hermaphroditic stage when gonads display the morphology of an immature ovary (in…
99	Gonadal differentiation in frogs exposed to estrogenic and antiestrogenic compounds	4	y	Open Access	a	TH		MacKenzie, CA | Berrill, M | Metcalfe, C | Pauli, BD	ENVIRONMENTAL TOXICOLOGY AND CHEMISTRY | 22 (10): 2466-2475 OCT 2003	2003	Exposure of amphibians to endocrine disrupting compounds (EDCs) may alter differentiation of gonads, especially when exposures begin during early life stages. Gonadal differentiation was observed in leopard frogs (Rana pipiens) and wood frogs (Rana sylvatica) exposed as tadpoles to estrogenic (estradiol, ethinylestradiol, nonylphenol) and antiestrogenic compounds (an aromatase inhibitor, flavone,…
100	Waterborne 17(alpha-ethynylestradiol affects aggressive behaviour of male fathead minnows (Pimephales promelas) under artificial spawning conditions	4	y	Scopus	f	KB		Majewski, AR | Blanchfield, PJ | Palace, VP | Wautier, K	WATER QUALITY RESEARCH JOURNAL OF CANADA | 37 (4): 697-710 2002	2002	Among fishes, courtship behaviour and nesting defense are strong predictors of reproductive success. We conducted three experiments to assess the impacts of exposure to 17alpha-ethynylestradiol (EE2) on the ability of male fathead minnows (Pimephales promelas) to establish and defend a spawning territory. Fish were exposed to EE2 (2 or 8 ng L(-1)) for 27 days, while spawning conditions were gradu…
102	Predator avoidance performance of larval fathead minnows (Pimephales promelas) following short-term exposure to estrogen mixtures	4	y	Open Access	f	KB		Mcgee, MR | Julius, ML | Vajda, AM | Norris, DO | Barber, LB | Schoenfuss, HL	AQUATIC TOXICOLOGY | 91 (4): 355-361 MAR 9 2009	2009	Aquatic organisms exposed to endocrine disrupting compounds (EDCs) at early life-stages may have reduced reproductive fitness via disruption of reproductive and non-reproductive behavioral and physiological pathways. Survival to reproductive age relies upon optimal non-reproductive trait expression, such as adequate predator avoidance responses, which may be impacted through EDC exposure. During …
103	PRODUCTION OF A HIGH PERCENTAGE OF MALE OFFSPRING WITH 17-ALPHA-ETHYNYLESTRADIOL SEX-REVERSED OREOCHROMIS-AUREUS .1. ESTROGEN SEX-REVERSAL AND PRODUCTION OF F2 PSEUDOFEMALES	4	y	Scopus	f	KB		MELARD, C	AQUACULTURE | 130 (1): 25-34 FEB 1 1995	1995	This study aims at developing a production process of male monosex populations of tilapia without the use of steroids. The sex-reversal of O. aureus (male genotype, ZZ; female genotype, ZW) with an estrogen treatment produces pseudofemales with a male genotype (ZZ). Crossing these fish with normal males (ZZ) gives, in theory, 100% male offspring. The objective of this study was to develop this te…
104	Estrogenic potency of chemicals detected in sewage treatment plant effluents as determined by in vivo assays with Japanese medaka (Oryzias latipes)	4	y	Scopus	f	KB		Metcalfe, CD | Metcalfe, TL | Kiparissis, Y | Koenig, BG | Khan, C | Hughes, RJ | Croley, TR | March, RE | Potter, T	ENVIRONMENTAL TOXICOLOGY AND CHEMISTRY | 20 (2): 297-308 FEB 2001	2001	Gonadal intersex and high prevalences of the female phenotype have been observed in fish populations in urbanized areas. Environmental estrogens discharged in sewage treatment plant effluents may be responsible for feminization of fish but many compounds with the potential to induce these responses occur in effluents, including natural and synthetic estrogen hormones, degradation products of alky…
106	Anchoring Ethinylestradiol Induced Gene Expression Changes with Testicular Morphology and Reproductive Function in the Medaka	4	y	Open Access	f	KB	h	Miller, HD | Clark, BW | Hinton, DE | Whitehead, A | Martin, S | Kwok, KW | Kullman, SW	PLOS ONE | 7 (12): - DEC 26 2012	2012	Environmental estrogens are ubiquitous in the environment and can cause detrimental effects on male reproduction. In fish, a multitude of effects from environmental estrogens have been observed including altered courting behavior and fertility, sex reversal, and gonadal histopathology. However, few studies in fish assess the impacts of estrogenic exposure on a physiological endpoint, such as repr…
107	Relationship between reproductive success and male plasma vitellogenin concentrations in cunner, Tautogolabrus adspersus	4	y	Open Access	f	KB		Mills, LJ | Gutjahr-Gobell, RE | Horowitz, DB | Denslow, ND | Chow, MC | Zaroogian, GE	ENVIRONMENTAL HEALTH PERSPECTIVES | 111 (1): 93-99 JAN 2003	2003	The gene for vitellogenin, an egg yolk protein precursor, is usually silent in male fish but can be induced by estrogen exposure. For this reason, vitellogenin production in male fish has become a widely used indicator of exposure to exogenous estrogens or estrogen mimics in the aquatic environment. The utility of this indicator to predict impacts on fish reproductive success is unclear because i…
108	Modulation of aromatase activity as a mode of action for endocrine disrupting chemicals in a marine fish	4	y	Open Access	f	KB		Mills, LJ | Gutjahr-Gobell, RE | Zaroogian, GE | Horowitz, DB | Laws, SC	AQUATIC TOXICOLOGY | 147: 140-150 FEB 2014	2014	The steroidogenic enzyme aromatase catalyzes the conversion of androgens to estrogens and therefore plays a central role in reproduction. In contrast to most vertebrates, teleost fish have two distinct forms of aromatase. Because brain aromatase activity in fish is up to 1000 times that in mammals, fish may be especially susceptible to negative effects from environmental endocrine-disrupting chem…
110	Exposure to 17 alpha-Ethinylestradiol Decreases Motility and ATP in Sperm of Male Fighting Fish Betta splendens	4	y	Scopus	f	KB		Montgomery, TM | Brown, AC | Gendelman, HK | Ota, M | Clotfelter, ED	ENVIRONMENTAL TOXICOLOGY | 29 (3): 243-252 MAR 2014	2014
115	Gonad development and vitellogenin production in zebrafish (Danio rerio) exposed to ethinylestradiol and methyltestosterone	4	y	Open Access	f	KB		Orn, S | Holbech, H | Madsen, TH | Norrgren, L | Petersen, GI	AQUATIC TOXICOLOGY | 65 (4): 397-411 DEC 10 2003	2003	In a partial life-cycle test, the impact of 17alpha-ethinylestradiol (EE2) and 17alpha-methyltestosterone (MT) on juvenile zebrafish was evaluated by use of vitellogenin measurements and gonadal development. Exposure to EE2 (1-25 ng/l) resulted in a dose-dependent increase in vitellogenin production starting at 2 ng/l. Significant changes in sex ratios in female direction were detected at I ng/l,…
116	Comparison of vitellogenin induction, sex ratio, and gonad morphology between zebrafish and Japanese medaka after exposure to 17 alpha-ethinylestradiol and 17 beta-trenbolone	4	y	Open Access	f	PB		Orn, S | Yamani, S | Norrgren, L	ARCHIVES OF ENVIRONMENTAL CONTAMINATION AND TOXICOLOGY | 51 (2): 237-243 AUG 2006	2006	The pharmaceutical estrogen 17 alpha-ethinylestradiol (EE2) and the anabolic androgen 17 beta-trenbolone (Tb) can interfere with the endocrine and reproductive systems of fish. The potency of these chemicals in zebrafish (Danio rerio) and Japanese medaka (Oryzias latipes) was assessed using the core end points vitellogenin (Vtg) concentration at 38 days post-hatch and sex ratio and gonad morpholo…
117	Histological Alterations in the Structure of the Testis in Tench (Tinca tinca) After Exposure to 17 Alpha-ethynylestradiol	4	y	Scopus	f	PB	h	Oropesa, AL | Jimenez, B | Gil, MC | Osswald, J | Fallola, C | Pula, HJ | Cuesta, JM | Gomez, L	ENVIRONMENTAL TOXICOLOGY | 29 (10): 1182-1192 OCT 2014	2014	Environmental pollution with synthetic estrogens may pose a serious threat to reproduction of aquatic wildlife species. The current study describes the effects of 17 alpha-ethynylestradiol (EE2) on the structure of the testis in tench (Tinca tinca). Adult male tench were exposed to sublethal doses of EE2 (50, 100, and 500 mu g/Kg t.w.) under semistatic conditions for a period of 30 days. The cond…
118	Effects of exposure to 17-alpha-ethynylestradiol on sperm quality of tench (Tinca tinca)	4	y	Scopus	f	PB		Oropesa, AL | Martin-Hidalgo, D | Fallola, C | Gil, MC	ECOTOXICOLOGY AND ENVIRONMENTAL SAFETY | 120: 318-325 OCT 2015	2015	Alterations of sperm quality were studied in tench (Tinca tinca) exposed to sub-lethal doses of 17-alpha-ethynylestradiol-EE2-(50, 100 and 500 mu g/kg t.w) under semi-static conditions for 30 days. Thus, different biomarkers of sperm quality were assessed: concentration and volume of ejaculate, total number of spermatozoa, percentage of motile spermatozoa, sperm motility and percentage of live an…
119	Effects of dibutylphthalate and ethynylestradiol on liver peroxisomes, reproduction, and development of zebrafish (Danio rerio)	4	y	Open Access	f	PB		Ortiz-Zarragoitia, M | Trant, JM | Cajaraville, MP	ENVIRONMENTAL TOXICOLOGY AND CHEMISTRY | 25 (9): 2394-2404 SEP 2006	2006	The aim of the present work was to study the effects of the peroxisome proliferator dibutylphthalate (DBP) and the xenoestrogen 17 alpha-ethynylestradiol (EE2) on liver peroxisomes, reproduction, and development of zebrafish (Danio rerio). In experiment 1, newly fertilized zebrafish eggs were exposed for five weeks, covering the entire period of sexual determination, to nominal concentrations of …
122	Biochemical and histopathological effects in pearl dace (Margariscus margarita) chronically exposed to a synthetic estrogen in a whole lake experiment	4	y	Open Access	f	PB		Palace, VP | Wautier, KG | Evans, RE | Blanchfield, PJ | Mills, KH | Chalanchuk, SM | Godard, D | McMaster, ME | Tetreault, GR | Peters, LE | Vandenbyllaardt, L | Kidd, KA	ENVIRONMENTAL TOXICOLOGY AND CHEMISTRY | 25 (4): 1114-1125 APR 2006	2006	Potential effects of exposure to the synthetic estrogen 17 alpha-ethynylestradiol (EE2) were examined in several species of fish from a lake experimentally treated with environmentally relevant concentrations of the contaminant. Ethynylestradiol was added to Lake 260, a small Precambrian shield lake at the Experimental Lakes Area in northwestern Ontario, Canada, from May to October of 2001, 2002,…
123	An in vivo model fish system to test chemical effects on sexual differentiation and development: exposure to ethinyl estradiol	4	y	Open Access	f	PB		Papoulias DM;Noltie DB;Tillitt DE;	Aquatic Toxicol %2000 Feb ;48 (1):37 -50		A model system was characterized which may be used as an in vivo screen for effects of chemicals or environmental mixtures on sexual differentiation and development of reproductive organs and gametes. We evaluated the effects of a model environmental estrogen, ethinyl estradiol (EE2), on the d-rR strain of medaka, Oryzias latipes, using a nano-injection exposure. Gonad histopathology indicated th…
128	Short-term exposure to a synthetic estrogen disrupts mating dynamics in a pipefish	4	y	Open Access	f	PB		Partridge, C | Boettcher, A | Jones, AG	HORMONES AND BEHAVIOR | 58 (5): 800-807 NOV 2010	2010	Sexual selection is responsible for the evolution of some of the most elaborate traits occurring in nature, many of which play a vital role in competition over access to mates and individual reproductive fitness. Because expression of these traits is typically regulated by sex-steroids there is a significant potential for their expression to be affected by the presence of certain pollutants, such…
129	Toxicity of 17 alpha-ethinylestradiol and bisphenol A to the freshwater cnidarian Hydra vulgaris	4	y	Scopus	i	TH		Pascoe, D | Carroll, K | Karntanut, W | Watts, MM	ARCHIVES OF ENVIRONMENTAL CONTAMINATION AND TOXICOLOGY | 43 (1): 56-63 JUL 2002	2002	Estrogens and estrogen mimics that enter the environment are known to present a serious threat to the development and reproduction of vertebrates by disrupting their normal endocrine function. There is also concern that such chemicals may be damaging to invertebrates. In this study, Hydra vulgaris, a member of the Cnidaria, an evolutionarily primitive invertebrates present before the divergence o…
130	Effects of 17 alpha-ethinylestradiol in a fathead minnow (Pimephales promelas) gonadal recrudescence assay	4	y	Scopus	f	PB		Pawlowski, S | van Aerle, R | Tyler, CR | Braunbeck, T	ECOTOXICOLOGY AND ENVIRONMENTAL SAFETY | 57 (3): 330-345 MAR 2004	2004	To contribute to the development and evaluation of a practical and cost-effective in vivo testing system for endocrine disruption (specifically environmental estrogens), the effects of 17alpha-ethinylestradiol (EE2) were assessed in a gonadal recrudescence assay with the fathead minnow (Pimephales promelas). Mature male and female fathead minnows were kept first at 15degreesC on a 8 h light/ 16 h…
132	Feminization and altered gonadal gene expression profile by ethinylestradiol exposure to pejerrey, Odontesthes bonariensis, a South American teleost fish	4	y	Open Access	f	PB	h	Perez, MR | Fernandino, JI | Carriquiriborde, P | Somoza, GM	ENVIRONMENTAL TOXICOLOGY AND CHEMISTRY | 31 (5): 941-946 MAY 2012	2012	In pejerrey (Odontesthes bonariensis), ovarian differentiation has been associated with gonadal aromatase expression. It is also known that exposure of pejerrey larvae to estradiol (E2) produces all female populations. During the last few years, the presence of ethinylestradiol (EE2), a synthetic E2 analogue, has been reported in water reservoirs of different parts of the world. In the present st…
133	Effects on reproductive potential and endocrine status in the mummichog (Fundulus heteroclitus) after exposure to 17 alpha-ethynylestradiol in a short-term reproductive bioassay	4	y	Scopus	f	TI		Peters, REM | Courtenay, SC | Cagampan, S | Hewitt, ML | MacLatchy, DL	AQUATIC TOXICOLOGY | 85 (2): 154-166 NOV 30 2007	2007	A short-term reproductive bioassay with the mummichog (Fundulus heteroclitus) was developed to link changes in endocrine status to reproductive potential subsequent to endocrine disrupting substance (EDS) exposure. Sexually mature mummichog were separated by sex and exposed to the synthetic estrogen 17 alpha-ethynylestradiol (EE2)at nominal concentrations of 0-100 ng/L for 21 days using a static …
135	Persistent sex-reversal and oviducal agenesis in adult Xenopus (Silurana) tropicalis frogs following larval exposure to the environmental pollutant ethynylestradiol	4	y	Open Access	a	TH	h	Pettersson, I | Arukwe, A | Lundstedt-Enkel, K | Mortensen, AS | Berg, C	AQUATIC TOXICOLOGY | 79 (4): 356-365 OCT 12 2006	2006	It is known that estrogen-like environmental pollutants can feminise gonadal differentiation in frogs resulting in female-biased sex-ratios at metamorphosis. The long-term effects on reproductive function in frogs following larval exposure to pollutants are less known. Amphibian test systems which allow life-cycle studies are therefore needed. The aim of the present study was to characterise long…
136	Environmentally relevant concentrations of ethynylestradiol cause female-biased sex ratios in Xenopus tropicalis and Rana temporaria	4	y	Open Access	a	TH		Pettersson, I | Berg, C	ENVIRONMENTAL TOXICOLOGY AND CHEMISTRY | 26 (5): 1005-1009 MAY 2007	2007	The susceptibility of Xenopus (Silurana) tropicalis and Rana temporaria to ethynylestradiol (EE2), a potent estrogenic pharmaceutical and environmental pollutant, was investigated. Larval EE2 exposure caused female-biased sex ratios at concentrations as low as 0.06 nM, which is comparable to levels found in the environment. The susceptibility of the two frog species to EE2 was comparable. support…
137	Negative Impact on Growth and Photosynthesis in the Green Alga Chlamydomonas reinhardtii in the Presence of the Estrogen 17 alpha-Ethynylestradiol	4	y	Open Access	algae	TI		Pocock, T | Falk, S	PLOS ONE | 9 (10): - OCT 13 2014	2014	It is well known that estrogenic compounds affect development of fertilized eggs of many species of birds, fish and amphibians through disrupted activity of carbonic anhydrase (CA). The most potent activity comes from the most commonly occurring synthetic sterol, 17 alpha-Ethynylestradiol (EE2). Less is known about the responses of aquatic phytoplankton to these compounds. Here we show for the fi…
140	Estradiol and endocrine disrupting compounds adversely affect development of sea urchin embryos at environmentally relevant concentrations	4	y	Scopus	i	TH		Roepke, TA | Snyder, MJ | Cherr, GN	AQUATIC TOXICOLOGY | 71 (2): 155-173 JAN 26 2005	2005	Environmental endocrine disrupting compounds (EDCs) are a wide variety of chemicals that typically exert effects, either directly or indirectly, through receptor-mediated processes, thus mimicking endogenous hormones and/or inhibiting normal hormone activities and metabolism. Little is known about the effects of EDCs on echinoderm physiology, reproduction and development. We exposed developing se…
141	Effects of the Synthetic Estrogen 17 alpha-Ethinylestradiol on Aromatase Expression, Reproductive Behavior and Sperm Quality in the Fish Jenynsia multidentata	4	y	Scopus	f	TI		Roggio, M | Guyon, N | Hued, A | Ame, MV | Valdes, ME | Giojalas, L | Wunderlin, D | Bistoni, M	BULLETIN OF ENVIRONMENTAL CONTAMINATION AND TOXICOLOGY | 92 (5): 579-584 MAY 2014	2014	The synthetic estrogen 17 alpha-ethynylestradiol (EE2) has been increasingly detected in sewage effluents in the last two decades. The aim of the present study was determined if EE2 exposure adversely affected reproduction in internally fertilizing fish species Jenynsia multidentata. Sexual behavior, brain and gonadal aromatase expression as well as sperm quality were evaluated. The brain aromata…
143	Exposure to 17 alpha-ethinyl estradiol impairs courtship and aggressive behaviour of male sand gobies (Pomatoschistus minutus)	4	y	Open Access	f	TI		Saaristo, M | Craft, JA | Lehtonen, KK | Lindstrom, K	CHEMOSPHERE | 79 (5): 541-546 APR 2010	2010	Endocrine disrupting chemicals (EDCs), natural or manmade, are known to interfere with the endocrinology of organisms and also cause behavioural changes. The aim of this study was to test how 1-4 weeks exposure to 17 alpha-ethinyl estradiol (EE2, 11 ng L-1) affects nest building, courtship and aggressive behaviour of male fish. Our study species, the sand goby (Pomatoschistus minutus) exhibits a …
144	17 alpha-ETHINYLESTRADIOL ALTERS REPRODUCTIVE BEHAVIORS, CIRCULATING HORMONES, AND SEXUAL MORPHOLOGY IN MALE FATHEAD MINNOWS (PIMEPHALES PROMELAS)	4	y	Scopus	f	TI	h	Salierno, JD | Kane, AS	ENVIRONMENTAL TOXICOLOGY AND CHEMISTRY | 28 (5): 953-961 MAY 2009	2009	Ecologically relevant indicators of endocrine disruption in fish must be linked with measures of reproductive success. The ability of male fathead minnows (Pimephales promelas) to compete for, maintain, and defend a spawning substrate is paramount to reproductive success. The present study quantified alterations in male fathead minnow reproductive behaviors after exposure to environmentally relev…
145	Developmental toxicity of endocrine disruptors in early life stages of zebrafish, a genetic and embryogenesis study	4	y		f	TI		Santos, D | Matos, M | Coimbra, AM	NEUROTOXICOLOGY AND TERATOLOGY | 46: 18-25 NOV-DEC 2014	2014	Endocrine disrupting compounds (EDCs) are capable of interfering with the endocrine system and are increasingly widespread in the aquatic environments. In the present study, zebrafish (Danio retro) embryos and larvae were used to assess how EDCs may interfere with embryogenesis. Therefore, zebrafish embryos were exposed to 17 alpha-ethinylestradiol (EE2: 0.4,2,4 and 20 ng/L),genistein (Gen: 2,20,…
146	Gonadal transcriptome responses and physiological consequences of exposure to oestrogen in breeding zebrafish (Danio rerio)	4	y	Open Access	f	TI		Santos, EM | Paull, GC | Van Look, KJW | Workman, VL | Holt, WV | Van Aerle, R | Kille, P | Tyler, CR	AQUATIC TOXICOLOGY | 83 (2): 134-142 JUN 15 2007	2007	Environmental oestrogens are widespread in the aquatic environment and cause alterations in sexual development and function in vertebrates. The molecular pathways underpinning these effects, however, remain poorly understood. In this study, we aimed at generating a mechanistic understanding of the disruptive effects of exposure to environmentally relevant concentrations of 17 alpha-ethinyloestrad…
148	Estrogenic chemical effects are independent from the degree of sex role reversal in pipefish	4	y	Open Access	f	KB		Sarria, MP | Santos, MM | Castro, LFC | Vieira, NM | Monteiro, NM	JOURNAL OF HAZARDOUS MATERIALS | 263: 746-753 Part 2 DEC 15 2013	2013	Endocrine disrupting chemicals (EDCs) have been reported to disturb several ecological relevant endpoints. Surprisingly, EDC-induced effects on fish sexual behaviour have been poorly studied despite the fact that even subtle alterations might contribute to a disruption of sexual interactions, thus negatively impacting reproduction. As the few assessments on sexual behaviour have been conducted in…
149	Drifting towards the surface: A shift in newborn pipefish's vertical distribution when exposed to the synthetic steroid ethinylestradiol	4	y	Open Access	f	KB		Sarria, MP | Santos, MM | Reis-Henriques, MA | Vieira, NM | Monteiro, NM	CHEMOSPHERE | 84 (5): 618-624 JUL 2011	2011	Endocrine disrupting chemical (EDC) effects during early life have the potential to modulate population structure, either directly through increased mortality or by causing inappropriate aggregation events, thus affecting the number of young that will reach adulthood. An alteration in the dispersal and recruitment patterns can also impair the connectivity among geographically distant populations.…
151	17-alpha-ethinylestradiol affects reproduction, sexual differentiation and aromatase gene expression of the medaka (Oryzias latipes)	4	y	Scopus	f	KB	h	Scholz, S | Gutzeit, HO	AQUATIC TOXICOLOGY | 50 (4): 363-373 OCT 2000	2000	Juvenile medaka (Oryzias latipes) of the d-rR strain were exposed for 2 months to 1, 10 and 100 ng/l of the environmental estrogen 17-alpha-ethinylestradiol (EE2). The exposure period was followed by a 6 week recovering period in order to detect long-lasting effects on sexual differentiation. Survival rate, sex ratio, gonadal growth, spawning: fecundity, histology as well as the ovarian gene expr…
153	Short-term exposure to 17 alpha-ethynylestradiol decreases the fertility of sexually maturing male rainbow trout (Oncorhynchus mykiss)	4	y	Scopus	f	KB	h	Schultz, IR | Skillman, A | Nicolas, JM | Cyr, DG | Nagler, JJ	ENVIRONMENTAL TOXICOLOGY AND CHEMISTRY | 22 (6): 1272-1280 JUN 2003	2003	The synthetic estrogen 17alpha-ethynylestradiol (EE2) is a commonly used oral contraceptive that has been increasingly detected in sewage effluents. This study determined whether EE2 exposure adversely affected reproduction in sexually maturing male rainbow trout (Oncorhynchus mykiss). We exposed male trout to graded water concentrations of EE2 (10, 100, and 1,000 ng/L) for 62 d leading up to the…
154	Estrogen-induced alterations in amh and dmrt1 expression signal for disruption in male sexual development in the zebrafish	4	y	Scopus	f	KB		Schulz, RW | Bogerd, J | Male, R | Ball, J | Fenske, M | Olsen, LC | Tyler, CR	ENVIRONMENTAL SCIENCE & TECHNOLOGY | 41 (17): 6305-6310 SEP 1 2007	2007	Dmrt1 and amh are genes involved in vertebrate sex differentiation. In this study, we cloned dmrt1 and amh cDNAs in zebrafish (Danio rerio) and investigated the effects of exposure to 17 alpha-ethinylestradiol (EE2), during early life on their patterns of expression and impact on the subsequent gonadal phenotype. Expression of both amh and dmrt1 in embryos was detected as early as at 1 day post f…
155	Chronic toxicity of nonylphenol and ethinylestradiol: haematological and histopathological effects in juvenile Common carp (Cyprinus carpio)	4	y	Scopus	f	KB		Schwaiger, J | Spieser, OH | Bauer, C | Ferling, H | Mallow, U | Kalbfus, W | Negele, RD	AQUATIC TOXICOLOGY | 51 (1): 69-78 NOV 2000	2000	In recent ecotoxicological research, there is an increasing concern about alkylphenolic industrial chemicals, such as nonylphenol (NP), because of their estrogenic properties. Data on the general fish toxicity of these wide spread aquatic pollutants are scarce. In order to evaluate sublethal toxic effects of environmentally relevant concentrations of NP, juvenile Common carp (Cyprinus carpio) wer…
159	Effect of ethinylestradiol on the reproduction and induction of vitellogenin and testis-ova in medaka (Oryzias latipes)	4	y	Open Access	f	KB	h	Seki, M | Yokota, H | Matsubara, H | Tsuruda, Y | Maeda, N | Tadokoro, H | Kobayashi, K	ENVIRONMENTAL TOXICOLOGY AND CHEMISTRY | 21 (8): 1692-1698 AUG 2002	2002	Mature medaka (Oryzias latipes) were exposed to ethinylestradiol (EE2) at measured concentration of 32.6, 63 9. 116, 261, and 488 ng/L for 21 d under flow-through conditions. Effects on reproductive success of the fish as well as on gonadal condition and vitellogenin (VTG) induction were assessed. A significant decrease in fecundity was observed only at the highest EE2 concentration, whereas hepa…
160	Environmentally relevant concentrations of 17 alpha-ethinylestradiol (EE2) interfere with the growth hormone (GH)/insulin-like growth factor (IGF)-I system in developing bony fish	4	y	Open Access	f	KB		Shved, N | Berishvili, G | Baroiller, JF | Segner, H | Reinecke, M	TOXICOLOGICAL SCIENCES | 106 (1): 93-102 NOV 2008	2008	The aim of this study was to evaluate whether effects of environmental estrogens on fish growth and reproduction may be mediated via modulating the growth hormone (GH)/insulin-like growth factor I (IGF-I) system. To this end, developing male and female monosex populations of tilapia were exposed to 17 alpha-ethinylestradiol (EE2) at 5 and 25 ng EE2/l water from 10-day postfertilization (DPF) unti…
161	Ethinylestradiol differentially interferes with IGF-I in liver and extrahepatic sites during development of male and female bony fish	4	y	Open Access	f	KB		Shved, N | Berishvili, G | D'Cotta, H | Baroiller, JF | Segner, H | Eppler, E | Reinecke, M	JOURNAL OF ENDOCRINOLOGY | 195 (3): 513-523 DEC 2007	2007	Growth and sexual development are closely interlinked in fish; however, no reports exist on potential effects of estrogen on the GH/IGF-I-axis in developing fish. We investigate whether estrogen exposure during early development affects growth and the IGF-I system, both at the systemic and tissue level. Tilapia were fed from 10 to 40 days post fertilization (DPF) with 17 alpha-ethinylestradiol (E…
162	Challenge with 17 alpha-ethinylestradiol (EE2) during early development persistently impairs growth, differentiation, and local expression of IGF-I and IGF-II in immune organs of tilapia	4	y		f	KB		Shved, N | Berishvili, G | Hausermann, E | D'Cotta, H | Baroiller, JF | Eppler, E	FISH & SHELLFISH IMMUNOLOGY | 26 (3): 524-530 MAR 2009	2009	The enormous expansion of world-wide aquaculture has led to increasing interest in the regulation of fish immune system. Estrogen has recently been shown to inhibit the endocrine (liver-derived) and autocrine/paracrine local insulin-like growth factor-I system in fish. In order to address the potential actions of estrogen on the IGF system in immune organs, tilapia were fed with 17 alpha-ethinyle…
164	Testing the effects of ethinylestradiol and of an environmentally relevant mixture of xenoestrogens as found in the Douro River (Portugal) on the maturation of fish gonads-A stereological study using the zebrafish (Danio rerio) as model	4	y	Scopus	f	PB		Silva, P | Rocha, MJ | Cruzeiro, C | Malhao, F | Reis, B | Urbatzka, R | Monteiro, RAF | Rocha, E	AQUATIC TOXICOLOGY | 124: 1-10 NOV 15 2012	2012	In natural environments fish populations are exposed to many potential xenoestrogens, whereby understanding the impacts of mixtures continue to be of great interest. The main objective of this study was, therefore, to understand whether and how an environmentally relevant mixture of xenoestrogens found in the Douro River estuary can disrupt the normal gametogenesis in fish. For this purpose, adul…
167	Comparative Breeding and Behavioral Responses to Ethinylestradiol Exposure in Wild and Laboratory Maintained Zebrafish (Danio rerio) Populations	4	y	Open Access	f	PB		Soffker, M | Stevens, JR | Tyler, CR	ENVIRONMENTAL SCIENCE & TECHNOLOGY | 46 (20): 11377-11383 OCT 16 2012	2012	Genetic variation has a significant effect on behavior, fitness, and response to toxicants; however, this is rarely considered in ecotoxicological studies. We compared fitness-related behavioral traits, breeding activity, and the effects of exposure to the environmental estrogen ethinylestradiol (EE2) on reproduction in a laboratory (Wild Indian Karyotype, WIK) strain and a wild-caught population…
168	Early Exposure of 17 alpha-Ethynylestradiol and Diethylstilbestrol Induces Morphological Changes and Alters Ovarian Steroidogenic Pathway Enzyme Gene Expression in Catfish, Clarias gariepinus	4	y	Open Access	f	PB	h	Sridevi, P | Chaitanya, RK | Prathibha, Y | Balakrishna, SL | Dutta-Gupta, A | Senthilkumaran, B	ENVIRONMENTAL TOXICOLOGY | 30 (4): 439-451 APR 2015	2015	Environmental estrogens are major cause of endocrine disruption in vertebrates, including aquatic organisms. Teleosts are valuable and popular models for studying the effects of endocrine disrupting chemicals (EDCs) in the environment. In the present study, we investigated the changes caused by exposure to the synthetic estrogens 17-ethynylestradiol (EE2) and diethylstilbesterol (DES) during earl…
170	Influence of ethynylestradiol and methyltestosterone on the hypothalamo-hypophyseal-gonadal axis of adult air-breathing catfish, Clarias gariepinus	4	y	Scopus	f	PB		Swapna, I | Senthilkumaran, B	AQUATIC TOXICOLOGY | 95 (3): 222-229 NOV 27 2009	2009	Adult male and female air-breathing catfish Clarias gariepinus were treated with ethynylestradiol (EE(2)) and methyltestosterone (MT) at concentrations of 1 mu g/L, respectively for 21 days. EE(2) treatment caused disappearance of spermatids/sperm from several testicular lumen/lobules in males while MT treatment to females led to precocious ovarian development. EE(2) caused significant fluid rete…
171	Evaluation of western fence lizards (Sceloporus occidentalis) and eastern fence lizards (Sceloporus undulatus) as laboratory reptile models for toxicological investigations	4	y	Scopus	rept	PB		Talent, LG | Dumont, JN | Bantle, JA | Janz, DM | Talent, SG	ENVIRONMENTAL TOXICOLOGY AND CHEMISTRY | 21 (5): 899-905 MAY 2002	2002	A need is recognized for one or more laboratory reptile models for use in ecotoxicological studies and risk assessments. Maintenance of breeding populations of most reptile species under laboratory conditions is not practical because of their size and slow maturation rate. However, a number of species of spiny lizards (Sceloporus sp.) are small, mature quickly, and reproduce under laboratory cond…
172	Associations between altered vitellogenin concentrations and adverse health effects in fathead minnow (Pimephales promelas)	4	y	Open Access	f	TI		Thorpe, KL | Benstead, R | Hutchinson, TH | Tyler, CR	AQUATIC TOXICOLOGY | 85 (3): 176-183 DEC 15 2007	2007	Mechanism specific biomarkers are used in ecotoxicology to identify classes of chemicals and to inform on their presence in the environment, but their use in signalling for adverse effects has been limited by a poor understanding of their associated links with health. In this study an experimental analysis was undertaken to investigate how induction or suppression of an estrogen-dependent biomark…
173	Relationship between ethinylestradiol-mediated changes in endocrine function and reproductive impairment in Japanese medaka (Oryzias latipes)	4	y	Scopus	f	TI		Tilton, SC | Foran, CM | Benson, WH	ENVIRONMENTAL TOXICOLOGY AND CHEMISTRY | 24 (2): 352-359 FEB 2005	2005	Many biochemical endpoints currently are used to describe endocrine function in fish; however, the sensitivity of these parameters as biomarkers of impaired reproduction or sexual development is not well understood. In the present study, adult Japanese medaka (Oryzias latipes) were assessed for reproductive output and endocrine function, including circulating steroid concentrations, ex vivo stero…
176	Effects of 17&alpha;-ethynylestradiol on sexual differentiation and development of the African clawed frog (Xenopus laevis)	4	y	Open Access	a	TH		Tompsett AR;Wiseman S;Higley E;Pryce S;Chang H;Giesy JP;Hecker M;	Comp Biochem Physiol C Toxicol Pharmacol %2012 , Nov	156(3-4):202-10.	Several studies have shown that exposure of amphibians, including the African clawed frog (Xenopus laevis), to potent estrogens at critical times during development results in feminization and/or demasculinization. However, genotyping of X. laevis has only recently become possible, so studies performed in the past were rarely able to make explicit linkages between genetic and phenotypic sex. Ther…
177	Effects of exposure to 17 alpha-ethynylestradiol during larval development on growth, sexual differentiation, and abundances of transcripts in the liver of the wood frog (Litho bates sylvaticus)	4	y	Open Access	a	TH		Tompsett, AR | Wiseman, S | Higley, E | Giesy, JP | Hecker, M	AQUATIC TOXICOLOGY | 126: 42-51 JAN 15 2013	2013	Populations of amphibians are in decline in certain locations around the world, and the possible contribution of environmental contaminants, including estrogenic compounds, to these declines is of potential concern. In the current study, responses of the wood frog (Lithobates sylvaticus) to exposure to 17 alpha-ethynylestradiol (EE2), the synthetic estrogen used in oral contraceptives, during the…
178	[Teratogenesis and gene targets of 17alpha-ethynylestradiol on embryonic development in zebrafish]	4	y		f	TI		Tong JW;Zhang JP;Meng J;	Yao Xue Xue Bao %2011 , Jan	46(1):50-7.	The pharmaceutical ethynylestradiol (EE) is a potent endocrine modulator. Application enlargement of ethynylestradiol in clinics and abuse in livestock farming and fishing make it important to explore ethynylestradiol toxicological action on vertebrate embryonic development and to establish an in vivo method for EE toxicity detection efficiently and conveniently. In the present study, using a mod…
179	Window of sensitivity for the estrogenic effects of ethinylestradiol in early life-stages of fathead minnow, Pimephales promelas	4	y	Open Access	f	KB		van Aerle, R | Pounds, N | Hutchinson, TH | Maddix, S | Tyler, CR	ECOTOXICOLOGY | 11 (6): 423-434 DEC 2002	2002	Sexual differentiation in fish occurs after hatching during early life-stages and is believed to be a time when the gonad has a heightened sensitivity to disruption by chemicals that mimic hormones. In this study fathead minnows (Pimephales promelas) were exposed to an environmentally relevant concentration of ethinylestradiol (EE2) for short intervals in fish early life-stages and vitellogenic a…
180	Effects of 17 alpha-ethynylestradiol in a partial life-cycle test with zebrafish (Danio rerio): effects on growth, gonads and female reproductive success	4	y	Open Access	f	KB		Van den Belt, K | Verheyen, R | Witters, H	SCIENCE OF THE TOTAL ENVIRONMENT | 309 (1-3): 127-137 JUN 20 2003	2003	In this study, the impact of an exposure of zebrafish embryos (Danio rerio) until 3 months post fertilization to 17alpha-ethynylestradiol (EE2: 0; 0,1; 1; 10; 25 ng/l) was evaluated for growth and development, gonad development and body vitellogenin (VTG) content. After a recovery period of 5 months, the female reproductive success was evaluated. The results demonstrated a significant reduction i…
181	Effects of ethynylestradiol on the reproductive physiology in zebrafish (Danio rerio): Time dependency and reversibility	4	y		f	KB	h	Van den Belt, K | Wester, PW | Van der Ven, LTM | Verheyen, R | Witters, H	ENVIRONMENTAL TOXICOLOGY AND CHEMISTRY | 21 (4): 767-775 APR 2002	2002	Environmental pollution with natural or synthetic estrogens may pose a serious threat to reproduction of wildlife species. This study describes the effects of 17-alpha-ethynylestradiol (EE2) on fish reproductive organs in a laboratory model. Adult zebrafish were semistatically exposed to nominal concentrations of 0, 10, and 25 ng/L EE2 for 24 d and then transferred to EE2-free medium. Gonadosomat…
183	Gonadal alterations in male eelpout (Zoarces viviparus) exposed to ethinylestradiol and trenbolone separately or in combination	4	y	Scopus	f	KB	h	Velasco-Santamaria, YM | Bjerregaard, P | Korsgaard, B	MARINE ENVIRONMENTAL RESEARCH | 69: S67-S69 Suppl. S 2010	2010	To evaluate the Interaction between 17 beta-trenbolone (TB) and 17 alpha-ethinylestradiol (EE2) in relevant environmental concentrations male eelpout Zoarces viviparus were exposed in a flow through seawater-system for 21 days to 5 ng l(-1) EE2 5 ng l(-1) or 20 ng l(-1) TB or to combinations of both compounds The effects on hepatosomatic Index (HSI) gonadosomatic index (GSI) and gonadal histology…
184	Xenoestrogenic effects of ethinylestradiol in zebrafish (Danio rerio)	4	y	Scopus	f	KB		Versonnen, BJ | Janssen, CR	ENVIRONMENTAL TOXICOLOGY | 19 (3): 198-206 JUN 2004	2004	To assess the estrogenic effects of ethinylestradiol on zebrafish, zebrafish at different developmental stages (embryos, juveniles, and adults) were exposed to the synthetic hormone ethinylestradiol (EE2) in concentrations of 1, 10, and 100 ng/L for up to 33 days. Survival, hatching, length, weight, growth, condition, hepatosomatic index, gonadosomatic index, and vitellogenin (VTG) production wer…
185	Brain circuit imprints of developmental 17 alpha-Ethinylestradiol exposure in guppies (Poecilia reticulata): Persistent effects on anxiety but not on reproductive behaviour	4	y	Open Access	f	PB	h	Volkova, K | Reyhanian, N | Kot-Wasik, A | Olsen, H | Porsch-Hallstrom, I | Hallgren, S	GENERAL AND COMPARATIVE ENDOCRINOLOGY | 178 (2): 282-290 SEP 1 2012	2012	The effects of endocrine disruptors may vary with the timing of exposure. The physiological implications of adult exposure are present during and shortly after exposure while embryonic exposure can imprint changes manifested in adulthood. In this study, guppy (Poecilia reticulata) embryos were exposed to 2 and 20 ng/L of 17 alpha-ethinylestradiol during development via the mother and reared in cl…
186	Effects of 17 alpha-ethinylestradiol and bisphenol a on vertebral development in the fathead minnow (Pimephales promelas)	4	y	Scopus	f	PB		Warner, KE | Jenkins, JJ	ENVIRONMENTAL TOXICOLOGY AND CHEMISTRY | 26 (4): 732-737 APR 2007	2007	Growth, reproductive ability, and metabolic functions may be impaired by disruption of early endocrine patterning. Natural and synthetic estrogens detected in surface waters have been linked to reproductive endocrine signaling disruption in several species. The present study characterizes the nonreproductive morphological endpoint of vertebral anomalies in fish exposed to environmental estrogens.…
187	Survival and precopulatory behaviour of Gammarus pulex (L.) exposed to two xenoestrogens	4	y	Scopus	i	TH		Watts, MM | Pascoe, D | Carroll, K	WATER RESEARCH | 35 (10): 2347-2352 JUL 2001	2001	The effects of the xenoestrogens ethinyrestradiol (EE) and bisphenol A (BPA) on the survival and reproductive behaviour of the amphipod Gammarus pulex were determined in a series of bioassays. Acute toxicity of the test chemicals was determined under static conditions, revealing 10d median lethal concentrations (LC50s) of 0.84 and 1.49mg/L for EE and BPA, respectively. Several aspects of the repr…
188	Exposure to 17 alpha-ethinylestradiol and bisphenol A-effects on larval moulting and mouthpart structure of Chironomus riparius	4	y	Scopus	i	TH		Watts, MM | Pascoe, D | Carroll, K	ECOTOXICOLOGY AND ENVIRONMENTAL SAFETY | 54 (2): 207-215 FEB 2003	2003	The effects of the endocrine-disrupting chemicals 17alpha-ethinylestradiol (EE) and bisphenol A (BPA) on the development of the aquatic life-cycle stages (eggs to pupa) of Chironomus riparius were investigated. The test species was exposed to sublethal concentrations of EE and BPA (10 ng/L-1 mg/L) and effects on larval weight and moulting success were recorded. In addition, three mouthpart struct…
189	Increased kidney, liver, and testicular cell death after chronic exposure to 17 alpha-ethinylestradiol in medaka (Oryzias latipes)	4	y	Scopus	f	KB	h	Weber, LP | Balch, GC | Metcalfe, CD | Janz, DM	ENVIRONMENTAL TOXICOLOGY AND CHEMISTRY | 23 (3): 792-797 MAR 2004	2004	Sublethal effects observed in fish exposed to environmental estrogens may be mediated via stimulation of cell death. To investigate whether cell death is induced in fish after chronic exposure to estrogenic chemicals, Japanese medaka (Oryzias latipes) were exposed from hatch until sexual maturity to 10 ng/L 17alpha-ethinylestradiol (EE2) or acetone solvent (control). Cell death was evaluated in b…
195	ENVIRONMENTAL RISK ASSESSMENT OF SELECTED PHARMACEUTICALS PRESENT IN SURFACE WATERS IN RELATION TO ANIMALS	4	y		f i	TH		Zaleska-Radziwill, M | Lebkowska, M | Affek, K | Zarzeczna, A	ARCHIVES OF ENVIRONMENTAL PROTECTION | 37 (3): 31-42 2011	2011	This paper addresses the issue of antibacterial drugs, estrogens and cytostatic drugs' presence in surface waters and their influence on animals. The ecotoxicity and the impact of three active compounds: ciprofloxacin, 17 alpha-ethinylestradiol and 5-fluorouracil on protozoa, crustaceans and fish were examined. Acute tests (crustaceans' immobilization test, fish survival test, enzymatic test on D…
196	Comparison of ethinylestradiol and nonylphenol effects on reproduction of Chinese rare minnows (Gobiocypris rarus)	4	y	Scopus	f	PB		Zha, JM | Sun, LW | Spear, PA | Wang, ZJ	ECOTOXICOLOGY AND ENVIRONMENTAL SAFETY | 71 (2): 390-399 OCT 2008	2008	Breeding pairs of rare minnows were exposed to 5, 10, 20 mu g/L 4-nonylphenol (NP) or 4 ng/L 17 alpha-ethinylestradiol (EE2) for 21 days. Among reproductive parameters investigated, fecundity, fertility, and laying interval were significantly affected by 4 ng/L EE2, but were not affected at any exposure level of NP. These effects coincided with male feminization, ova-testis, increased plasma VTG …
199	Development of a molecular biomarker for detecting intersex after exposure of male medaka fish to synthetic estrogen	4	y	Open Access	f	PB		Zhao, YB | Hu, JY	ENVIRONMENTAL TOXICOLOGY AND CHEMISTRY | 31 (8): 1765-1773 AUG 2012	2012	Although intersex of fish species has been widely reported in aquatic environments, there is no appropriate biomarker of the effects to assess the occurrence of intersex. In the present study, mRNA expression profiles of 14 genes, which are either involved in ovary development and maintenance or have relatively high mRNA transcription levels in ovarian gene expression profiles in fish species, we…
202	The sheepshead minnow as an in vivo model for endocrine disruption in marine teleosts: A partial life-cycle test with 17 alpha-ethynylestradiol	4	y	Scopus	f	TI	h	Zillioux, EJ | Johnson, IC | Kiparissis, Y | Metcalfe, CD | Wheat, JV | Ward, SG | Liu, H	ENVIRONMENTAL TOXICOLOGY AND CHEMISTRY | 20 (9): 1968-1978 SEP 2001	2001	The sheepshead minnow (Cyprinodon variegatus Lacepede), an estuarine fish species, was exposed to 17 alpha -ethynyl-estradiol estradiol (EEZ) at nominal test concentrations of 0.2, 2, 20, 200, 400, 800, 1,600, and 3,200 ng. Fish were exposed for up to 59 d, from subadult stages to sexual maturity, under flow-through conditions. The exposure period was followed by an evaluation of reproductive suc…
4	Disrupted reproductive behavior in unexposed female zebrafish (Danio rerio) paired with males exposed to low concentrations of 17 alpha-ethinylestradiol (EE2)	5	y		f	TI		Baatrup, E | Henriksen, PG	AQUATIC TOXICOLOGY | 160: 197-204 MAR 2015	2015	Estrogenic substances, including the contraceptive pharmaceutical 17 alpha-ethinylestradiol (EE2), pose a threat to aquatic wildlife causing endocrine disturbances of physiological processes and reproductive behavior. We have previously demonstrated that the reproductive behavior of male zebrafish, Danio rerio, remain intact after lifelong exposure to low concentrations of EE2 (0.05 and 0.5 ng L-…
5	Alterations to gonadal development and reproductive success in Japanese medaka (Oryzias latipes) exposed to 17 alpha-ethinylestradiol	5	y	Open Access	f	KB	h	Balch, GC | Mackenzie, CA | Metcalfe, CD	ENVIRONMENTAL TOXICOLOGY AND CHEMISTRY | 23 (3): 782-791 MAR 2004	2004	The Japanese medaka (Oryzias latipes) was used as an in vivo model to evaluate the effects of exposure to the synthetic estrogen 17alpha-ethinylestradiol (EE2) on reproductive behavior and reproductive success in fish. Exposures to EE2 began within 2 to 5 d posthatch and continued until medaka were sexually mature, between four and six months of age. Among male and female medaka exposed to EE2 at…
7	Reversibility of endocrine disruption in zebrafish (Danio rerio) after discontinued exposure to the estrogen 17 alpha-ethinylestradiol	5	y	Scopus	f	KB		Baumann, L | Knorr, S | Keiter, S | Rehberger, K | Volz, S | Schiller, V | Fenske, M | Holbech, H | Segner, H | Braunbeck, T	TOXICOLOGY AND APPLIED PHARMACOLOGY | 278 (3): 230-237 AUG 1 2014	2014	The aim of the present study was to investigate the persistence of the feminizing effects of discontinued 17 alpha-ethinylestradiol (EE2) exposure on zebrafish (Danio rerio). An exposure scenario covering the sensitive phase of sexual differentiation, as well as final gonad maturation was chosen to examine the estrogenic effects on sexual development of zebrafish. Two exposure scenarios were comp…
10	Recovery of a Wild Fish Population from Whole-Lake Additions of a Synthetic Estrogen	5	y	Scopus	f	JP	h	Blanchfield, PJ | Kidd, KA | Docker, MF | Palace, VP | Park, BJ | Postma, LD	ENVIRONMENTAL SCIENCE & TECHNOLOGY | 49 (5): 3136-3144 MAR 3 2015	2015	Despite widespread recognition that municipal wastewaters contain natural and synthetic estrogens, which interfere with development and reproduction of fishes in freshwaters worldwide, there are limited data on the extent to which natural populations of fish can recover from exposure to these compounds. We conducted whole-lake additions of an active component of the birth control pill (17 alpha-e…
11	Structural and functional effects of early exposure to estradiol-17 beta and 17 alpha-ethynylestradiol on the gonads of the gonochoristic teleost Dicentrarchus labrax	5	y		f	JP	h	Blazquez, M | Zanuy, S | Carrillo, M | Piferrer, F	FISH PHYSIOLOGY AND BIOCHEMISTRY | 18 (1): 37-47 FEB 1998	1998	This study investigated the effects of estrogens on sexual differentiation in sea bass (Dicentrarchus labrax L.), a gonochoristic marine teleost that under culture conditions has a histologically sexual undifferentiated period that covers most of the first year of life, after which most individuals develop as males. Sea bass that had no noticeable histological sign of sex differentiation were fed…
17	Lack of a heritable reproductive defect in the offspring of male rainbow trout exposed to the environmental estrogen 17 alpha-ethynylestradiol	5	y	Scopus	f	JP		Brown, KH | Schultz, IR | Nagler, JJ	AQUATIC TOXICOLOGY | 91 (1): 71-74 JAN 18 2009	2009	Endocrine disruptors, including environmental estrogens, have been shown to induce heritable effects through both genetic and epigenetic mechanisms in mammals. Despite this information and the wealth of knowledge regarding the significant reproductive impacts endocrine disruptors impose on fishes, no studies have reported whether the observed effects are heritable. Without this information it is …
24	CHRONIC TOXICITY OF THE SYNTHETIC HORMONE 17 alpha-ETHINYLESTRADIOL TO CHIRONOMUS TENTANS AND HYALELLA AZTECA	5	y	Scopus	i	TH		Dussault, EB | Balakrishnan, VK | Solomon, KR | Sibley, PK	ENVIRONMENTAL TOXICOLOGY AND CHEMISTRY | 27 (12): 2521-2529 DEC 2008	2008	The chronic toxicity of the synthetic hormone 17 alpha-ethinylestradiol (EE2) was investigated in two benthic invertebrates, the midge Chironomus tentans and the freshwater amphipod Hyalella azteca, in life-cycle water-only assays. In C. tentans, a 50% decrease in emergence was observed at a concentration of 1.5 mg/L; emergence was a more sensitive endpoint than survival, growth, or biomass. Repr…
29	An environmentally relevant concentration of estrogen induces arrest of male gonad development in zebrafish, Danio rerio	5	y	Scopus	f	JP		Fenske, M | Maack, G | Schafers, C | Segner, H	ENVIRONMENTAL TOXICOLOGY AND CHEMISTRY | 24 (5): 1088-1098 MAY 2005	2005	The aim of the present study was to elucidate how full life-cycle exposure to estrogens impacts zebratish development and reproduction, compared to partial life-cycle exposure only, and whether the estrogen-induced effects in zebrafish are reversible or irreversible. Zebrafish were exposed in a flow-through system to an environmentally relevant concentration (3 ng/L) of the synthetic estrogen 17 …
32	Report on Vitellogenin Gene Expression in Fathead Minnows and Pearl Dace from Reference (Non-Dosed) and Lakes Dosed with EE2 in the Canadian Experimental Lakes Area	5	y		f	JP		Flick RW;Lazorchak JM;Smith ME;	Govt Reports Announcements & Index (GRA &I ), Issue 24 , %2006		A whole-lake endocrine disruption experiment was conducted by Fisheries and Oceans Canada at the Experimental Lakes Area (ELA) in northwestern Ontario for three years beginning in 2001. This experiment examined population, organismal, biochemical and cellular-level effects in lake trout, white sucker, fathead minnow, and pearl dace exposed to environmentally-relevant (4-6 ng/L) concentrations of …
33	FATHEAD MINNOW RESPONSE TO BROAD-RANGE EXPOSURE OF beta-SITOSTEROL CONCENTRATIONS DURING LIFE-CYCLE TESTING	5	y	Scopus	f	JP	h	Flinders, CA | Streblow, WR | Philbeck, RE | Cook, DL | Campbell, DE | Brown-Peterson, NJ | Gross, TS	ENVIRONMENTAL TOXICOLOGY AND CHEMISTRY | 33 (2): 458-467 FEB 2014	2014	The -sitosterol concentration in pulp and paper mill effluents is typically greater than that of other phytosterols and has been shown to cause a variety of effects in fish. The authors exposed fathead minnow (Pimephales promelas) to low (22 +/- 0.93 mu g/L), medium-low (70 +/- 2.1 mu g/L), medium-high (237 +/- 5.5 mu g/L), and high (745 +/- 16.2 mu g/L) concentrations of -sitosterol as well as n…
36	Transgenerational and developmental exposure of japanese medaka (Oryzias latipes) to ethinylestradiol results in endocrine and reproductive differences in the response to ethinylestradiol as adults	5	y	Open Access	f	JP		Foran, CM | Peterson, BN | Benson, WH	TOXICOLOGICAL SCIENCES | 68 (2): 389-402 AUG 2002	2002	17alpha-Ethinylestradiol (EE), a synthetic estrogen found in birth control pills, has been detected in the effluent of municipal wastewater treatment plants in several countries. Because EE was designed to be extremely potent at the estrogen receptor (ER), environmental exposure to low concentrations has the potential to disrupt the development of normal endocrine and reproductive function when e…
44	Synthetic estrogen directly affects fish biomass and may indirectly disrupt aquatic food webs	5	y	Scopus	f	JP		Hallgren, P | Nicolle, A | Hansson, LA | Bronmark, C | Nikoleris, L | Hyder, M | Persson, A	ENVIRONMENTAL TOXICOLOGY AND CHEMISTRY | 33 (4): 930-936 APR 2014	2014	Endocrine-disrupting chemicals are known to alter the fitness of individual organisms via changes in growth, behavior, and reproduction. It is largely unknown, however, whether these effects cascade through the food web and indirectly affect other, less sensitive organisms. The authors present results from a mesocosm experiment whereby the effects of the synthetic estrogen 17 alpha-ethinylestradi…
45	Effects of 17 alpha-ethinylestradiol on individual life-history parameters and estimated population growth rates of the freshwater gastropods Radix balthica and Bithynia tentaculata	5	y	Scopus	i	TH		Hallgren, P | Sorita, Z | Berglund, O | Persson, A	ECOTOXICOLOGY | 21 (3): 803-810 APR 2012	2012	Studies of aquatic environments exposed to 17 alpha-ethinylestradiol (EE2) have demonstrated detrimental effects on fish communities. However, much less is known about effects on macro-invertebrates and especially how long-term exposure may affect critical life stages and ultimately population dynamics. We studied the effects of EE2 on relevant endpoints for population growth in two common freshw…
48	The Consequences of Feminization in Breeding Groups of Wild Fish	5	y	Open Access	f	JP		Harris, CA | Hamilton, PB | Runnalls, TJ | Vinciotti, V | Henshaw, A | Hodgson, D | Coe, TS | Jobling, S | Tyler, CR | Sumpter, JP	ENVIRONMENTAL HEALTH PERSPECTIVES | 119 (3): 306-311 MAR 2011	2011	BACKGROUND: The feminization of nature by endocrine-disrupting chemicals (EDCs) is a key environmental issue affecting both terrestrial and aquatic wildlife. A crucial and as yet unanswered question is whether EDCs have adverse impacts on the sustainability of wildlife populations. There is widespread concern that intersex fish are reproductively compromised, with potential population-level conse…
61	Impact of natural and synthetic steroids on the survival, development and reproduction of marine copepods (Tisbe battagliai)	5	y	Scopus	i	TH		Hutchinson, TH | Pounds, NA | Hampel, M | Williams, TD	SCIENCE OF THE TOTAL ENVIRONMENT | 233 (1-3): 167-179 AUG 15 1999	1999	Given recent reports suggesting that natural and synthetic steroids (namely, oestradiol, oestrone and ethynylestradiol) may be present in sewage effluent at levels which may impact on fish, it is pertinent to extend the ecological hazard evaluation for such substances to aquatic invertebrates. Studies have therefore been undertaken to address whether 17 beta-oestradiol, oestrone and 17 alpha-ethy…
62	Developmental reproductive effects of exposure to pharmaceutical steroids in the aquatic environment: Studies on mosquitofish (Gambusia affinis affinis), roach (Rutilus rutilus) and medaka (Oryzias latipes)	5	y		f	JP		Iguchi, T | Katsu, Y | Urushitani, H | Lange, A | Tyler, CR	JOURNAL OF MARINE SCIENCE AND TECHNOLOGY-TAIWAN | 15: 29-36 Sp. Iss. SI AUG 2007	2007	Pharmaceutical androgens and estrogens discharged into the aquatic environment are now known to induce adverse effects in fish and are a health concern for wildlife. Mosquitofish (Gambusia affinis) exposed to a pharmaceutical androgen, trenbolone, used to enhance cattle growth and found to pollute waters below feedlots in the USA, has been shown to alter the development of the anal fin of the fem…
[truncated: 28 more rows]
